# Supplementary material for: Proteome-scale tagging and functional screening in mammalian cells by ORFtag
Source: Nat Methods. 2024 Jul 5;21(9):1668–73. doi: 10.1038/s41592-024-02339-x (PMC11399080; doi:10.1038/s41592-024-02339-x)
Supplement: Supplementary file 3 — Identification of activator, repressor and PTGR hits. For each gene locus, raw counts, odd ratio (log2) and the associated FDR are shown for the three different screens. The ‘hit’ column specifies whether a locus was considered as a hit (TRUE) or not (FALSE). The ‘comment’ column contains flagged gene loci that are enriched for reversed integrations (Methods). [file 41592_2024_2339_MOESM3_ESM.xlsx]

## Sheet: Activator_screen
gene_id	gene_name	count.input	count.sample	total.input	total.sample	log2OR	FDR	hit	comment
ENSMUSG00000000001	Gnai3	7	0	1022090	32097	NA	NA	NA	NA
ENSMUSG00000000003	Pbsn	0	0	1022090	32097	NA	NA	NA	NA
ENSMUSG00000000028	Cdc45	36	0	1022090	32097	NA	NA	NA	NA
ENSMUSG00000000037	Scml2	38	1	1022090	32097	NA	NA	NA	NA
ENSMUSG00000000049	Apoh	2	0	1022090	32097	NA	NA	NA	NA
ENSMUSG00000000056	Narf	8	0	1022090	32097	NA	NA	NA	NA
ENSMUSG00000000058	Cav2	1	1	1022090	32097	NA	NA	NA	NA
ENSMUSG00000000078	Klf6	269	4	1022090	32097	-0.762195	0.99994	FALSE	NA
ENSMUSG00000000085	Scmh1	148	7	1022090	32097	0.773827	0.538255	FALSE	Enriched for reversed integrations
ENSMUSG00000000088	Cox5a	314	6	1022090	32097	-0.499132	0.99994	FALSE	NA
ENSMUSG00000000093	Tbx2	2	0	1022090	32097	NA	NA	NA	NA
ENSMUSG00000000094	Tbx4	6	0	1022090	32097	NA	NA	NA	NA
ENSMUSG00000000103	Zfy2	0	0	1022090	32097	NA	NA	NA	NA
ENSMUSG00000000120	Ngfr	143	3	1022090	32097	-0.177096	0.99994	FALSE	NA
ENSMUSG00000000125	Wnt3	15	0	1022090	32097	NA	NA	NA	NA
ENSMUSG00000000126	Wnt9a	48	0	1022090	32097	NA	NA	NA	NA
ENSMUSG00000000127	Fer	212	3	1022090	32097	-0.741981	0.99994	FALSE	NA
ENSMUSG00000000131	Xpo6	527	8	1022090	32097	-0.881961	0.99994	FALSE	NA
ENSMUSG00000000134	Tfe3	78	149	1022090	32097	5.92367	2.05141e-164	TRUE	NA
ENSMUSG00000000142	Axin2	12	0	1022090	32097	NA	NA	NA	NA
ENSMUSG00000000148	Brat1	65	1	1022090	32097	NA	NA	NA	NA
ENSMUSG00000000149	Gna12	30	0	1022090	32097	NA	NA	NA	NA
ENSMUSG00000000154	Slc22a18	5	0	1022090	32097	NA	NA	NA	NA
ENSMUSG00000000157	Itgb2l	3	0	1022090	32097	NA	NA	NA	NA
ENSMUSG00000000159	Igsf5	13	0	1022090	32097	NA	NA	NA	NA
ENSMUSG00000000167	Pih1d2	7	0	1022090	32097	NA	NA	NA	NA
ENSMUSG00000000168	Dlat	4	0	1022090	32097	NA	NA	NA	NA
ENSMUSG00000000171	Sdhd	15	0	1022090	32097	NA	NA	NA	NA
ENSMUSG00000000182	Fgf23	8	0	1022090	32097	NA	NA	NA	NA
ENSMUSG00000000183	Fgf6	1	0	1022090	32097	NA	NA	NA	NA
ENSMUSG00000000184	Ccnd2	92	1	1022090	32097	NA	NA	NA	NA
ENSMUSG00000000194	Gpr107	485	9	1022090	32097	-0.610271	0.99994	FALSE	NA
ENSMUSG00000000197	Nalcn	16	0	1022090	32097	NA	NA	NA	NA
ENSMUSG00000000202	Btbd17	78	0	1022090	32097	NA	NA	NA	NA
ENSMUSG00000000204	Slfn4	1	0	1022090	32097	NA	NA	NA	NA
ENSMUSG00000000214	Th	17	3	1022090	32097	2.82298	0.0564004	FALSE	NA
ENSMUSG00000000215	Ins2	1	0	1022090	32097	NA	NA	NA	NA
ENSMUSG00000000216	Scnn1g	7	0	1022090	32097	NA	NA	NA	NA
ENSMUSG00000000223	Drp2	162	2	1022090	32097	NA	NA	NA	NA
ENSMUSG00000000244	Tspan32	156	4	1022090	32097	0.0201666	0.996259	FALSE	NA
ENSMUSG00000000247	Lhx2	27	4	1022090	32097	2.50744	0.0458072	FALSE	NA
ENSMUSG00000000248	Clec2g	8	1	1022090	32097	NA	NA	NA	NA
ENSMUSG00000000253	Gmpr	12	0	1022090	32097	NA	NA	NA	NA
ENSMUSG00000000263	Glra1	12	1	1022090	32097	NA	NA	NA	NA
ENSMUSG00000000266	Mid2	46	2	1022090	32097	NA	NA	NA	NA
ENSMUSG00000000275	Trim25	137	0	1022090	32097	NA	NA	NA	NA
ENSMUSG00000000276	Dgke	138	2	1022090	32097	NA	NA	NA	NA
ENSMUSG00000000278	Scpep1	124	4	1022090	32097	0.349042	0.867268	FALSE	NA
ENSMUSG00000000282	Mnt	49	1	1022090	32097	NA	NA	NA	NA
ENSMUSG00000000290	Itgb2	17	0	1022090	32097	NA	NA	NA	NA
ENSMUSG00000000295	Hddc2	18	0	1022090	32097	NA	NA	NA	NA
ENSMUSG00000000296	Tpd52l1	17	0	1022090	32097	NA	NA	NA	NA
ENSMUSG00000000301	Pemt	115	1	1022090	32097	NA	NA	NA	NA
ENSMUSG00000000303	Cdh1	342	3	1022090	32097	-1.42952	0.99994	FALSE	NA
ENSMUSG00000000305	Cdh4	33	1	1022090	32097	NA	NA	NA	NA
ENSMUSG00000000308	Ckmt1	27	0	1022090	32097	NA	NA	NA	NA
ENSMUSG00000000317	Bcl6b	40	2	1022090	32097	NA	NA	NA	NA
ENSMUSG00000000318	Clec10a	2	0	1022090	32097	NA	NA	NA	NA
ENSMUSG00000000320	Alox12	8	1	1022090	32097	NA	NA	NA	NA
ENSMUSG00000000325	Arvcf	203	4	1022090	32097	-0.357709	0.99994	FALSE	NA
ENSMUSG00000000326	Comt	65	1	1022090	32097	NA	NA	NA	NA
ENSMUSG00000000339	Rtca	8	0	1022090	32097	NA	NA	NA	NA
ENSMUSG00000000340	Dbt	67	2	1022090	32097	NA	NA	NA	NA
ENSMUSG00000000346	Dazap2	123	6	1022090	32097	0.846132	0.530556	FALSE	NA
ENSMUSG00000000355	Mcts1	321	8	1022090	32097	-0.168189	0.99994	FALSE	NA
ENSMUSG00000000359	Rem1	1	0	1022090	32097	NA	NA	NA	NA
ENSMUSG00000000365	Rnf17	7	0	1022090	32097	NA	NA	NA	NA
ENSMUSG00000000374	Trappc10	26	0	1022090	32097	NA	NA	NA	NA
ENSMUSG00000000378	Ccm2	307	6	1022090	32097	-0.466701	0.99994	FALSE	NA
ENSMUSG00000000381	Wap	41	3	1022090	32097	1.60064	0.349944	FALSE	NA
ENSMUSG00000000384	Tbrg4	26	0	1022090	32097	NA	NA	NA	NA
ENSMUSG00000000385	Tmprss2	15	0	1022090	32097	NA	NA	NA	NA
ENSMUSG00000000386	Mx1	2	0	1022090	32097	NA	NA	NA	NA
ENSMUSG00000000392	Fap	2	0	1022090	32097	NA	NA	NA	NA
ENSMUSG00000000394	Gcg	1	0	1022090	32097	NA	NA	NA	NA
ENSMUSG00000000399	Ndufa9	6	0	1022090	32097	NA	NA	NA	NA
ENSMUSG00000000402	Egfl6	660	10	1022090	32097	-0.916665	0.99994	FALSE	NA
ENSMUSG00000000409	Lck	22	0	1022090	32097	NA	NA	NA	NA
ENSMUSG00000000411	Tssk3	178	4	1022090	32097	-0.169063	0.99994	FALSE	NA
ENSMUSG00000000416	Cttnbp2	24	0	1022090	32097	NA	NA	NA	NA
ENSMUSG00000000420	Galnt1	184	3	1022090	32097	-0.538612	0.99994	FALSE	Enriched for reversed integrations
ENSMUSG00000000435	Myf5	0	0	1022090	32097	NA	NA	NA	NA
ENSMUSG00000000439	Mkrn2	6	0	1022090	32097	NA	NA	NA	NA
ENSMUSG00000000440	Pparg	8	1	1022090	32097	NA	NA	NA	NA
ENSMUSG00000000441	Raf1	277	9	1022090	32097	0.195895	0.885578	FALSE	NA
ENSMUSG00000000486	Septin1	262	5	1022090	32097	-0.461207	0.99994	FALSE	NA
ENSMUSG00000000489	Pdgfb	34	1	1022090	32097	NA	NA	NA	NA
ENSMUSG00000000530	Acvrl1	13	0	1022090	32097	NA	NA	NA	NA
ENSMUSG00000000531	Grasp	28	0	1022090	32097	NA	NA	NA	NA
ENSMUSG00000000532	Acvr1b	68	2	1022090	32097	NA	NA	NA	NA
ENSMUSG00000000538	Tom1l2	129	2	1022090	32097	NA	NA	NA	NA
ENSMUSG00000000544	Gpa33	438	11	1022090	32097	-0.200343	0.99994	FALSE	NA
ENSMUSG00000000552	Zfp385a	52	0	1022090	32097	NA	NA	NA	NA
ENSMUSG00000000555	Itga5	29	0	1022090	32097	NA	NA	NA	NA
ENSMUSG00000000560	Gabra2	2	0	1022090	32097	NA	NA	NA	NA
ENSMUSG00000000561	Wdr77	26	0	1022090	32097	NA	NA	NA	NA
ENSMUSG00000000562	Adora3	23	0	1022090	32097	NA	NA	NA	NA
ENSMUSG00000000563	Atp5pb	20	1	1022090	32097	NA	NA	NA	NA
ENSMUSG00000000567	Sox9	3	0	1022090	32097	NA	NA	NA	NA
ENSMUSG00000000568	Hnrnpd	20	1	1022090	32097	NA	NA	NA	NA
ENSMUSG00000000579	Dynlt1c	95	2	1022090	32097	NA	NA	NA	NA
ENSMUSG00000000581	C1d	9	0	1022090	32097	NA	NA	NA	NA
ENSMUSG00000000594	Gm2a	241	3	1022090	32097	-0.926177	0.99994	FALSE	NA
ENSMUSG00000000600	Krit1	17	0	1022090	32097	NA	NA	NA	NA
ENSMUSG00000000605	Clcn4	10	0	1022090	32097	NA	NA	NA	NA
ENSMUSG00000000606	Vmn2r88	2	0	1022090	32097	NA	NA	NA	NA
ENSMUSG00000000617	Grm6	12	0	1022090	32097	NA	NA	NA	NA
ENSMUSG00000000627	Sema4f	4	0	1022090	32097	NA	NA	NA	NA
ENSMUSG00000000628	Hk2	298	11	1022090	32097	0.353928	0.753506	FALSE	NA
ENSMUSG00000000631	Myo18a	72	0	1022090	32097	NA	NA	NA	NA
ENSMUSG00000000632	Sez6	484	10	1022090	32097	-0.469749	0.99994	FALSE	NA
ENSMUSG00000000673	Haao	174	2	1022090	32097	NA	NA	NA	NA
ENSMUSG00000000682	Cd52	258	4	1022090	32097	-0.702172	0.99994	FALSE	NA
ENSMUSG00000000686	Abhd15	3	1	1022090	32097	NA	NA	NA	NA
ENSMUSG00000000690	Hoxb6	0	0	1022090	32097	NA	NA	NA	NA
ENSMUSG00000000693	Loxl3	29	0	1022090	32097	NA	NA	NA	NA
ENSMUSG00000000701	Tcl1b5	1	0	1022090	32097	NA	NA	NA	NA
ENSMUSG00000000706	Btn1a1	14	0	1022090	32097	NA	NA	NA	NA
ENSMUSG00000000708	Kat2b	560	6	1022090	32097	-1.33213	0.99994	FALSE	NA
ENSMUSG00000000711	Rab5b	17	0	1022090	32097	NA	NA	NA	NA
ENSMUSG00000000724	Cryba1	132	3	1022090	32097	-0.0624375	0.99994	FALSE	NA
ENSMUSG00000000730	Dnmt3l	76	1	1022090	32097	NA	NA	NA	NA
ENSMUSG00000000731	Aire	75	3	1022090	32097	0.744989	0.739262	FALSE	NA
ENSMUSG00000000732	Icosl	2	0	1022090	32097	NA	NA	NA	NA
ENSMUSG00000000738	Spg7	57	0	1022090	32097	NA	NA	NA	NA
ENSMUSG00000000739	Sult5a1	21	0	1022090	32097	NA	NA	NA	NA
ENSMUSG00000000740	Rpl13	38	1	1022090	32097	NA	NA	NA	NA
ENSMUSG00000000743	Chmp1a	10	0	1022090	32097	NA	NA	NA	NA
ENSMUSG00000000751	Rpa1	51	0	1022090	32097	NA	NA	NA	NA
ENSMUSG00000000753	Serpinf1	1	0	1022090	32097	NA	NA	NA	NA
ENSMUSG00000000759	Tubgcp3	22	0	1022090	32097	NA	NA	NA	NA
ENSMUSG00000000766	Oprm1	40	1	1022090	32097	NA	NA	NA	NA
ENSMUSG00000000776	Polr3d	23	0	1022090	32097	NA	NA	NA	NA
ENSMUSG00000000782	Tcf7	405	11	1022090	32097	-0.0875543	0.99994	FALSE	NA
ENSMUSG00000000787	Ddx3x	236	5	1022090	32097	-0.310994	0.99994	FALSE	NA
ENSMUSG00000000791	Il12rb1	36	0	1022090	32097	NA	NA	NA	NA
ENSMUSG00000000792	Slc5a5	1	0	1022090	32097	NA	NA	NA	NA
ENSMUSG00000000794	Kcnn3	30	1	1022090	32097	NA	NA	NA	NA
ENSMUSG00000000804	Usp32	26	0	1022090	32097	NA	NA	NA	NA
ENSMUSG00000000805	Car4	24	0	1022090	32097	NA	NA	NA	NA
ENSMUSG00000000811	Txnrd3	8	0	1022090	32097	NA	NA	NA	NA
ENSMUSG00000000817	Fasl	1	0	1022090	32097	NA	NA	NA	NA
ENSMUSG00000000823	Zfp512b	5	0	1022090	32097	NA	NA	NA	NA
ENSMUSG00000000826	Dnajc5	19	0	1022090	32097	NA	NA	NA	NA
ENSMUSG00000000827	Tpd52l2	8	2	1022090	32097	NA	NA	NA	NA
ENSMUSG00000000838	Fmr1	98	0	1022090	32097	NA	NA	NA	NA
ENSMUSG00000000861	Bcl11a	65	1	1022090	32097	NA	NA	NA	NA
ENSMUSG00000000869	Il4	1	0	1022090	32097	NA	NA	NA	NA
ENSMUSG00000000876	Pxmp4	191	4	1022090	32097	-0.270229	0.99994	FALSE	NA
ENSMUSG00000000881	Dlg3	36	1	1022090	32097	NA	NA	NA	NA
ENSMUSG00000000884	Gnb1l	42	0	1022090	32097	NA	NA	NA	NA
ENSMUSG00000000889	Dbh	2	0	1022090	32097	NA	NA	NA	NA
ENSMUSG00000000901	Mmp11	44	1	1022090	32097	NA	NA	NA	NA
ENSMUSG00000000902	Smarcb1	3	0	1022090	32097	NA	NA	NA	NA
ENSMUSG00000000903	Vpreb3	49	1	1022090	32097	NA	NA	NA	NA
ENSMUSG00000000915	Hip1r	8	0	1022090	32097	NA	NA	NA	NA
ENSMUSG00000000916	Nsun5	3	0	1022090	32097	NA	NA	NA	NA
ENSMUSG00000000934	Top1mt	33	1	1022090	32097	NA	NA	NA	NA
ENSMUSG00000000938	Hoxa10	4	0	1022090	32097	NA	NA	NA	NA
ENSMUSG00000000942	Hoxa4	2	0	1022090	32097	NA	NA	NA	NA
ENSMUSG00000000957	Mmp14	97	4	1022090	32097	0.700143	0.709894	FALSE	NA
ENSMUSG00000000958	Slc7a7	297	5	1022090	32097	-0.641507	0.99994	FALSE	NA
ENSMUSG00000000959	Oxa1l	67	1	1022090	32097	NA	NA	NA	NA
ENSMUSG00000000976	Heatr6	10	0	1022090	32097	NA	NA	NA	NA
ENSMUSG00000000982	Ccl3	37	2	1022090	32097	NA	NA	NA	NA
ENSMUSG00000000983	Wfdc18	0	0	1022090	32097	NA	NA	NA	NA
ENSMUSG00000001014	Icam4	0	0	1022090	32097	NA	NA	NA	NA
ENSMUSG00000001016	Ilf2	352	6	1022090	32097	-0.663503	0.99994	FALSE	NA
ENSMUSG00000001017	Chtop	32	2	1022090	32097	NA	NA	NA	NA
ENSMUSG00000001018	Snapin	2	0	1022090	32097	NA	NA	NA	NA
ENSMUSG00000001020	S100a4	3	0	1022090	32097	NA	NA	NA	NA
ENSMUSG00000001021	S100a3	4	0	1022090	32097	NA	NA	NA	NA
ENSMUSG00000001023	S100a5	3	0	1022090	32097	NA	NA	NA	NA
ENSMUSG00000001025	S100a6	8	1	1022090	32097	NA	NA	NA	NA
ENSMUSG00000001027	Scn4a	3	0	1022090	32097	NA	NA	NA	NA
ENSMUSG00000001029	Icam2	21	0	1022090	32097	NA	NA	NA	NA
ENSMUSG00000001034	Mapk7	18	10	1022090	32097	4.20495	1.88963e-08	TRUE	NA
ENSMUSG00000001036	Epn2	86	1	1022090	32097	NA	NA	NA	NA
ENSMUSG00000001039	B9d1	12	0	1022090	32097	NA	NA	NA	Enriched for reversed integrations
ENSMUSG00000001052	Sec24b	26	1	1022090	32097	NA	NA	NA	NA
ENSMUSG00000001053	N4bp3	54	0	1022090	32097	NA	NA	NA	NA
ENSMUSG00000001054	Rmnd5b	60	2	1022090	32097	NA	NA	NA	NA
ENSMUSG00000001056	Nhp2	29	0	1022090	32097	NA	NA	NA	NA
ENSMUSG00000001062	Vps9d1	6	0	1022090	32097	NA	NA	NA	NA
ENSMUSG00000001065	Zfp276	8	0	1022090	32097	NA	NA	NA	NA
ENSMUSG00000001076	C1ql4	191	4	1022090	32097	-0.270229	0.99994	FALSE	NA
ENSMUSG00000001082	Mfsd10	34	0	1022090	32097	NA	NA	NA	NA
ENSMUSG00000001089	Luzp1	71	2	1022090	32097	NA	NA	NA	NA
ENSMUSG00000001095	Slc13a2	178	5	1022090	32097	0.0939769	0.960053	FALSE	NA
ENSMUSG00000001098	Kctd10	1	0	1022090	32097	NA	NA	NA	NA
ENSMUSG00000001100	Poldip2	44	1	1022090	32097	NA	NA	NA	NA
ENSMUSG00000001103	Sebox	1	0	1022090	32097	NA	NA	NA	NA
ENSMUSG00000001105	Ift20	4	0	1022090	32097	NA	NA	NA	NA
ENSMUSG00000001119	Col6a1	0	0	1022090	32097	NA	NA	NA	NA
ENSMUSG00000001120	Pcbp3	32	0	1022090	32097	NA	NA	NA	NA
ENSMUSG00000001123	Lgals9	84	3	1022090	32097	0.583492	0.79649	FALSE	NA
ENSMUSG00000001127	Araf	106	1	1022090	32097	NA	NA	NA	NA
ENSMUSG00000001128	Cfp	141	0	1022090	32097	NA	NA	NA	NA
ENSMUSG00000001131	Timp1	31	0	1022090	32097	NA	NA	NA	NA
ENSMUSG00000001134	Uxt	10	1	1022090	32097	NA	NA	NA	NA
ENSMUSG00000001138	Cnnm3	2	0	1022090	32097	NA	NA	NA	NA
ENSMUSG00000001143	Lman2l	23	0	1022090	32097	NA	NA	NA	NA
ENSMUSG00000001150	Mcm3ap	30	0	1022090	32097	NA	NA	NA	NA
ENSMUSG00000001151	Pcnt	77	0	1022090	32097	NA	NA	NA	NA
ENSMUSG00000001155	Ftcd	2	0	1022090	32097	NA	NA	NA	NA
ENSMUSG00000001156	Mxd1	3	0	1022090	32097	NA	NA	NA	NA
ENSMUSG00000001157	Gmcl1	1	0	1022090	32097	NA	NA	NA	NA
ENSMUSG00000001158	Snrnp27	16	0	1022090	32097	NA	NA	NA	NA
ENSMUSG00000001166	Oas1c	85	8	1022090	32097	1.73678	0.038515	FALSE	NA
ENSMUSG00000001168	Oas1h	8	0	1022090	32097	NA	NA	NA	NA
ENSMUSG00000001173	Ocrl	43	0	1022090	32097	NA	NA	NA	NA
ENSMUSG00000001175	Calm1	113	2	1022090	32097	NA	NA	NA	NA
ENSMUSG00000001211	Agpat3	72	0	1022090	32097	NA	NA	NA	NA
ENSMUSG00000001225	Slc26a3	3	0	1022090	32097	NA	NA	NA	NA
ENSMUSG00000001227	Sema6b	21	1	1022090	32097	NA	NA	NA	NA
ENSMUSG00000001228	Uhrf1	161	3	1022090	32097	-0.347047	0.99994	FALSE	NA
ENSMUSG00000001229	Dpp9	48	0	1022090	32097	NA	NA	NA	NA
ENSMUSG00000001240	Ramp2	44	1	1022090	32097	NA	NA	NA	NA
ENSMUSG00000001247	Lsr	7	2	1022090	32097	NA	NA	NA	NA
ENSMUSG00000001248	Gramd1a	74	3	1022090	32097	0.764101	0.733393	FALSE	NA
ENSMUSG00000001249	Hpn	0	0	1022090	32097	NA	NA	NA	NA
ENSMUSG00000001260	Gabrg1	2	0	1022090	32097	NA	NA	NA	NA
ENSMUSG00000001270	Ckb	126	2	1022090	32097	NA	NA	NA	NA
ENSMUSG00000001280	Sp1	374	7	1022090	32097	-0.558066	0.99994	FALSE	NA
ENSMUSG00000001281	Itgb7	53	1	1022090	32097	NA	NA	NA	NA
ENSMUSG00000001285	Myg1	4	0	1022090	32097	NA	NA	NA	NA
ENSMUSG00000001288	Rarg	221	2	1022090	32097	NA	NA	NA	NA
ENSMUSG00000001289	Pfdn5	1	0	1022090	32097	NA	NA	NA	NA
ENSMUSG00000001300	Efnb2	5	0	1022090	32097	NA	NA	NA	NA
ENSMUSG00000001305	Rrp15	22	0	1022090	32097	NA	NA	NA	NA
ENSMUSG00000001313	Rnd2	32	1	1022090	32097	NA	NA	NA	NA
ENSMUSG00000001323	Srr	40	0	1022090	32097	NA	NA	NA	NA
ENSMUSG00000001333	Sync	281	6	1022090	32097	-0.339428	0.99994	FALSE	NA
ENSMUSG00000001334	Fndc5	10	1	1022090	32097	NA	NA	NA	NA
ENSMUSG00000001348	Acp5	220	7	1022090	32097	0.204996	0.892935	FALSE	NA
ENSMUSG00000001349	Cnn1	48	1	1022090	32097	NA	NA	NA	NA
ENSMUSG00000001366	Fbxo9	276	1	1022090	32097	NA	NA	NA	NA
ENSMUSG00000001376	Vps50	102	4	1022090	32097	0.628333	0.745264	FALSE	NA
ENSMUSG00000001380	Hars	22	1	1022090	32097	NA	NA	NA	NA
ENSMUSG00000001383	Zmat2	3	0	1022090	32097	NA	NA	NA	NA
ENSMUSG00000001403	Ube2c	13	0	1022090	32097	NA	NA	NA	NA
ENSMUSG00000001415	Smg5	51	0	1022090	32097	NA	NA	NA	NA
ENSMUSG00000001416	Cct3	335	7	1022090	32097	-0.399581	0.99994	FALSE	NA
ENSMUSG00000001418	Glmp	7	0	1022090	32097	NA	NA	NA	NA
ENSMUSG00000001419	Mef2d	45	0	1022090	32097	NA	NA	NA	NA
ENSMUSG00000001420	Tmem79	46	2	1022090	32097	NA	NA	NA	NA
ENSMUSG00000001424	Snd1	130	3	1022090	32097	-0.0405752	0.99994	FALSE	NA
ENSMUSG00000001435	Col18a1	402	8	1022090	32097	-0.492025	0.99994	FALSE	NA
ENSMUSG00000001436	Slc19a1	32	0	1022090	32097	NA	NA	NA	NA
ENSMUSG00000001440	Kpnb1	27	0	1022090	32097	NA	NA	NA	NA
ENSMUSG00000001441	Npepps	400	8	1022090	32097	-0.484844	0.99994	FALSE	NA
ENSMUSG00000001444	Tbx21	7	0	1022090	32097	NA	NA	NA	NA
ENSMUSG00000001445	Mrpl10	4	1	1022090	32097	NA	NA	NA	NA
ENSMUSG00000001467	Cyp51	33	0	1022090	32097	NA	NA	NA	NA
ENSMUSG00000001472	Tcf25	11	0	1022090	32097	NA	NA	NA	NA
ENSMUSG00000001473	Tubb6	31	0	1022090	32097	NA	NA	NA	NA
ENSMUSG00000001482	Def8	62	0	1022090	32097	NA	NA	NA	NA
ENSMUSG00000001493	Meox1	35	1	1022090	32097	NA	NA	NA	NA
ENSMUSG00000001494	Sost	2	0	1022090	32097	NA	NA	NA	NA
ENSMUSG00000001496	Nkx2-1	2	0	1022090	32097	NA	NA	NA	NA
ENSMUSG00000001497	Pax9	6	1	1022090	32097	NA	NA	NA	NA
ENSMUSG00000001504	Irx2	4	0	1022090	32097	NA	NA	NA	NA
ENSMUSG00000001506	Col1a1	51	3	1022090	32097	1.29248	0.500442	FALSE	NA
ENSMUSG00000001507	Itga3	52	3	1022090	32097	1.26502	0.508339	FALSE	NA
ENSMUSG00000001508	Sgca	35	1	1022090	32097	NA	NA	NA	NA
ENSMUSG00000001510	Dlx3	59	3	1022090	32097	1.08604	0.589865	FALSE	NA
ENSMUSG00000001517	Foxm1	137	1	1022090	32097	NA	NA	NA	Enriched for reversed integrations
ENSMUSG00000001518	Itfg2	11	0	1022090	32097	NA	NA	NA	NA
ENSMUSG00000001520	Nrip2	1	0	1022090	32097	NA	NA	NA	NA
ENSMUSG00000001521	Tulp3	49	0	1022090	32097	NA	NA	NA	NA
ENSMUSG00000001524	Gtf2h4	16	0	1022090	32097	NA	NA	NA	NA
ENSMUSG00000001525	Tubb5	96	3	1022090	32097	0.39298	0.874982	FALSE	NA
ENSMUSG00000001542	Ell2	48	2	1022090	32097	NA	NA	NA	NA
ENSMUSG00000001552	Jup	208	3	1022090	32097	-0.714625	0.99994	FALSE	NA
ENSMUSG00000001555	Fkbp10	217	5	1022090	32097	-0.190407	0.99994	FALSE	NA
ENSMUSG00000001558	Klhl10	7	0	1022090	32097	NA	NA	NA	NA
ENSMUSG00000001566	Mnx1	15	0	1022090	32097	NA	NA	NA	NA
ENSMUSG00000001569	Nom1	131	4	1022090	32097	0.270423	0.895017	FALSE	NA
ENSMUSG00000001576	Ergic1	182	6	1022090	32097	0.284562	0.864358	FALSE	NA
ENSMUSG00000001583	Tnk1	10	2	1022090	32097	NA	NA	NA	NA
ENSMUSG00000001588	Acap1	14	0	1022090	32097	NA	NA	NA	NA
ENSMUSG00000001604	Tcea3	21	1	1022090	32097	NA	NA	NA	NA
ENSMUSG00000001622	Csn3	2	0	1022090	32097	NA	NA	NA	NA
ENSMUSG00000001627	Ifrd1	12	0	1022090	32097	NA	NA	NA	NA
ENSMUSG00000001630	Stk38l	34	1	1022090	32097	NA	NA	NA	NA
ENSMUSG00000001632	Brpf1	0	0	1022090	32097	NA	NA	NA	NA
ENSMUSG00000001642	Akr1b3	72	1	1022090	32097	NA	NA	NA	NA
ENSMUSG00000001655	Hoxc13	36	0	1022090	32097	NA	NA	NA	NA
ENSMUSG00000001656	Hoxc11	10	0	1022090	32097	NA	NA	NA	NA
ENSMUSG00000001657	Hoxc8	1	0	1022090	32097	NA	NA	NA	NA
ENSMUSG00000001661	Hoxc6	6	1	1022090	32097	NA	NA	NA	NA
ENSMUSG00000001663	Gstt1	0	0	1022090	32097	NA	NA	NA	NA
ENSMUSG00000001665	Gstt3	0	0	1022090	32097	NA	NA	NA	NA
ENSMUSG00000001666	Ddt	0	0	1022090	32097	NA	NA	NA	NA
ENSMUSG00000001670	Tat	6	0	1022090	32097	NA	NA	NA	NA
ENSMUSG00000001672	Marveld3	26	0	1022090	32097	NA	NA	NA	NA
ENSMUSG00000001674	Ddx18	4	0	1022090	32097	NA	NA	NA	NA
ENSMUSG00000001687	Ubl3	252	3	1022090	32097	-0.990323	0.99994	FALSE	NA
ENSMUSG00000001700	Gramd3	3	0	1022090	32097	NA	NA	NA	NA
ENSMUSG00000001707	Eef1e1	87	2	1022090	32097	NA	NA	NA	NA
ENSMUSG00000001729	Akt1	55	2	1022090	32097	NA	NA	NA	NA
ENSMUSG00000001739	Cldn15	1	0	1022090	32097	NA	NA	NA	NA
ENSMUSG00000001741	Il16	2	0	1022090	32097	NA	NA	NA	NA
ENSMUSG00000001750	Tcirg1	4	0	1022090	32097	NA	NA	NA	NA
ENSMUSG00000001751	Naglu	8	0	1022090	32097	NA	NA	NA	NA
ENSMUSG00000001755	Coasy	1	0	1022090	32097	NA	NA	NA	NA
ENSMUSG00000001761	Smo	34	0	1022090	32097	NA	NA	NA	NA
ENSMUSG00000001763	Tspan33	175	7	1022090	32097	0.533505	0.703516	FALSE	NA
ENSMUSG00000001767	Crnkl1	9	0	1022090	32097	NA	NA	NA	NA
ENSMUSG00000001768	Rin2	47	0	1022090	32097	NA	NA	NA	NA
ENSMUSG00000001773	Folh1	23	0	1022090	32097	NA	NA	NA	NA
ENSMUSG00000001774	Chordc1	25	1	1022090	32097	NA	NA	NA	NA
ENSMUSG00000001783	Rtcb	3	0	1022090	32097	NA	NA	NA	NA
ENSMUSG00000001785	Pwp1	5	0	1022090	32097	NA	NA	NA	NA
ENSMUSG00000001786	Fbxo7	62	1	1022090	32097	NA	NA	NA	NA
ENSMUSG00000001794	Capns1	200	6	1022090	32097	0.149186	0.932094	FALSE	NA
ENSMUSG00000001802	Lrp3	23	1	1022090	32097	NA	NA	NA	NA
ENSMUSG00000001804	Dsg4	3	0	1022090	32097	NA	NA	NA	NA
ENSMUSG00000001815	Evx2	13	0	1022090	32097	NA	NA	NA	NA
ENSMUSG00000001819	Hoxd13	19	0	1022090	32097	NA	NA	NA	NA
ENSMUSG00000001823	Hoxd12	0	0	1022090	32097	NA	NA	NA	NA
ENSMUSG00000001827	Folr1	206	4	1022090	32097	-0.378775	0.99994	FALSE	NA
ENSMUSG00000001829	Clpb	22	0	1022090	32097	NA	NA	NA	NA
ENSMUSG00000001833	Septin7	34	0	1022090	32097	NA	NA	NA	NA
ENSMUSG00000001844	Zdhhc4	65	1	1022090	32097	NA	NA	NA	NA
ENSMUSG00000001847	Rac1	35	0	1022090	32097	NA	NA	NA	NA
ENSMUSG00000001855	Nup214	73	2	1022090	32097	NA	NA	NA	NA
ENSMUSG00000001864	Aif1l	7	0	1022090	32097	NA	NA	NA	NA
ENSMUSG00000001865	Cpa3	0	0	1022090	32097	NA	NA	NA	NA
ENSMUSG00000001870	Ltbp1	125	0	1022090	32097	NA	NA	NA	NA
ENSMUSG00000001891	Ugp2	5	0	1022090	32097	NA	NA	NA	NA
ENSMUSG00000001901	Kcnh6	3	0	1022090	32097	NA	NA	NA	NA
ENSMUSG00000001909	Trmt1	288	2	1022090	32097	NA	NA	NA	NA
ENSMUSG00000001910	Nacc1	94	2	1022090	32097	NA	NA	NA	NA
ENSMUSG00000001911	Nfix	139	2	1022090	32097	NA	NA	NA	NA
ENSMUSG00000001918	Slc1a5	31	1	1022090	32097	NA	NA	NA	NA
ENSMUSG00000001924	Uba1	25	1	1022090	32097	NA	NA	NA	NA
ENSMUSG00000001930	Vwf	900	15	1022090	32097	-0.823088	0.99994	FALSE	NA
ENSMUSG00000001942	Siae	26	0	1022090	32097	NA	NA	NA	NA
ENSMUSG00000001943	Vsig2	12	0	1022090	32097	NA	NA	NA	NA
ENSMUSG00000001946	Esam	3	0	1022090	32097	NA	NA	NA	NA
ENSMUSG00000001948	Spa17	15	0	1022090	32097	NA	NA	NA	NA
ENSMUSG00000001962	Fam50a	2	1	1022090	32097	NA	NA	NA	NA
ENSMUSG00000001964	Emd	22	0	1022090	32097	NA	NA	NA	NA
ENSMUSG00000001983	Taco1	4	0	1022090	32097	NA	NA	NA	NA
ENSMUSG00000001985	Grik3	303	9	1022090	32097	0.0669043	0.955933	FALSE	NA
ENSMUSG00000001986	Gria3	30	0	1022090	32097	NA	NA	NA	NA
ENSMUSG00000001988	Npas1	3	0	1022090	32097	NA	NA	NA	NA
ENSMUSG00000001995	Sipa1l2	306	2	1022090	32097	NA	NA	NA	NA
ENSMUSG00000001998	Ap4e1	87	3	1022090	32097	0.53345	0.818342	FALSE	NA
ENSMUSG00000001999	Blvra	14	1	1022090	32097	NA	NA	NA	NA
ENSMUSG00000002006	Pdzd4	109	0	1022090	32097	NA	NA	NA	NA
ENSMUSG00000002007	Srpk3	1	0	1022090	32097	NA	NA	NA	NA
ENSMUSG00000002010	Idh3g	27	0	1022090	32097	NA	NA	NA	NA
ENSMUSG00000002012	Pnck	55	1	1022090	32097	NA	NA	NA	NA
ENSMUSG00000002014	Ssr4	11	0	1022090	32097	NA	NA	NA	NA
ENSMUSG00000002015	Bcap31	212	7	1022090	32097	0.2582	0.867268	FALSE	NA
ENSMUSG00000002017	Fam98a	35	0	1022090	32097	NA	NA	NA	NA
ENSMUSG00000002020	Ltbp2	13	1	1022090	32097	NA	NA	NA	NA
ENSMUSG00000002028	Kmt2a	20	9	1022090	32097	3.92277	4.56059e-07	TRUE	NA
ENSMUSG00000002031	Ift46	95	0	1022090	32097	NA	NA	NA	NA
ENSMUSG00000002032	Tmem25	0	0	1022090	32097	NA	NA	NA	NA
ENSMUSG00000002033	Cd3g	109	3	1022090	32097	0.211516	0.932158	FALSE	NA
ENSMUSG00000002043	Trappc6a	58	0	1022090	32097	NA	NA	NA	NA
ENSMUSG00000002052	Supt6	36	0	1022090	32097	NA	NA	NA	NA
ENSMUSG00000002055	Spag5	9	0	1022090	32097	NA	NA	NA	NA
ENSMUSG00000002057	Foxn1	68	147	1022090	32097	6.09794	2.4032e-166	TRUE	NA
ENSMUSG00000002058	Unc119	6	0	1022090	32097	NA	NA	NA	NA
ENSMUSG00000002059	Rab34	22	0	1022090	32097	NA	NA	NA	NA
ENSMUSG00000002064	Sdf2	9	0	1022090	32097	NA	NA	NA	NA
ENSMUSG00000002068	Ccne1	105	0	1022090	32097	NA	NA	NA	NA
ENSMUSG00000002076	Hsf2bp	41	0	1022090	32097	NA	NA	NA	NA
ENSMUSG00000002083	Bbc3	126	1	1022090	32097	NA	NA	NA	NA
ENSMUSG00000002100	Mybpc3	2	0	1022090	32097	NA	NA	NA	NA
ENSMUSG00000002102	Psmc3	25	2	1022090	32097	NA	NA	NA	NA
ENSMUSG00000002103	Acp2	17	0	1022090	32097	NA	NA	NA	NA
ENSMUSG00000002104	Rapsn	22	1	1022090	32097	NA	NA	NA	NA
ENSMUSG00000002105	Slc39a13	41	0	1022090	32097	NA	NA	NA	NA
ENSMUSG00000002107	Celf2	37	0	1022090	32097	NA	NA	NA	NA
ENSMUSG00000002108	Nr1h3	10	0	1022090	32097	NA	NA	NA	NA
ENSMUSG00000002109	Ddb2	21	1	1022090	32097	NA	NA	NA	NA
ENSMUSG00000002111	Spi1	51	1	1022090	32097	NA	NA	NA	NA
ENSMUSG00000002129	Sf3a1	10	0	1022090	32097	NA	NA	NA	NA
ENSMUSG00000002147	Stat6	181	84	1022090	32097	3.89792	5.04771e-59	TRUE	NA
ENSMUSG00000002190	Clgn	13	1	1022090	32097	NA	NA	NA	NA
ENSMUSG00000002204	Napsa	75	2	1022090	32097	NA	NA	NA	NA
ENSMUSG00000002205	Vrk3	10	1	1022090	32097	NA	NA	NA	NA
ENSMUSG00000002210	Smg9	82	0	1022090	32097	NA	NA	NA	NA
ENSMUSG00000002221	Paxip1	164	5	1022090	32097	0.211528	0.908359	FALSE	NA
ENSMUSG00000002222	Rmnd5a	24	0	1022090	32097	NA	NA	NA	NA
ENSMUSG00000002227	Mov10	113	0	1022090	32097	NA	NA	NA	NA
ENSMUSG00000002228	Ppm1j	32	0	1022090	32097	NA	NA	NA	NA
ENSMUSG00000002233	Rhoc	14	0	1022090	32097	NA	NA	NA	NA
ENSMUSG00000002240	Prr27	2	0	1022090	32097	NA	NA	NA	NA
ENSMUSG00000002249	Tead3	5	4	1022090	32097	4.73069	0.000219737	TRUE	NA
ENSMUSG00000002250	Ppard	102	5	1022090	32097	0.891498	0.55964	FALSE	NA
ENSMUSG00000002257	Def6	61	0	1022090	32097	NA	NA	NA	NA
ENSMUSG00000002265	Peg3	114	2	1022090	32097	NA	NA	NA	NA
ENSMUSG00000002266	Zim1	0	0	1022090	32097	NA	NA	NA	NA
ENSMUSG00000002274	Metrn	11	0	1022090	32097	NA	NA	NA	NA
ENSMUSG00000002279	Lmf1	10	0	1022090	32097	NA	NA	NA	NA
ENSMUSG00000002280	Ciao3	326	5	1022090	32097	-0.775527	0.99994	FALSE	NA
ENSMUSG00000002289	Angptl4	145	2	1022090	32097	NA	NA	NA	NA
ENSMUSG00000002297	Dbf4	37	0	1022090	32097	NA	NA	NA	NA
ENSMUSG00000002307	Daxx	42	0	1022090	32097	NA	NA	NA	NA
ENSMUSG00000002308	Cd320	1	0	1022090	32097	NA	NA	NA	NA
ENSMUSG00000002319	Ipo4	3	0	1022090	32097	NA	NA	NA	NA
ENSMUSG00000002320	Tm9sf1	3	0	1022090	32097	NA	NA	NA	NA
ENSMUSG00000002324	Rec8	4	0	1022090	32097	NA	NA	NA	NA
ENSMUSG00000002325	Irf9	10	1	1022090	32097	NA	NA	NA	NA
ENSMUSG00000002326	Gmpr2	8	0	1022090	32097	NA	NA	NA	NA
ENSMUSG00000002329	Mdp1	1	0	1022090	32097	NA	NA	NA	NA
ENSMUSG00000002332	Dhrs1	1	0	1022090	32097	NA	NA	NA	NA
ENSMUSG00000002341	Ncan	40	0	1022090	32097	NA	NA	NA	NA
ENSMUSG00000002342	Tmem161a	9	0	1022090	32097	NA	NA	NA	NA
ENSMUSG00000002343	Armc6	81	3	1022090	32097	0.635339	0.778023	FALSE	NA
ENSMUSG00000002345	Borcs8	8	0	1022090	32097	NA	NA	NA	NA
ENSMUSG00000002346	Slc25a42	6	0	1022090	32097	NA	NA	NA	NA
ENSMUSG00000002365	Snx9	145	4	1022090	32097	0.124964	0.956051	FALSE	NA
ENSMUSG00000002372	Ranbp3	29	0	1022090	32097	NA	NA	NA	NA
ENSMUSG00000002379	Ndufa11	5	0	1022090	32097	NA	NA	NA	NA
ENSMUSG00000002384	Bmp8b	4	0	1022090	32097	NA	NA	NA	NA
ENSMUSG00000002393	Nr2f6	6	0	1022090	32097	NA	NA	NA	NA
ENSMUSG00000002395	Use1	15	0	1022090	32097	NA	NA	NA	NA
ENSMUSG00000002396	Ocel1	4	0	1022090	32097	NA	NA	NA	NA
ENSMUSG00000002409	Dyrk1b	1	0	1022090	32097	NA	NA	NA	NA
ENSMUSG00000002413	Braf	23	1	1022090	32097	NA	NA	NA	NA
ENSMUSG00000002416	Ndufb2	14	0	1022090	32097	NA	NA	NA	NA
ENSMUSG00000002428	Hltf	14	1	1022090	32097	NA	NA	NA	NA
ENSMUSG00000002455	Prpf6	66	2	1022090	32097	NA	NA	NA	NA
ENSMUSG00000002458	Rgs19	5	0	1022090	32097	NA	NA	NA	NA
ENSMUSG00000002459	Rgs20	34	1	1022090	32097	NA	NA	NA	NA
ENSMUSG00000002475	Abhd3	101	1	1022090	32097	NA	NA	NA	NA
ENSMUSG00000002477	Snrpd1	43	0	1022090	32097	NA	NA	NA	NA
ENSMUSG00000002486	Tchp	79	2	1022090	32097	NA	NA	NA	NA
ENSMUSG00000002489	Tiam1	316	11	1022090	32097	0.269566	0.817206	FALSE	NA
ENSMUSG00000002496	Tsc2	33	0	1022090	32097	NA	NA	NA	NA
ENSMUSG00000002500	Rpl3l	19	0	1022090	32097	NA	NA	NA	NA
ENSMUSG00000002504	Slc9a3r2	15	0	1022090	32097	NA	NA	NA	NA
ENSMUSG00000002524	Puf60	17	2	1022090	32097	NA	NA	NA	NA
ENSMUSG00000002546	Golga2	9	1	1022090	32097	NA	NA	NA	NA
ENSMUSG00000002550	Uck1	8	0	1022090	32097	NA	NA	NA	NA
ENSMUSG00000002565	Scin	5	0	1022090	32097	NA	NA	NA	NA
ENSMUSG00000002578	Ikzf4	22	0	1022090	32097	NA	NA	NA	NA
ENSMUSG00000002580	Mien1	13	0	1022090	32097	NA	NA	NA	NA
ENSMUSG00000002588	Pon1	0	0	1022090	32097	NA	NA	NA	NA
ENSMUSG00000002602	Axl	25	1	1022090	32097	NA	NA	NA	NA
ENSMUSG00000002603	Tgfb1	7	0	1022090	32097	NA	NA	NA	NA
ENSMUSG00000002608	Ccdc97	9	0	1022090	32097	NA	NA	NA	NA
ENSMUSG00000002617	Zfp40	5	0	1022090	32097	NA	NA	NA	NA
ENSMUSG00000002625	Akap8l	15	0	1022090	32097	NA	NA	NA	NA
ENSMUSG00000002633	Shh	11	0	1022090	32097	NA	NA	NA	NA
ENSMUSG00000002635	Pdcd2l	4	0	1022090	32097	NA	NA	NA	NA
ENSMUSG00000002658	Gtf2f1	8	0	1022090	32097	NA	NA	NA	NA
ENSMUSG00000002660	Clpp	35	3	1022090	32097	1.82305	0.267013	FALSE	Enriched for reversed integrations
ENSMUSG00000002661	Alkbh7	0	0	1022090	32097	NA	NA	NA	NA
ENSMUSG00000002664	Pspn	0	0	1022090	32097	NA	NA	NA	NA
ENSMUSG00000002668	Dennd1c	17	0	1022090	32097	NA	NA	NA	NA
ENSMUSG00000002679	Med6	34	0	1022090	32097	NA	NA	NA	NA
ENSMUSG00000002688	Prkd1	8	0	1022090	32097	NA	NA	NA	NA
ENSMUSG00000002699	Lcp2	0	0	1022090	32097	NA	NA	NA	NA
ENSMUSG00000002718	Cse1l	11	1	1022090	32097	NA	NA	NA	NA
ENSMUSG00000002728	Naa20	18	0	1022090	32097	NA	NA	NA	NA
ENSMUSG00000002731	Prkra	2	0	1022090	32097	NA	NA	NA	NA
ENSMUSG00000002732	Fkbp7	10	1	1022090	32097	NA	NA	NA	NA
ENSMUSG00000002733	Plekha3	13	0	1022090	32097	NA	NA	NA	NA
ENSMUSG00000002741	Ykt6	149	5	1022090	32097	0.349052	0.849984	FALSE	NA
ENSMUSG00000002748	Baz1b	24	0	1022090	32097	NA	NA	NA	NA
ENSMUSG00000002763	Pex6	18	1	1022090	32097	NA	NA	NA	NA
ENSMUSG00000002767	Mrpl2	83	0	1022090	32097	NA	NA	NA	NA
ENSMUSG00000002768	Mea1	19	0	1022090	32097	NA	NA	NA	NA
ENSMUSG00000002769	Gnmt	1	0	1022090	32097	NA	NA	NA	NA
ENSMUSG00000002771	Grin2d	32	0	1022090	32097	NA	NA	NA	NA
ENSMUSG00000002778	Kdelr1	29	2	1022090	32097	NA	NA	NA	NA
ENSMUSG00000002781	Tmem143	20	0	1022090	32097	NA	NA	NA	NA
ENSMUSG00000002797	Ggct	10	1	1022090	32097	NA	NA	NA	NA
ENSMUSG00000002799	Jag2	3	0	1022090	32097	NA	NA	NA	NA
ENSMUSG00000002803	Btbd6	39	1	1022090	32097	NA	NA	NA	NA
ENSMUSG00000002804	Nudt14	4	0	1022090	32097	NA	NA	NA	NA
ENSMUSG00000002808	Epdr1	52	3	1022090	32097	1.26502	0.508339	FALSE	NA
ENSMUSG00000002812	Flii	26	0	1022090	32097	NA	NA	NA	NA
ENSMUSG00000002814	Top3a	25	3	1022090	32097	2.29261	0.142221	FALSE	NA
ENSMUSG00000002820	Atg4d	113	4	1022090	32097	0.481932	0.811052	FALSE	NA
ENSMUSG00000002825	Qtrt1	22	3	1022090	32097	2.46936	0.104525	FALSE	NA
ENSMUSG00000002831	Plin4	0	0	1022090	32097	NA	NA	NA	NA
ENSMUSG00000002833	Hdgfl2	14	0	1022090	32097	NA	NA	NA	NA
ENSMUSG00000002835	Chaf1a	33	0	1022090	32097	NA	NA	NA	NA
ENSMUSG00000002844	Adprh	202	3	1022090	32097	-0.672593	0.99994	FALSE	NA
ENSMUSG00000002845	Tmem39a	409	4	1022090	32097	-1.36505	0.99994	FALSE	NA
ENSMUSG00000002846	Timmdc1	2	0	1022090	32097	NA	NA	NA	NA
ENSMUSG00000002847	Pla1a	67	0	1022090	32097	NA	NA	NA	NA
ENSMUSG00000002870	Mcm2	45	0	1022090	32097	NA	NA	NA	NA
ENSMUSG00000002871	Tpra1	28	0	1022090	32097	NA	NA	NA	NA
ENSMUSG00000002881	Nab1	21	2	1022090	32097	NA	NA	NA	NA
ENSMUSG00000002885	Adgre5	423	5	1022090	32097	-1.15043	0.99994	FALSE	NA
ENSMUSG00000002897	Il17ra	2	0	1022090	32097	NA	NA	NA	NA
ENSMUSG00000002900	Lamb1	123	5	1022090	32097	0.623686	0.709894	FALSE	NA
ENSMUSG00000002908	Kcnn1	42	1	1022090	32097	NA	NA	NA	NA
ENSMUSG00000002910	Arrdc2	5	0	1022090	32097	NA	NA	NA	NA
ENSMUSG00000002930	Ppp1r17	0	0	1022090	32097	NA	NA	NA	NA
ENSMUSG00000002944	Cd36	18	0	1022090	32097	NA	NA	NA	NA
ENSMUSG00000002948	Map2k7	14	0	1022090	32097	NA	NA	NA	NA
ENSMUSG00000002949	Timm44	13	0	1022090	32097	NA	NA	NA	NA
ENSMUSG00000002957	Ap2a2	49	0	1022090	32097	NA	NA	NA	NA
ENSMUSG00000002963	Pnkp	6	0	1022090	32097	NA	NA	NA	NA
ENSMUSG00000002968	Med25	37	77	1022090	32097	6.03187	8.14913e-87	TRUE	NA
ENSMUSG00000002980	Bcam	47	1	1022090	32097	NA	NA	NA	NA
ENSMUSG00000002981	Clptm1	22	1	1022090	32097	NA	NA	NA	NA
ENSMUSG00000002983	Relb	66	161	1022090	32097	6.27319	2.24972e-186	TRUE	NA
ENSMUSG00000002984	Tomm40	23	0	1022090	32097	NA	NA	NA	NA
ENSMUSG00000002985	Apoe	18	0	1022090	32097	NA	NA	NA	NA
ENSMUSG00000002992	Apoc2	17	0	1022090	32097	NA	NA	NA	NA
ENSMUSG00000002996	Hbp1	9	0	1022090	32097	NA	NA	NA	NA
ENSMUSG00000002997	Prkar2b	20	0	1022090	32097	NA	NA	NA	NA
ENSMUSG00000003031	Cdkn1b	57	2	1022090	32097	NA	NA	NA	NA
ENSMUSG00000003032	Klf4	59	4	1022090	32097	1.40802	0.338597	FALSE	NA
ENSMUSG00000003033	Ap1m1	2	1	1022090	32097	NA	NA	NA	NA
ENSMUSG00000003037	Rab8a	9	0	1022090	32097	NA	NA	NA	NA
ENSMUSG00000003038	Hmgn2	3	0	1022090	32097	NA	NA	NA	NA
ENSMUSG00000003039	Fam32a	10	0	1022090	32097	NA	NA	NA	NA
ENSMUSG00000003051	Elf3	17	0	1022090	32097	NA	NA	NA	NA
ENSMUSG00000003053	Cyp2c29	1	0	1022090	32097	NA	NA	NA	NA
ENSMUSG00000003062	Stard3nl	8	0	1022090	32097	NA	NA	NA	NA
ENSMUSG00000003068	Stk11	26	1	1022090	32097	NA	NA	NA	NA
ENSMUSG00000003070	Efna2	3	1	1022090	32097	NA	NA	NA	NA
ENSMUSG00000003072	Atp5d	6	0	1022090	32097	NA	NA	NA	NA
ENSMUSG00000003099	Ppp5c	9	0	1022090	32097	NA	NA	NA	NA
ENSMUSG00000003119	Cdk12	104	3	1022090	32097	0.278636	0.908359	FALSE	NA
ENSMUSG00000003123	Lipe	8	0	1022090	32097	NA	NA	NA	NA
ENSMUSG00000003131	Pafah1b2	105	2	1022090	32097	NA	NA	NA	NA
ENSMUSG00000003134	Tbc1d8	145	2	1022090	32097	NA	NA	NA	NA
ENSMUSG00000003135	Cnot11	147	2	1022090	32097	NA	NA	NA	NA
ENSMUSG00000003153	Slc2a3	421	8	1022090	32097	-0.558515	0.99994	FALSE	Enriched for reversed integrations
ENSMUSG00000003154	Foxj2	473	479	1022090	32097	5.0316	0	TRUE	NA
ENSMUSG00000003161	Sri	11	0	1022090	32097	NA	NA	NA	NA
ENSMUSG00000003166	Dgcr2	1	0	1022090	32097	NA	NA	NA	NA
ENSMUSG00000003184	Irf3	56	1	1022090	32097	NA	NA	NA	NA
ENSMUSG00000003190	Bcl2l12	8	0	1022090	32097	NA	NA	NA	NA
ENSMUSG00000003198	Zfp959	19	0	1022090	32097	NA	NA	NA	NA
ENSMUSG00000003199	Mpnd	14	0	1022090	32097	NA	NA	NA	NA
ENSMUSG00000003200	Sh3gl1	24	0	1022090	32097	NA	NA	NA	NA
ENSMUSG00000003206	Ebi3	34	1	1022090	32097	NA	NA	NA	NA
ENSMUSG00000003208	Yju2	14	2	1022090	32097	NA	NA	NA	NA
ENSMUSG00000003226	Ranbp2	12	0	1022090	32097	NA	NA	NA	NA
ENSMUSG00000003227	Edar	3	0	1022090	32097	NA	NA	NA	NA
ENSMUSG00000003228	Grk5	31	0	1022090	32097	NA	NA	NA	NA
ENSMUSG00000003233	Dvl3	12	0	1022090	32097	NA	NA	NA	NA
ENSMUSG00000003234	Abcf3	4	0	1022090	32097	NA	NA	NA	NA
ENSMUSG00000003235	Eif2b5	514	4	1022090	32097	-1.69415	0.99994	FALSE	NA
ENSMUSG00000003269	Cyth2	3	0	1022090	32097	NA	NA	NA	NA
ENSMUSG00000003271	Sult2b1	28	1	1022090	32097	NA	NA	NA	NA
ENSMUSG00000003273	Car11	6	0	1022090	32097	NA	NA	NA	NA
ENSMUSG00000003279	Dlgap1	302	5	1022090	32097	-0.66552	0.99994	FALSE	NA
ENSMUSG00000003282	Plag1	5	0	1022090	32097	NA	NA	NA	NA
ENSMUSG00000003283	Hck	10	0	1022090	32097	NA	NA	NA	NA
ENSMUSG00000003299	Mrpl4	203	1	1022090	32097	NA	NA	NA	NA
ENSMUSG00000003308	Keap1	19	0	1022090	32097	NA	NA	NA	NA
ENSMUSG00000003309	Ap1m2	193	2	1022090	32097	NA	NA	NA	NA
ENSMUSG00000003316	Glg1	18	0	1022090	32097	NA	NA	NA	NA
ENSMUSG00000003341	Atp8b3	7	0	1022090	32097	NA	NA	NA	NA
ENSMUSG00000003344	Btbd2	10	1	1022090	32097	NA	NA	NA	NA
ENSMUSG00000003345	Csnk1g2	31	1	1022090	32097	NA	NA	NA	NA
ENSMUSG00000003346	Abhd17a	86	0	1022090	32097	NA	NA	NA	NA
ENSMUSG00000003348	Mob3a	11	1	1022090	32097	NA	NA	NA	NA
ENSMUSG00000003352	Cacnb3	68	0	1022090	32097	NA	NA	NA	NA
ENSMUSG00000003354	Ccdc65	27	0	1022090	32097	NA	NA	NA	NA
ENSMUSG00000003355	Fkbp11	6	1	1022090	32097	NA	NA	NA	NA
ENSMUSG00000003360	Ddx23	9	0	1022090	32097	NA	NA	NA	NA
ENSMUSG00000003363	Pld3	185	4	1022090	32097	-0.224416	0.99994	FALSE	NA
ENSMUSG00000003378	Grik5	46	1	1022090	32097	NA	NA	NA	Enriched for reversed integrations
ENSMUSG00000003379	Cd79a	3	0	1022090	32097	NA	NA	NA	NA
ENSMUSG00000003380	Rabac1	9	0	1022090	32097	NA	NA	NA	NA
ENSMUSG00000003382	Etv3	31	0	1022090	32097	NA	NA	NA	NA
ENSMUSG00000003402	Prkcsh	18	0	1022090	32097	NA	NA	NA	NA
ENSMUSG00000003410	Elavl3	23	0	1022090	32097	NA	NA	NA	NA
ENSMUSG00000003411	Rab3b	34	3	1022090	32097	1.86362	0.253304	FALSE	NA
ENSMUSG00000003418	St8sia6	66	0	1022090	32097	NA	NA	NA	NA
ENSMUSG00000003420	Fcgrt	190	3	1022090	32097	-0.584668	0.99994	FALSE	NA
ENSMUSG00000003421	Nosip	41	1	1022090	32097	NA	NA	NA	NA
ENSMUSG00000003423	Pih1d1	228	2	1022090	32097	NA	NA	NA	NA
ENSMUSG00000003429	Rps11	7	0	1022090	32097	NA	NA	NA	NA
ENSMUSG00000003435	Supt5	35	0	1022090	32097	NA	NA	NA	NA
ENSMUSG00000003436	Dll3	4	2	1022090	32097	NA	NA	NA	NA
ENSMUSG00000003437	Paf1	66	1	1022090	32097	NA	NA	NA	NA
ENSMUSG00000003438	Timm50	0	0	1022090	32097	NA	NA	NA	NA
ENSMUSG00000003444	Med29	3	1	1022090	32097	NA	NA	NA	NA
ENSMUSG00000003452	Bicd1	33	0	1022090	32097	NA	NA	NA	NA
ENSMUSG00000003458	Ncstn	44	1	1022090	32097	NA	NA	NA	NA
ENSMUSG00000003464	Pex19	6	0	1022090	32097	NA	NA	NA	NA
ENSMUSG00000003469	Phyhip	181	3	1022090	32097	-0.515021	0.99994	FALSE	NA
ENSMUSG00000003476	Crhr2	57	1	1022090	32097	NA	NA	NA	NA
ENSMUSG00000003477	Inmt	7	0	1022090	32097	NA	NA	NA	NA
ENSMUSG00000003484	Cyp4f18	96	1	1022090	32097	NA	NA	NA	NA
ENSMUSG00000003500	Impdh1	126	5	1022090	32097	0.589192	0.733393	FALSE	NA
ENSMUSG00000003505	Psg18	14	0	1022090	32097	NA	NA	NA	NA
ENSMUSG00000003518	Dusp3	5	0	1022090	32097	NA	NA	NA	NA
ENSMUSG00000003526	Prodh	32	1	1022090	32097	NA	NA	NA	NA
ENSMUSG00000003527	Ess2	2	0	1022090	32097	NA	NA	NA	NA
ENSMUSG00000003528	Slc25a1	88	2	1022090	32097	NA	NA	NA	NA
ENSMUSG00000003531	Dgcr6	25	0	1022090	32097	NA	NA	NA	NA
ENSMUSG00000003534	Ddr1	162	1	1022090	32097	NA	NA	NA	NA
ENSMUSG00000003541	Ier3	137	1	1022090	32097	NA	NA	NA	NA
ENSMUSG00000003545	Fosb	12	0	1022090	32097	NA	NA	NA	NA
ENSMUSG00000003546	Klc4	23	0	1022090	32097	NA	NA	NA	NA
ENSMUSG00000003549	Ercc1	10	0	1022090	32097	NA	NA	NA	NA
ENSMUSG00000003555	Cyp17a1	91	0	1022090	32097	NA	NA	NA	NA
ENSMUSG00000003559	As3mt	5	1	1022090	32097	NA	NA	NA	NA
ENSMUSG00000003573	Homer3	60	4	1022090	32097	1.38418	0.349944	FALSE	NA
ENSMUSG00000003575	Crtc1	5	2	1022090	32097	NA	NA	NA	NA
ENSMUSG00000003581	Rnf215	70	1	1022090	32097	NA	NA	NA	NA
ENSMUSG00000003585	Sec14l2	31	2	1022090	32097	NA	NA	NA	NA
ENSMUSG00000003604	Aven	155	1	1022090	32097	NA	NA	NA	NA
ENSMUSG00000003617	Cp	13	1	1022090	32097	NA	NA	NA	NA
ENSMUSG00000003623	Crot	81	1	1022090	32097	NA	NA	NA	NA
ENSMUSG00000003644	Rps6ka1	213	4	1022090	32097	-0.426765	0.99994	FALSE	NA
ENSMUSG00000003657	Calb2	33	2	1022090	32097	NA	NA	NA	NA
ENSMUSG00000003660	Snrnp200	39	1	1022090	32097	NA	NA	NA	NA
ENSMUSG00000003662	Ciao1	100	1	1022090	32097	NA	NA	NA	NA
ENSMUSG00000003665	Has1	4	0	1022090	32097	NA	NA	NA	NA
ENSMUSG00000003680	Taf6l	7	0	1022090	32097	NA	NA	NA	NA
ENSMUSG00000003721	Insig2	142	3	1022090	32097	-0.167041	0.99994	FALSE	NA
ENSMUSG00000003731	Kpna6	5	0	1022090	32097	NA	NA	NA	NA
ENSMUSG00000003746	Man1a	4	0	1022090	32097	NA	NA	NA	NA
ENSMUSG00000003752	Itpkc	109	0	1022090	32097	NA	NA	NA	NA
ENSMUSG00000003762	Coq8b	57	0	1022090	32097	NA	NA	NA	NA
ENSMUSG00000003778	Brd8	15	0	1022090	32097	NA	NA	NA	NA
ENSMUSG00000003779	Kif20a	17	0	1022090	32097	NA	NA	NA	NA
ENSMUSG00000003808	Farsa	38	1	1022090	32097	NA	NA	NA	NA
ENSMUSG00000003809	Gcdh	37	2	1022090	32097	NA	NA	NA	NA
ENSMUSG00000003810	Mast2	27	0	1022090	32097	NA	NA	NA	NA
ENSMUSG00000003812	Dnase2a	25	0	1022090	32097	NA	NA	NA	NA
ENSMUSG00000003813	Rad23a	4	0	1022090	32097	NA	NA	NA	NA
ENSMUSG00000003814	Calr	36	1	1022090	32097	NA	NA	NA	NA
ENSMUSG00000003824	Syce2	3	0	1022090	32097	NA	NA	NA	NA
ENSMUSG00000003847	Nfat5	224	2	1022090	32097	NA	NA	NA	NA
ENSMUSG00000003848	Nob1	228	5	1022090	32097	-0.261443	0.99994	FALSE	NA
ENSMUSG00000003849	Nqo1	77	0	1022090	32097	NA	NA	NA	NA
ENSMUSG00000003863	Ppfia3	14	1	1022090	32097	NA	NA	NA	NA
ENSMUSG00000003865	Gys1	70	1	1022090	32097	NA	NA	NA	NA
ENSMUSG00000003868	Ruvbl2	56	0	1022090	32097	NA	NA	NA	NA
ENSMUSG00000003872	Lin7b	2	0	1022090	32097	NA	NA	NA	NA
ENSMUSG00000003873	Bax	29	1	1022090	32097	NA	NA	NA	NA
ENSMUSG00000003882	Il7r	3	0	1022090	32097	NA	NA	NA	NA
ENSMUSG00000003923	Tfam	6	1	1022090	32097	NA	NA	NA	NA
ENSMUSG00000003929	Zfp81	3	0	1022090	32097	NA	NA	NA	NA
ENSMUSG00000003934	Efnb3	0	0	1022090	32097	NA	NA	NA	NA
ENSMUSG00000003948	Mmd	0	0	1022090	32097	NA	NA	NA	NA
ENSMUSG00000003949	Hlf	14	0	1022090	32097	NA	NA	NA	NA
ENSMUSG00000003955	Fam162a	79	1	1022090	32097	NA	NA	NA	NA
ENSMUSG00000003970	Rpl8	5	0	1022090	32097	NA	NA	NA	NA
ENSMUSG00000003974	Grm3	20	0	1022090	32097	NA	NA	NA	NA
ENSMUSG00000003992	Ssbp2	13	0	1022090	32097	NA	NA	NA	NA
ENSMUSG00000004018	Fancl	40	1	1022090	32097	NA	NA	NA	NA
ENSMUSG00000004031	Brinp2	5	0	1022090	32097	NA	NA	NA	NA
ENSMUSG00000004032	Gstm5	0	0	1022090	32097	NA	NA	NA	NA
ENSMUSG00000004035	Gstm7	2	0	1022090	32097	NA	NA	NA	NA
ENSMUSG00000004038	Gstm3	26	0	1022090	32097	NA	NA	NA	NA
ENSMUSG00000004040	Stat3	21	0	1022090	32097	NA	NA	NA	NA
ENSMUSG00000004043	Stat5a	104	3	1022090	32097	0.278636	0.908359	FALSE	NA
ENSMUSG00000004044	Cavin1	87	0	1022090	32097	NA	NA	NA	NA
ENSMUSG00000004054	Map3k11	22	1	1022090	32097	NA	NA	NA	NA
ENSMUSG00000004056	Akt2	36	0	1022090	32097	NA	NA	NA	NA
ENSMUSG00000004069	Dnaja3	22	0	1022090	32097	NA	NA	NA	NA
ENSMUSG00000004070	Hmox2	13	0	1022090	32097	NA	NA	NA	NA
ENSMUSG00000004071	Cdip1	10	0	1022090	32097	NA	NA	NA	NA
ENSMUSG00000004085	Map3k20	12	0	1022090	32097	NA	NA	NA	NA
ENSMUSG00000004096	Cwc15	9	0	1022090	32097	NA	NA	NA	NA
ENSMUSG00000004098	Col5a3	48	0	1022090	32097	NA	NA	NA	NA
ENSMUSG00000004099	Dnmt1	40	2	1022090	32097	NA	NA	NA	NA
ENSMUSG00000004100	Ppan	25	0	1022090	32097	NA	NA	NA	NA
ENSMUSG00000004105	Angptl2	68	1	1022090	32097	NA	NA	NA	NA
ENSMUSG00000004110	Cacna1e	12	0	1022090	32097	NA	NA	NA	NA
ENSMUSG00000004113	Cacna1b	2	0	1022090	32097	NA	NA	NA	NA
ENSMUSG00000004127	Trmt10a	25	1	1022090	32097	NA	NA	NA	NA
ENSMUSG00000004151	Etv1	85	7	1022090	32097	1.56681	0.0989883	FALSE	NA
ENSMUSG00000004187	Kifc2	50	0	1022090	32097	NA	NA	NA	NA
ENSMUSG00000004207	Psap	684	18	1022090	32097	-0.179293	0.99994	FALSE	NA
ENSMUSG00000004221	Ikbkg	78	2	1022090	32097	NA	NA	NA	NA
ENSMUSG00000004231	Pax2	307	8	1022090	32097	-0.104039	0.99994	FALSE	NA
ENSMUSG00000004233	Wars2	31	1	1022090	32097	NA	NA	NA	NA
ENSMUSG00000004263	Atn1	29	1	1022090	32097	NA	NA	NA	NA
ENSMUSG00000004264	Phb2	15	0	1022090	32097	NA	NA	NA	NA
ENSMUSG00000004266	Ptpn6	5	0	1022090	32097	NA	NA	NA	NA
ENSMUSG00000004267	Eno2	0	0	1022090	32097	NA	NA	NA	NA
ENSMUSG00000004268	Emg1	22	2	1022090	32097	NA	NA	NA	NA
ENSMUSG00000004270	Lpcat3	16	0	1022090	32097	NA	NA	NA	NA
ENSMUSG00000004285	Atp6v1f	23	1	1022090	32097	NA	NA	NA	NA
ENSMUSG00000004296	Il12b	14	0	1022090	32097	NA	NA	NA	NA
ENSMUSG00000004317	Clcn5	70	3	1022090	32097	0.843174	0.692751	FALSE	NA
ENSMUSG00000004319	Clcn3	14	1	1022090	32097	NA	NA	NA	NA
ENSMUSG00000004328	Hif3a	18	0	1022090	32097	NA	NA	NA	NA
ENSMUSG00000004341	Gpx6	144	2	1022090	32097	NA	NA	NA	NA
ENSMUSG00000004344	Gpx5	8	0	1022090	32097	NA	NA	NA	NA
ENSMUSG00000004347	Pde1c	26	3	1022090	32097	2.23794	0.153297	FALSE	NA
ENSMUSG00000004356	Utp20	9	0	1022090	32097	NA	NA	NA	NA
ENSMUSG00000004359	Spic	163	6	1022090	32097	0.442737	0.778023	FALSE	NA
ENSMUSG00000004360	9330159F19Rik	0	0	1022090	32097	NA	NA	NA	NA
ENSMUSG00000004364	Cul3	21	0	1022090	32097	NA	NA	NA	NA
ENSMUSG00000004366	Sst	44	0	1022090	32097	NA	NA	NA	NA
ENSMUSG00000004371	Il11	1	0	1022090	32097	NA	NA	NA	NA
ENSMUSG00000004383	Large1	40	0	1022090	32097	NA	NA	NA	NA
ENSMUSG00000004393	Ddx56	9	1	1022090	32097	NA	NA	NA	NA
ENSMUSG00000004394	Tmed4	251	3	1022090	32097	-0.984608	0.99994	FALSE	NA
ENSMUSG00000004415	Col26a1	251	4	1022090	32097	-0.662633	0.99994	FALSE	NA
ENSMUSG00000004446	Bid	43	1	1022090	32097	NA	NA	NA	NA
ENSMUSG00000004451	Ralb	142	1	1022090	32097	NA	NA	NA	NA
ENSMUSG00000004455	Ppp1cc	157	6	1022090	32097	0.496495	0.751889	FALSE	NA
ENSMUSG00000004460	Dnajb11	12	0	1022090	32097	NA	NA	NA	NA
ENSMUSG00000004462	Tbccd1	44	0	1022090	32097	NA	NA	NA	NA
ENSMUSG00000004473	Clec11a	23	0	1022090	32097	NA	NA	NA	NA
ENSMUSG00000004500	Zfp324	65	1	1022090	32097	NA	NA	NA	NA
ENSMUSG00000004508	Gab2	10	0	1022090	32097	NA	NA	NA	NA
ENSMUSG00000004530	Coro1c	40	0	1022090	32097	NA	NA	NA	NA
ENSMUSG00000004535	Tax1bp1	45	1	1022090	32097	NA	NA	NA	NA
ENSMUSG00000004540	Psg17	32	1	1022090	32097	NA	NA	NA	NA
ENSMUSG00000004542	Psg19	6	0	1022090	32097	NA	NA	NA	NA
ENSMUSG00000004552	Ctse	2	1	1022090	32097	NA	NA	NA	NA
ENSMUSG00000004558	Ndrg2	36	1	1022090	32097	NA	NA	NA	NA
ENSMUSG00000004561	Mettl17	2	0	1022090	32097	NA	NA	NA	NA
ENSMUSG00000004562	Arhgef40	41	0	1022090	32097	NA	NA	NA	NA
ENSMUSG00000004565	Pnpla6	25	0	1022090	32097	NA	NA	NA	NA
ENSMUSG00000004567	Mcoln1	26	0	1022090	32097	NA	NA	NA	NA
ENSMUSG00000004568	Arhgef18	206	4	1022090	32097	-0.378775	0.99994	FALSE	NA
ENSMUSG00000004591	Pkn2	21	1	1022090	32097	NA	NA	NA	NA
ENSMUSG00000004609	Cd33	125	3	1022090	32097	0.0155769	0.99994	FALSE	NA
ENSMUSG00000004610	Etfb	5	0	1022090	32097	NA	NA	NA	NA
ENSMUSG00000004612	Nkg7	4	0	1022090	32097	NA	NA	NA	NA
ENSMUSG00000004626	Stxbp2	2	0	1022090	32097	NA	NA	NA	NA
ENSMUSG00000004630	Pcp2	6	0	1022090	32097	NA	NA	NA	NA
ENSMUSG00000004631	Sgce	268	6	1022090	32097	-0.27132	0.99994	FALSE	NA
ENSMUSG00000004633	Chn2	130	2	1022090	32097	NA	NA	NA	NA
ENSMUSG00000004637	Wwox	90	2	1022090	32097	NA	NA	NA	NA
ENSMUSG00000004642	Slbp	12	0	1022090	32097	NA	NA	NA	NA
ENSMUSG00000004651	Tyr	2	0	1022090	32097	NA	NA	NA	NA
ENSMUSG00000004654	Ghrhr	0	0	1022090	32097	NA	NA	NA	NA
ENSMUSG00000004655	Aqp1	1	0	1022090	32097	NA	NA	NA	NA
ENSMUSG00000004661	Arid3b	188	4	1022090	32097	-0.247504	0.99994	FALSE	NA
ENSMUSG00000004665	Cnn2	4	0	1022090	32097	NA	NA	NA	NA
ENSMUSG00000004667	Polr2e	219	4	1022090	32097	-0.466667	0.99994	FALSE	NA
ENSMUSG00000004668	Abca13	24	0	1022090	32097	NA	NA	NA	NA
ENSMUSG00000004677	Myo9b	12	1	1022090	32097	NA	NA	NA	NA
ENSMUSG00000004698	Hdac9	15	0	1022090	32097	NA	NA	NA	NA
ENSMUSG00000004707	Ly9	0	0	1022090	32097	NA	NA	NA	NA
ENSMUSG00000004709	Cd244a	144	3	1022090	32097	-0.187081	0.99994	FALSE	NA
ENSMUSG00000004730	Adgre1	3	0	1022090	32097	NA	NA	NA	NA
ENSMUSG00000004748	Mtfp1	27	1	1022090	32097	NA	NA	NA	NA
ENSMUSG00000004768	Rab23	34	1	1022090	32097	NA	NA	NA	NA
ENSMUSG00000004771	Rab11a	25	1	1022090	32097	NA	NA	NA	NA
ENSMUSG00000004788	Eif2b2	24	1	1022090	32097	NA	NA	NA	NA
ENSMUSG00000004789	Dlst	15	0	1022090	32097	NA	NA	NA	NA
ENSMUSG00000004791	Pgf	6	1	1022090	32097	NA	NA	NA	NA
ENSMUSG00000004798	Ulk2	29	0	1022090	32097	NA	NA	NA	NA
ENSMUSG00000004814	Ccl24	198	3	1022090	32097	-0.643876	0.99994	FALSE	NA
ENSMUSG00000004815	Dgkq	8	0	1022090	32097	NA	NA	NA	NA
ENSMUSG00000004821	Tmed11	0	0	1022090	32097	NA	NA	NA	NA
ENSMUSG00000004837	Grap	74	2	1022090	32097	NA	NA	NA	NA
ENSMUSG00000004842	Pou1f1	12	0	1022090	32097	NA	NA	NA	NA
ENSMUSG00000004843	Chmp2b	100	3	1022090	32097	0.334676	0.892935	FALSE	NA
ENSMUSG00000004846	Plod3	6	0	1022090	32097	NA	NA	NA	NA
ENSMUSG00000004849	Ap1s1	19	0	1022090	32097	NA	NA	NA	NA
ENSMUSG00000004864	Mapk13	5	0	1022090	32097	NA	NA	NA	NA
ENSMUSG00000004865	Srpk1	68	5	1022090	32097	1.46938	0.235951	FALSE	NA
ENSMUSG00000004872	Pax3	7	2	1022090	32097	NA	NA	NA	NA
ENSMUSG00000004880	Lbr	56	1	1022090	32097	NA	NA	NA	NA
ENSMUSG00000004885	Crabp2	6	0	1022090	32097	NA	NA	NA	NA
ENSMUSG00000004891	Nes	10	0	1022090	32097	NA	NA	NA	NA
ENSMUSG00000004892	Bcan	2	0	1022090	32097	NA	NA	NA	NA
ENSMUSG00000004894	Hapln2	4	0	1022090	32097	NA	NA	NA	NA
ENSMUSG00000004895	Prcc	282	3	1022090	32097	-1.15202	0.99994	FALSE	NA
ENSMUSG00000004896	Rrnad1	26	1	1022090	32097	NA	NA	NA	NA
ENSMUSG00000004897	Hdgf	239	10	1022090	32097	0.545522	0.618016	FALSE	NA
ENSMUSG00000004902	Slc25a18	0	0	1022090	32097	NA	NA	NA	NA
ENSMUSG00000004929	Thop1	334	5	1022090	32097	-0.810409	0.99994	FALSE	NA
ENSMUSG00000004931	Apba3	6	0	1022090	32097	NA	NA	NA	NA
ENSMUSG00000004933	Matk	2	0	1022090	32097	NA	NA	NA	NA
ENSMUSG00000004934	Pias4	51	0	1022090	32097	NA	NA	NA	NA
ENSMUSG00000004936	Map2k1	299	8	1022090	32097	-0.0660598	0.99994	FALSE	NA
ENSMUSG00000004937	Sgta	15	1	1022090	32097	NA	NA	NA	NA
ENSMUSG00000004939	Nmrk2	0	0	1022090	32097	NA	NA	NA	NA
ENSMUSG00000004945	Tmem242	49	0	1022090	32097	NA	NA	NA	NA
ENSMUSG00000004947	Dtx2	5	0	1022090	32097	NA	NA	NA	NA
ENSMUSG00000004948	Zp3	292	1	1022090	32097	NA	NA	NA	NA
ENSMUSG00000004951	Hspb1	15	0	1022090	32097	NA	NA	NA	NA
ENSMUSG00000004952	Rasa4	76	2	1022090	32097	NA	NA	NA	NA
ENSMUSG00000004961	Syt5	2	0	1022090	32097	NA	NA	NA	NA
ENSMUSG00000004980	Hnrnpa2b1	222	1	1022090	32097	NA	NA	NA	NA
ENSMUSG00000004988	Fxyd4	180	5	1022090	32097	0.0780235	0.96899	FALSE	NA
ENSMUSG00000004994	Ccdc130	111	0	1022090	32097	NA	NA	NA	NA
ENSMUSG00000004996	Mri1	6	0	1022090	32097	NA	NA	NA	NA
ENSMUSG00000005034	Prkacb	12	0	1022090	32097	NA	NA	NA	NA
ENSMUSG00000005043	Sgsh	94	0	1022090	32097	NA	NA	NA	NA
ENSMUSG00000005045	Chd5	28	2	1022090	32097	NA	NA	NA	NA
ENSMUSG00000005054	Cstb	118	2	1022090	32097	NA	NA	NA	NA
ENSMUSG00000005057	Sh2b2	1	0	1022090	32097	NA	NA	NA	NA
ENSMUSG00000005069	Pex5	40	0	1022090	32097	NA	NA	NA	NA
ENSMUSG00000005078	Jkamp	118	7	1022090	32097	1.09818	0.308585	FALSE	NA
ENSMUSG00000005087	Cd44	3	0	1022090	32097	NA	NA	NA	NA
ENSMUSG00000005089	Slc1a2	1	0	1022090	32097	NA	NA	NA	NA
ENSMUSG00000005102	Eif2ak4	12	0	1022090	32097	NA	NA	NA	NA
ENSMUSG00000005103	Wdr1	199	0	1022090	32097	NA	NA	NA	NA
ENSMUSG00000005107	Slc2a9	234	7	1022090	32097	0.116344	0.935735	FALSE	NA
ENSMUSG00000005124	Ccn4	3	0	1022090	32097	NA	NA	NA	NA
ENSMUSG00000005125	Ndrg1	224	4	1022090	32097	-0.499095	0.99994	FALSE	NA
ENSMUSG00000005131	4930550C14Rik	30	0	1022090	32097	NA	NA	NA	NA
ENSMUSG00000005142	Man2b1	0	0	1022090	32097	NA	NA	NA	NA
ENSMUSG00000005148	Klf5	65	1	1022090	32097	NA	NA	NA	NA
ENSMUSG00000005150	Wdr83	9	0	1022090	32097	NA	NA	NA	NA
ENSMUSG00000005161	Prdx2	36	0	1022090	32097	NA	NA	NA	NA
ENSMUSG00000005198	Polr2a	5	1	1022090	32097	NA	NA	NA	NA
ENSMUSG00000005202	Shbg	29	0	1022090	32097	NA	NA	NA	NA
ENSMUSG00000005204	Senp3	24	1	1022090	32097	NA	NA	NA	NA
ENSMUSG00000005220	Corin	5	0	1022090	32097	NA	NA	NA	NA
ENSMUSG00000005225	Plekha8	17	0	1022090	32097	NA	NA	NA	NA
ENSMUSG00000005232	G6pc2	6	0	1022090	32097	NA	NA	NA	NA
ENSMUSG00000005233	Spc25	9	0	1022090	32097	NA	NA	NA	NA
ENSMUSG00000005237	Dnah2	126	4	1022090	32097	0.326139	0.88113	FALSE	NA
ENSMUSG00000005251	Ripk4	3	0	1022090	32097	NA	NA	NA	NA
ENSMUSG00000005262	Ufd1	78	1	1022090	32097	NA	NA	NA	NA
ENSMUSG00000005267	Zfp287	2	0	1022090	32097	NA	NA	NA	NA
ENSMUSG00000005268	Prlr	18	0	1022090	32097	NA	NA	NA	NA
ENSMUSG00000005299	Letm1	15	0	1022090	32097	NA	NA	NA	NA
ENSMUSG00000005312	Ubqln1	20	1	1022090	32097	NA	NA	NA	NA
ENSMUSG00000005320	Fgfr4	17	0	1022090	32097	NA	NA	NA	NA
ENSMUSG00000005338	Cadm3	25	1	1022090	32097	NA	NA	NA	NA
ENSMUSG00000005339	Fcer1a	0	0	1022090	32097	NA	NA	NA	NA
ENSMUSG00000005354	Txn2	10	1	1022090	32097	NA	NA	NA	NA
ENSMUSG00000005355	Casp14	0	0	1022090	32097	NA	NA	NA	NA
ENSMUSG00000005357	Slc1a6	8	1	1022090	32097	NA	NA	NA	NA
ENSMUSG00000005360	Slc1a3	233	3	1022090	32097	-0.877667	0.99994	FALSE	NA
ENSMUSG00000005362	Crbn	4	0	1022090	32097	NA	NA	NA	NA
ENSMUSG00000005364	Il5ra	5	0	1022090	32097	NA	NA	NA	NA
ENSMUSG00000005370	Msh6	189	0	1022090	32097	NA	NA	NA	NA
ENSMUSG00000005371	Fbxo11	87	2	1022090	32097	NA	NA	NA	NA
ENSMUSG00000005373	Mlxipl	68	0	1022090	32097	NA	NA	NA	NA
ENSMUSG00000005374	Tbl2	6	0	1022090	32097	NA	NA	NA	NA
ENSMUSG00000005378	Bud23	6	0	1022090	32097	NA	NA	NA	NA
ENSMUSG00000005397	Nid1	137	3	1022090	32097	-0.115687	0.99994	FALSE	NA
ENSMUSG00000005410	Mcm5	32	1	1022090	32097	NA	NA	NA	NA
ENSMUSG00000005413	Hmox1	80	2	1022090	32097	NA	NA	NA	NA
ENSMUSG00000005417	Mprip	19	2	1022090	32097	NA	NA	NA	NA
ENSMUSG00000005442	Cic	234	4	1022090	32097	-0.561846	0.99994	FALSE	NA
ENSMUSG00000005447	Pafah1b3	14	1	1022090	32097	NA	NA	NA	NA
ENSMUSG00000005465	Il27ra	4	0	1022090	32097	NA	NA	NA	NA
ENSMUSG00000005469	Prkaca	5	1	1022090	32097	NA	NA	NA	NA
ENSMUSG00000005470	Asf1b	2	0	1022090	32097	NA	NA	NA	NA
ENSMUSG00000005474	Myl10	21	1	1022090	32097	NA	NA	NA	NA
ENSMUSG00000005481	Ddx39	30	1	1022090	32097	NA	NA	NA	NA
ENSMUSG00000005483	Dnajb1	19	1	1022090	32097	NA	NA	NA	NA
ENSMUSG00000005493	Msh4	9	0	1022090	32097	NA	NA	NA	NA
ENSMUSG00000005501	Usp40	13	2	1022090	32097	NA	NA	NA	NA
ENSMUSG00000005503	Evx1	31	0	1022090	32097	NA	NA	NA	Enriched for reversed integrations
ENSMUSG00000005505	Kbtbd4	7	0	1022090	32097	NA	NA	NA	NA
ENSMUSG00000005506	Celf1	56	3	1022090	32097	1.1601	0.556214	FALSE	NA
ENSMUSG00000005510	Ndufs3	6	0	1022090	32097	NA	NA	NA	NA
ENSMUSG00000005514	Por	197	3	1022090	32097	-0.636606	0.99994	FALSE	NA
ENSMUSG00000005533	Igf1r	22	2	1022090	32097	NA	NA	NA	NA
ENSMUSG00000005534	Insr	184	2	1022090	32097	NA	NA	NA	NA
ENSMUSG00000005540	Fcer2a	0	0	1022090	32097	NA	NA	NA	NA
ENSMUSG00000005547	Cyp2a5	0	0	1022090	32097	NA	NA	NA	NA
ENSMUSG00000005553	Atp4a	1	0	1022090	32097	NA	NA	NA	NA
ENSMUSG00000005566	Trim28	676	9	1022090	32097	-1.08874	0.99994	FALSE	NA
ENSMUSG00000005575	Ube2m	28	0	1022090	32097	NA	NA	NA	NA
ENSMUSG00000005580	Adcy9	45	1	1022090	32097	NA	NA	NA	NA
ENSMUSG00000005583	Mef2c	3	0	1022090	32097	NA	NA	NA	NA
ENSMUSG00000005609	Ctr9	53	1	1022090	32097	NA	NA	NA	NA
ENSMUSG00000005610	Eif4g2	45	3	1022090	32097	1.46932	0.408321	FALSE	NA
ENSMUSG00000005611	Mrvi1	80	3	1022090	32097	0.653046	0.76894	FALSE	NA
ENSMUSG00000005615	Pcyt1a	13	0	1022090	32097	NA	NA	NA	NA
ENSMUSG00000005621	Zfp592	195	5	1022090	32097	-0.0369014	0.99994	FALSE	NA
ENSMUSG00000005625	Psmd4	23	1	1022090	32097	NA	NA	NA	NA
ENSMUSG00000005628	Tmod4	1	1	1022090	32097	NA	NA	NA	NA
ENSMUSG00000005640	Insrr	5	0	1022090	32097	NA	NA	NA	NA
ENSMUSG00000005649	Cabp5	1	0	1022090	32097	NA	NA	NA	NA
ENSMUSG00000005656	Snx6	38	0	1022090	32097	NA	NA	NA	NA
ENSMUSG00000005667	Mthfd2	11	1	1022090	32097	NA	NA	NA	NA
ENSMUSG00000005672	Kit	84	3	1022090	32097	0.583492	0.79649	FALSE	NA
ENSMUSG00000005674	Tomm40l	23	0	1022090	32097	NA	NA	NA	NA
ENSMUSG00000005677	Nr1i3	52	0	1022090	32097	NA	NA	NA	NA
ENSMUSG00000005681	Apoa2	16	0	1022090	32097	NA	NA	NA	NA
ENSMUSG00000005682	Pan2	41	1	1022090	32097	NA	NA	NA	NA
ENSMUSG00000005683	Cs	15	1	1022090	32097	NA	NA	NA	NA
ENSMUSG00000005686	Ampd3	67	3	1022090	32097	0.905516	0.672734	FALSE	NA
ENSMUSG00000005687	Bcas2	1	0	1022090	32097	NA	NA	NA	NA
ENSMUSG00000005696	Sh2d1a	35	0	1022090	32097	NA	NA	NA	NA
ENSMUSG00000005698	Ctcf	39	0	1022090	32097	NA	NA	NA	NA
ENSMUSG00000005699	Pard6a	1	0	1022090	32097	NA	NA	NA	NA
ENSMUSG00000005705	Agrp	87	0	1022090	32097	NA	NA	NA	NA
ENSMUSG00000005716	Pvalb	6	0	1022090	32097	NA	NA	NA	NA
ENSMUSG00000005718	Tfap4	122	1	1022090	32097	NA	NA	NA	NA
ENSMUSG00000005732	Ranbp1	25	1	1022090	32097	NA	NA	NA	NA
ENSMUSG00000005763	Cd247	6	0	1022090	32097	NA	NA	NA	NA
ENSMUSG00000005774	Rfx5	15	0	1022090	32097	NA	NA	NA	NA
ENSMUSG00000005779	Psmb4	114	0	1022090	32097	NA	NA	NA	NA
ENSMUSG00000005800	Mmp8	1	0	1022090	32097	NA	NA	NA	NA
ENSMUSG00000005802	Slc30a4	12	0	1022090	32097	NA	NA	NA	NA
ENSMUSG00000005803	Sqor	0	0	1022090	32097	NA	NA	NA	NA
ENSMUSG00000005804	Bloc1s6	12	0	1022090	32097	NA	NA	NA	NA
ENSMUSG00000005813	Metap1	24	3	1022090	32097	2.34894	0.127337	FALSE	NA
ENSMUSG00000005823	Gpr108	6	1	1022090	32097	NA	NA	NA	NA
ENSMUSG00000005824	Tnfsf14	0	0	1022090	32097	NA	NA	NA	NA
ENSMUSG00000005836	Gata6	85	3	1022090	32097	0.566618	0.807005	FALSE	NA
ENSMUSG00000005846	Rsl1d1	10	0	1022090	32097	NA	NA	NA	NA
ENSMUSG00000005864	Cnga2	0	0	1022090	32097	NA	NA	NA	NA
ENSMUSG00000005871	Apc	153	5	1022090	32097	0.311078	0.867268	FALSE	NA
ENSMUSG00000005873	Reep5	21	0	1022090	32097	NA	NA	NA	NA
ENSMUSG00000005881	Ergic3	1	0	1022090	32097	NA	NA	NA	NA
ENSMUSG00000005882	Uqcc1	29	1	1022090	32097	NA	NA	NA	NA
ENSMUSG00000005883	Spo11	133	4	1022090	32097	0.248725	0.907756	FALSE	NA
ENSMUSG00000005886	Ncoa2	56	4	1022090	32097	1.48202	0.308585	FALSE	NA
ENSMUSG00000005891	Prl4a1	8	0	1022090	32097	NA	NA	NA	NA
ENSMUSG00000005892	Trh	36	0	1022090	32097	NA	NA	NA	NA
ENSMUSG00000005893	Nr2c2	14	0	1022090	32097	NA	NA	NA	NA
ENSMUSG00000005897	Nr2c1	8	0	1022090	32097	NA	NA	NA	NA
ENSMUSG00000005899	Smpd4	81	5	1022090	32097	1.22041	0.356925	FALSE	NA
ENSMUSG00000005907	Pex1	13	0	1022090	32097	NA	NA	NA	NA
ENSMUSG00000005917	Otx1	0	0	1022090	32097	NA	NA	NA	NA
ENSMUSG00000005936	Kctd20	160	5	1022090	32097	0.246939	0.892935	FALSE	NA
ENSMUSG00000005947	Itgae	34	0	1022090	32097	NA	NA	NA	NA
ENSMUSG00000005949	Ctns	11	1	1022090	32097	NA	NA	NA	NA
ENSMUSG00000005950	P2rx5	17	0	1022090	32097	NA	NA	NA	NA
ENSMUSG00000005951	Shpk	0	0	1022090	32097	NA	NA	NA	NA
ENSMUSG00000005952	Trpv1	9	0	1022090	32097	NA	NA	NA	NA
ENSMUSG00000005958	Ephb3	99	5	1022090	32097	0.934106	0.527064	FALSE	NA
ENSMUSG00000005968	Tuft1	7	0	1022090	32097	NA	NA	NA	NA
ENSMUSG00000005973	Rcn1	105	11	1022090	32097	1.85024	0.00501942	FALSE	NA
ENSMUSG00000005980	Dnase1	127	1	1022090	32097	NA	NA	NA	NA
ENSMUSG00000005981	Trap1	14	0	1022090	32097	NA	NA	NA	NA
ENSMUSG00000005982	Naa60	6	0	1022090	32097	NA	NA	NA	NA
ENSMUSG00000005983	1700037C18Rik	7	1	1022090	32097	NA	NA	NA	NA
ENSMUSG00000005986	Ankrd13d	1	0	1022090	32097	NA	NA	NA	NA
ENSMUSG00000005994	Tyrp1	1	0	1022090	32097	NA	NA	NA	NA
ENSMUSG00000006005	Tpr	9	1	1022090	32097	NA	NA	NA	NA
ENSMUSG00000006007	Pdc	14	0	1022090	32097	NA	NA	NA	NA
ENSMUSG00000006010	Odr4	13	0	1022090	32097	NA	NA	NA	NA
ENSMUSG00000006014	Prg4	9	0	1022090	32097	NA	NA	NA	NA
ENSMUSG00000006019	Dhx34	17	0	1022090	32097	NA	NA	NA	NA
ENSMUSG00000006021	Kptn	4	0	1022090	32097	NA	NA	NA	NA
ENSMUSG00000006024	Napa	2	0	1022090	32097	NA	NA	NA	NA
ENSMUSG00000006050	Sra1	1	0	1022090	32097	NA	NA	NA	NA
ENSMUSG00000006056	Calcoco2	367	8	1022090	32097	-0.3609	0.99994	FALSE	NA
ENSMUSG00000006057	Atp5g1	12	0	1022090	32097	NA	NA	NA	NA
ENSMUSG00000006058	Snf8	6	0	1022090	32097	NA	NA	NA	NA
ENSMUSG00000006095	Tbcb	2	0	1022090	32097	NA	NA	NA	NA
ENSMUSG00000006127	Inpp5k	13	0	1022090	32097	NA	NA	NA	NA
ENSMUSG00000006134	Crkl	10	1	1022090	32097	NA	NA	NA	NA
ENSMUSG00000006143	Upk3bl	13	2	1022090	32097	NA	NA	NA	NA
ENSMUSG00000006154	Eps8l1	19	1	1022090	32097	NA	NA	NA	NA
ENSMUSG00000006169	Clint1	34	31	1022090	32097	4.86481	6.33172e-29	TRUE	NA
ENSMUSG00000006179	Prss16	45	1	1022090	32097	NA	NA	NA	NA
ENSMUSG00000006191	Cdkal1	43	1	1022090	32097	NA	NA	NA	NA
ENSMUSG00000006200	Rhox6	3	0	1022090	32097	NA	NA	NA	NA
ENSMUSG00000006204	Cdcp3	2	0	1022090	32097	NA	NA	NA	NA
ENSMUSG00000006205	Htra1	230	6	1022090	32097	-0.0515527	0.99994	FALSE	NA
ENSMUSG00000006215	Zbtb17	14	0	1022090	32097	NA	NA	NA	NA
ENSMUSG00000006216	Clcnkb	12	1	1022090	32097	NA	NA	NA	NA
ENSMUSG00000006218	Fam131c	165	3	1022090	32097	-0.382242	0.99994	FALSE	NA
ENSMUSG00000006219	Fblim1	93	1	1022090	32097	NA	NA	NA	NA
ENSMUSG00000006221	Hspb7	10	0	1022090	32097	NA	NA	NA	NA
ENSMUSG00000006235	Epor	2	0	1022090	32097	NA	NA	NA	NA
ENSMUSG00000006241	Ccdc159	110	2	1022090	32097	NA	NA	NA	NA
ENSMUSG00000006262	Mob1b	75	0	1022090	32097	NA	NA	NA	NA
ENSMUSG00000006269	Atp6v1b1	24	0	1022090	32097	NA	NA	NA	NA
ENSMUSG00000006270	Vax1	4	0	1022090	32097	NA	NA	NA	NA
ENSMUSG00000006273	Atp6v1b2	154	1	1022090	32097	NA	NA	NA	NA
ENSMUSG00000006276	Eps15l1	93	0	1022090	32097	NA	NA	NA	NA
ENSMUSG00000006281	Tep1	16	2	1022090	32097	NA	NA	NA	NA
ENSMUSG00000006288	Ttc5	7	0	1022090	32097	NA	NA	NA	NA
ENSMUSG00000006289	Osgep	14	0	1022090	32097	NA	NA	NA	NA
ENSMUSG00000006299	Aamp	0	0	1022090	32097	NA	NA	NA	NA
ENSMUSG00000006301	Tmbim1	217	3	1022090	32097	-0.775463	0.99994	FALSE	NA
ENSMUSG00000006304	Arpc2	42	2	1022090	32097	NA	NA	NA	NA
ENSMUSG00000006307	Kmt2b	10	25	1022090	32097	6.23424	1.06338e-29	TRUE	NA
ENSMUSG00000006310	Zbtb32	52	10	1022090	32097	2.72477	7.73501e-05	TRUE	NA
ENSMUSG00000006311	Etv2	11	1	1022090	32097	NA	NA	NA	NA
ENSMUSG00000006313	Upk1a	27	0	1022090	32097	NA	NA	NA	NA
ENSMUSG00000006315	Tmem147	1	0	1022090	32097	NA	NA	NA	NA
ENSMUSG00000006333	Rps9	20	0	1022090	32097	NA	NA	NA	NA
ENSMUSG00000006335	Tfpt	15	0	1022090	32097	NA	NA	NA	NA
ENSMUSG00000006342	Susd2	15	0	1022090	32097	NA	NA	NA	NA
ENSMUSG00000006344	Ggt5	4	0	1022090	32097	NA	NA	NA	NA
ENSMUSG00000006345	Ggt1	16	1	1022090	32097	NA	NA	NA	NA
ENSMUSG00000006356	Crip2	5	0	1022090	32097	NA	NA	NA	NA
ENSMUSG00000006360	Crip1	12	1	1022090	32097	NA	NA	NA	NA
ENSMUSG00000006362	Cbfa2t3	9	0	1022090	32097	NA	NA	NA	NA
ENSMUSG00000006369	Fbln1	13	0	1022090	32097	NA	NA	NA	NA
ENSMUSG00000006373	Pgrmc1	35	0	1022090	32097	NA	NA	NA	NA
ENSMUSG00000006378	Gcat	49	39	1022090	32097	4.67264	1.45012e-34	TRUE	NA
ENSMUSG00000006386	Tek	30	0	1022090	32097	NA	NA	NA	NA
ENSMUSG00000006389	Mpl	2	0	1022090	32097	NA	NA	NA	NA
ENSMUSG00000006390	Elovl1	1	0	1022090	32097	NA	NA	NA	NA
ENSMUSG00000006392	Med8	2	1	1022090	32097	NA	NA	NA	NA
ENSMUSG00000006395	Hyi	138	4	1022090	32097	0.195867	0.931739	FALSE	NA
ENSMUSG00000006398	Cdc20	3	0	1022090	32097	NA	NA	NA	NA
ENSMUSG00000006403	Adamts4	40	0	1022090	32097	NA	NA	NA	NA
ENSMUSG00000006411	Nectin4	22	0	1022090	32097	NA	NA	NA	NA
ENSMUSG00000006412	Pfdn2	9	0	1022090	32097	NA	NA	NA	NA
ENSMUSG00000006418	Rnf114	11	0	1022090	32097	NA	NA	NA	NA
ENSMUSG00000006423	C330007P06Rik	59	0	1022090	32097	NA	NA	NA	NA
ENSMUSG00000006435	Neurl1a	144	5	1022090	32097	0.397969	0.823406	FALSE	NA
ENSMUSG00000006442	Srm	12	0	1022090	32097	NA	NA	NA	NA
ENSMUSG00000006445	Epha2	559	15	1022090	32097	-0.136502	0.99994	FALSE	NA
ENSMUSG00000006456	Rbm14	35	1	1022090	32097	NA	NA	NA	NA
ENSMUSG00000006457	Actn3	38	1	1022090	32097	NA	NA	NA	NA
ENSMUSG00000006463	Zdhhc24	42	0	1022090	32097	NA	NA	NA	NA
ENSMUSG00000006464	Bbs1	86	1	1022090	32097	NA	NA	NA	NA
ENSMUSG00000006469	Slc34a3	8	0	1022090	32097	NA	NA	NA	NA
ENSMUSG00000006471	Ndor1	25	0	1022090	32097	NA	NA	NA	NA
ENSMUSG00000006476	Nsmf	0	0	1022090	32097	NA	NA	NA	NA
ENSMUSG00000006488	Prl7a1	0	0	1022090	32097	NA	NA	NA	NA
ENSMUSG00000006490	Prl8a9	0	0	1022090	32097	NA	NA	NA	NA
ENSMUSG00000006494	Pdk1	35	0	1022090	32097	NA	NA	NA	NA
ENSMUSG00000006498	Ptbp1	48	3	1022090	32097	1.37825	0.4552	FALSE	NA
ENSMUSG00000006517	Mvd	5	0	1022090	32097	NA	NA	NA	NA
ENSMUSG00000006519	Cyba	13	0	1022090	32097	NA	NA	NA	NA
ENSMUSG00000006522	Itih3	12	0	1022090	32097	NA	NA	NA	NA
ENSMUSG00000006526	Stimate	6	0	1022090	32097	NA	NA	NA	NA
ENSMUSG00000006527	Sfmbt1	5	0	1022090	32097	NA	NA	NA	NA
ENSMUSG00000006529	Itih1	48	0	1022090	32097	NA	NA	NA	NA
ENSMUSG00000006538	Ihh	1	0	1022090	32097	NA	NA	NA	NA
ENSMUSG00000006542	Prkag3	239	7	1022090	32097	0.0859365	0.952482	FALSE	NA
ENSMUSG00000006546	Cryba2	2	0	1022090	32097	NA	NA	NA	NA
ENSMUSG00000006567	Atp7b	9	1	1022090	32097	NA	NA	NA	NA
ENSMUSG00000006570	Defb2	0	0	1022090	32097	NA	NA	NA	NA
ENSMUSG00000006574	Slc4a1	59	4	1022090	32097	1.40802	0.338597	FALSE	NA
ENSMUSG00000006575	Rundc3a	419	9	1022090	32097	-0.39961	0.99994	FALSE	Enriched for reversed integrations
ENSMUSG00000006576	Slc4a3	7	0	1022090	32097	NA	NA	NA	NA
ENSMUSG00000006585	Cdt1	252	5	1022090	32097	-0.405267	0.99994	FALSE	NA
ENSMUSG00000006586	Runx1t1	44	0	1022090	32097	NA	NA	NA	NA
ENSMUSG00000006587	Snai3	9	0	1022090	32097	NA	NA	NA	NA
ENSMUSG00000006589	Aprt	15	0	1022090	32097	NA	NA	NA	NA
ENSMUSG00000006599	Gtf2h1	198	6	1022090	32097	0.163616	0.922006	FALSE	NA
ENSMUSG00000006611	Hfe	171	5	1022090	32097	0.151576	0.932158	FALSE	NA
ENSMUSG00000006638	Abhd1	1	0	1022090	32097	NA	NA	NA	NA
ENSMUSG00000006641	Slc5a6	11	0	1022090	32097	NA	NA	NA	NA
ENSMUSG00000006642	Tcf23	6	0	1022090	32097	NA	NA	NA	NA
ENSMUSG00000006649	Nphs1	70	2	1022090	32097	NA	NA	NA	NA
ENSMUSG00000006651	Aplp1	19	0	1022090	32097	NA	NA	NA	NA
ENSMUSG00000006673	Qrich1	19	3	1022090	32097	2.67106	0.0737281	FALSE	NA
ENSMUSG00000006675	P4htm	74	0	1022090	32097	NA	NA	NA	NA
ENSMUSG00000006676	Usp19	4	0	1022090	32097	NA	NA	NA	NA
ENSMUSG00000006678	Pola1	421	5	1022090	32097	-1.14361	0.99994	FALSE	NA
ENSMUSG00000006699	Cdc42	51	1	1022090	32097	NA	NA	NA	NA
ENSMUSG00000006705	Pknox1	133	4	1022090	32097	0.248725	0.907756	FALSE	NA
ENSMUSG00000006711	D130043K22Rik	7	0	1022090	32097	NA	NA	NA	NA
ENSMUSG00000006715	Gmnn	23	0	1022090	32097	NA	NA	NA	NA
ENSMUSG00000006717	Acot13	58	2	1022090	32097	NA	NA	NA	NA
ENSMUSG00000006720	Zfp184	556	11	1022090	32097	-0.543968	0.99994	FALSE	NA
ENSMUSG00000006724	Cyp27b1	8	1	1022090	32097	NA	NA	NA	NA
ENSMUSG00000006728	Cdk4	19	1	1022090	32097	NA	NA	NA	NA
ENSMUSG00000006731	B4galnt1	109	1	1022090	32097	NA	NA	NA	NA
ENSMUSG00000006732	Mettl1	28	0	1022090	32097	NA	NA	NA	NA
ENSMUSG00000006736	Tspan31	8	0	1022090	32097	NA	NA	NA	NA
ENSMUSG00000006740	Kif5b	87	5	1022090	32097	1.11853	0.417698	FALSE	NA
ENSMUSG00000006763	Saal1	9	0	1022090	32097	NA	NA	NA	NA
ENSMUSG00000006764	Tph2	48	2	1022090	32097	NA	NA	NA	NA
ENSMUSG00000006777	Krt23	0	0	1022090	32097	NA	NA	NA	NA
ENSMUSG00000006782	Cnp	3	0	1022090	32097	NA	NA	NA	NA
ENSMUSG00000006784	Ttc25	157	5	1022090	32097	0.274079	0.885578	FALSE	NA
ENSMUSG00000006800	Sulf2	551	7	1022090	32097	-1.11609	0.99994	FALSE	NA
ENSMUSG00000006818	Sod2	378	8	1022090	32097	-0.403408	0.99994	FALSE	NA
ENSMUSG00000006850	Tmco6	59	0	1022090	32097	NA	NA	NA	NA
ENSMUSG00000006906	Stambp	8	0	1022090	32097	NA	NA	NA	NA
ENSMUSG00000006920	Ezh1	39	1	1022090	32097	NA	NA	NA	NA
ENSMUSG00000006930	Hap1	27	1	1022090	32097	NA	NA	NA	NA
ENSMUSG00000006931	P3h4	33	0	1022090	32097	NA	NA	NA	NA
ENSMUSG00000006932	Ctnnb1	200	3	1022090	32097	-0.658306	0.99994	FALSE	NA
ENSMUSG00000006941	Eif1b	2	0	1022090	32097	NA	NA	NA	NA
ENSMUSG00000006948	Klk4	32	0	1022090	32097	NA	NA	NA	NA
ENSMUSG00000006958	Chrd	11	0	1022090	32097	NA	NA	NA	NA
ENSMUSG00000006998	Psmd2	1	0	1022090	32097	NA	NA	NA	NA
ENSMUSG00000007021	Syngr3	1	0	1022090	32097	NA	NA	NA	NA
ENSMUSG00000007029	Vars	61	0	1022090	32097	NA	NA	NA	NA
ENSMUSG00000007030	Vwa7	5	0	1022090	32097	NA	NA	NA	NA
ENSMUSG00000007033	Hspa1l	0	0	1022090	32097	NA	NA	NA	NA
ENSMUSG00000007034	Slc44a4	13	1	1022090	32097	NA	NA	NA	NA
ENSMUSG00000007035	Msh5	62	1	1022090	32097	NA	NA	NA	NA
ENSMUSG00000007036	Abhd16a	27	0	1022090	32097	NA	NA	NA	NA
ENSMUSG00000007038	Neu1	1	0	1022090	32097	NA	NA	NA	NA
ENSMUSG00000007039	Ddah2	9	0	1022090	32097	NA	NA	NA	NA
ENSMUSG00000007041	Clic1	52	2	1022090	32097	NA	NA	NA	NA
ENSMUSG00000007050	Lsm2	19	0	1022090	32097	NA	NA	NA	NA
ENSMUSG00000007080	Pole	17	2	1022090	32097	NA	NA	NA	NA
ENSMUSG00000007097	Atp1a2	81	0	1022090	32097	NA	NA	NA	NA
ENSMUSG00000007107	Atp1a4	3	1	1022090	32097	NA	NA	NA	NA
ENSMUSG00000007122	Casq1	19	0	1022090	32097	NA	NA	NA	NA
ENSMUSG00000007207	Stx1a	6	0	1022090	32097	NA	NA	NA	NA
ENSMUSG00000007209	Ceacam9	28	0	1022090	32097	NA	NA	NA	NA
ENSMUSG00000007216	Zfp775	0	0	1022090	32097	NA	NA	NA	NA
ENSMUSG00000007279	Scube2	52	0	1022090	32097	NA	NA	NA	NA
ENSMUSG00000007338	Mrpl49	13	0	1022090	32097	NA	NA	NA	NA
ENSMUSG00000007379	Dennd2c	299	5	1022090	32097	-0.65116	0.99994	FALSE	NA
ENSMUSG00000007411	Mark3	62	0	1022090	32097	NA	NA	NA	NA
ENSMUSG00000007415	Gatad1	27	1	1022090	32097	NA	NA	NA	NA
ENSMUSG00000007457	2310003L06Rik	34	0	1022090	32097	NA	NA	NA	NA
ENSMUSG00000007458	M6pr	9	1	1022090	32097	NA	NA	NA	NA
ENSMUSG00000007476	Lrrc8a	38	0	1022090	32097	NA	NA	NA	NA
ENSMUSG00000007480	Mc5r	41	0	1022090	32097	NA	NA	NA	NA
ENSMUSG00000007564	Ppp2r1a	13	0	1022090	32097	NA	NA	NA	NA
ENSMUSG00000007570	Fance	11	0	1022090	32097	NA	NA	NA	NA
ENSMUSG00000007589	Tinf2	10	0	1022090	32097	NA	NA	NA	NA
ENSMUSG00000007591	Tssk4	8	1	1022090	32097	NA	NA	NA	NA
ENSMUSG00000007594	Hapln4	8	0	1022090	32097	NA	NA	NA	NA
ENSMUSG00000007603	Dus3l	25	0	1022090	32097	NA	NA	NA	NA
ENSMUSG00000007610	Gtpbp3	19	1	1022090	32097	NA	NA	NA	NA
ENSMUSG00000007613	Tgfbr1	2	0	1022090	32097	NA	NA	NA	NA
ENSMUSG00000007617	Homer1	26	1	1022090	32097	NA	NA	NA	NA
ENSMUSG00000007646	Rad51c	132	2	1022090	32097	NA	NA	NA	NA
ENSMUSG00000007653	Gabrb2	6	1	1022090	32097	NA	NA	NA	NA
ENSMUSG00000007655	Cav1	0	0	1022090	32097	NA	NA	NA	NA
ENSMUSG00000007656	Arpp19	5	0	1022090	32097	NA	NA	NA	NA
ENSMUSG00000007659	Bcl2l1	180	4	1022090	32097	-0.185096	0.99994	FALSE	NA
ENSMUSG00000007670	Khsrp	3	1	1022090	32097	NA	NA	NA	NA
ENSMUSG00000007682	Dio2	0	0	1022090	32097	NA	NA	NA	NA
ENSMUSG00000007721	Ccdc124	14	2	1022090	32097	NA	NA	NA	NA
ENSMUSG00000007739	Cct4	226	1	1022090	32097	NA	NA	NA	NA
ENSMUSG00000007777	0610009B22Rik	15	0	1022090	32097	NA	NA	NA	NA
ENSMUSG00000007783	Cpt1c	23	2	1022090	32097	NA	NA	NA	NA
ENSMUSG00000007805	Twist2	7	0	1022090	32097	NA	NA	NA	NA
ENSMUSG00000007812	Zfp655	13	1	1022090	32097	NA	NA	NA	NA
ENSMUSG00000007815	Rhoa	31	0	1022090	32097	NA	NA	NA	NA
ENSMUSG00000007817	Zmiz1	393	31	1022090	32097	1.37168	8.42245e-05	TRUE	NA
ENSMUSG00000007827	Ankrd26	7	0	1022090	32097	NA	NA	NA	NA
ENSMUSG00000007833	Aldh16a1	25	2	1022090	32097	NA	NA	NA	NA
ENSMUSG00000007837	Prrg2	38	0	1022090	32097	NA	NA	NA	NA
ENSMUSG00000007850	Hnrnph1	37	3	1022090	32097	1.74504	0.297486	FALSE	NA
ENSMUSG00000007867	Ift43	50	2	1022090	32097	NA	NA	NA	NA
ENSMUSG00000007872	Id3	88	0	1022090	32097	NA	NA	NA	NA
ENSMUSG00000007877	Tcap	0	0	1022090	32097	NA	NA	NA	NA
ENSMUSG00000007880	Arid1a	282	5	1022090	32097	-0.566975	0.99994	FALSE	NA
ENSMUSG00000007888	Crlf1	22	0	1022090	32097	NA	NA	NA	NA
ENSMUSG00000007891	Ctsd	13	0	1022090	32097	NA	NA	NA	NA
ENSMUSG00000007892	Rplp1	20	0	1022090	32097	NA	NA	NA	NA
ENSMUSG00000007907	Cabs1	0	0	1022090	32097	NA	NA	NA	NA
ENSMUSG00000007908	Hmgcll1	42	2	1022090	32097	NA	NA	NA	NA
ENSMUSG00000007944	Ttc9b	67	0	1022090	32097	NA	NA	NA	NA
ENSMUSG00000007946	Phox2a	4	0	1022090	32097	NA	NA	NA	NA
ENSMUSG00000007950	Abhd8	13	0	1022090	32097	NA	NA	NA	NA
ENSMUSG00000007987	Ift22	20	0	1022090	32097	NA	NA	NA	NA
ENSMUSG00000007989	Fzd3	74	1	1022090	32097	NA	NA	NA	NA
ENSMUSG00000008028	1700008O03Rik	176	6	1022090	32097	0.332664	0.837178	FALSE	NA
ENSMUSG00000008035	Mid1ip1	40	1	1022090	32097	NA	NA	NA	NA
ENSMUSG00000008036	Ap2s1	48	0	1022090	32097	NA	NA	NA	NA
ENSMUSG00000008090	Fgfrl1	0	0	1022090	32097	NA	NA	NA	NA
ENSMUSG00000008129	4930432K21Rik	64	1	1022090	32097	NA	NA	NA	NA
ENSMUSG00000008136	Fhl2	63	0	1022090	32097	NA	NA	NA	NA
ENSMUSG00000008140	Emc10	30	0	1022090	32097	NA	NA	NA	NA
ENSMUSG00000008153	Clstn3	80	3	1022090	32097	0.653046	0.76894	FALSE	NA
ENSMUSG00000008167	Fbxw9	4	0	1022090	32097	NA	NA	NA	NA
ENSMUSG00000008193	Spib	0	0	1022090	32097	NA	NA	NA	NA
ENSMUSG00000008200	Fnbp4	49	1	1022090	32097	NA	NA	NA	NA
ENSMUSG00000008206	Cers4	80	2	1022090	32097	NA	NA	NA	NA
ENSMUSG00000008226	Scrn3	17	0	1022090	32097	NA	NA	NA	NA
ENSMUSG00000008301	Phax	26	1	1022090	32097	NA	NA	NA	NA
ENSMUSG00000008305	Tle1	51	1	1022090	32097	NA	NA	NA	NA
ENSMUSG00000008307	1700109H08Rik	35	0	1022090	32097	NA	NA	NA	NA
ENSMUSG00000008318	Relt	10	0	1022090	32097	NA	NA	NA	NA
ENSMUSG00000008333	Snrpb2	16	0	1022090	32097	NA	NA	NA	NA
ENSMUSG00000008348	Ubc	120	3	1022090	32097	0.074035	0.980255	FALSE	NA
ENSMUSG00000008373	Prpf31	2	0	1022090	32097	NA	NA	NA	NA
ENSMUSG00000008384	Sertad1	21	7	1022090	32097	3.53347	5.38322e-05	TRUE	NA
ENSMUSG00000008393	Carhsp1	3	0	1022090	32097	NA	NA	NA	NA
ENSMUSG00000008398	Elk3	373	7	1022090	32097	-0.554212	0.99994	FALSE	NA
ENSMUSG00000008429	Herpud2	32	0	1022090	32097	NA	NA	NA	NA
ENSMUSG00000008435	Rdh13	12	1	1022090	32097	NA	NA	NA	NA
ENSMUSG00000008438	Adam21	0	0	1022090	32097	NA	NA	NA	NA
ENSMUSG00000008450	Nutf2	59	1	1022090	32097	NA	NA	NA	NA
ENSMUSG00000008461	Fut1	48	1	1022090	32097	NA	NA	NA	NA
ENSMUSG00000008475	Arpc5	1	0	1022090	32097	NA	NA	NA	NA
ENSMUSG00000008482	Rnf151	7	0	1022090	32097	NA	NA	NA	NA
ENSMUSG00000008489	Elavl2	33	1	1022090	32097	NA	NA	NA	NA
ENSMUSG00000008496	Pou2f2	96	2	1022090	32097	NA	NA	NA	NA
ENSMUSG00000008540	Mgst1	3	0	1022090	32097	NA	NA	NA	NA
ENSMUSG00000008575	Nfib	181	5	1022090	32097	0.0700666	0.969236	FALSE	NA
ENSMUSG00000008590	Htr3b	122	3	1022090	32097	0.050363	0.991143	FALSE	NA
ENSMUSG00000008601	Rab25	18	1	1022090	32097	NA	NA	NA	NA
ENSMUSG00000008604	Ubqln4	133	3	1022090	32097	-0.0732457	0.99994	FALSE	NA
ENSMUSG00000008658	Rbfox1	75	1	1022090	32097	NA	NA	NA	NA
ENSMUSG00000008668	Rps18	10	0	1022090	32097	NA	NA	NA	NA
ENSMUSG00000008682	Rpl10	48	0	1022090	32097	NA	NA	NA	NA
ENSMUSG00000008683	Rps15a	5	0	1022090	32097	NA	NA	NA	NA
ENSMUSG00000008690	Ncaph2	13	0	1022090	32097	NA	NA	NA	NA
ENSMUSG00000008730	Hipk1	19	1	1022090	32097	NA	NA	NA	NA
ENSMUSG00000008734	Gprc5b	51	1	1022090	32097	NA	NA	NA	NA
ENSMUSG00000008763	Man1a2	136	2	1022090	32097	NA	NA	NA	NA
ENSMUSG00000008789	Ceacam5	3	0	1022090	32097	NA	NA	NA	NA
ENSMUSG00000008813	Tppp2	27	1	1022090	32097	NA	NA	NA	NA
ENSMUSG00000008822	Acyp1	29	0	1022090	32097	NA	NA	NA	NA
ENSMUSG00000008843	Cldn13	273	4	1022090	32097	-0.783417	0.99994	FALSE	NA
ENSMUSG00000008845	Cd163	5	0	1022090	32097	NA	NA	NA	NA
ENSMUSG00000008855	Hdac5	124	2	1022090	32097	NA	NA	NA	NA
ENSMUSG00000008859	Rala	30	1	1022090	32097	NA	NA	NA	NA
ENSMUSG00000008874	Clec3a	0	0	1022090	32097	NA	NA	NA	NA
ENSMUSG00000008892	Vdac3	36	0	1022090	32097	NA	NA	NA	NA
ENSMUSG00000008932	Slc1a7	15	0	1022090	32097	NA	NA	NA	NA
ENSMUSG00000008958	Vps72	88	5	1022090	32097	1.10223	0.428413	FALSE	NA
ENSMUSG00000008976	Gabpa	25	2	1022090	32097	NA	NA	NA	NA
ENSMUSG00000008999	Bmp7	75	1	1022090	32097	NA	NA	NA	NA
ENSMUSG00000009013	Dynll1	42	0	1022090	32097	NA	NA	NA	NA
ENSMUSG00000009030	Pdcl	22	1	1022090	32097	NA	NA	NA	NA
ENSMUSG00000009035	Tmem184b	18	1	1022090	32097	NA	NA	NA	NA
ENSMUSG00000009047	Gm5965	27	1	1022090	32097	NA	NA	NA	NA
ENSMUSG00000009070	Rsph14	41	0	1022090	32097	NA	NA	NA	NA
ENSMUSG00000009073	Nf2	383	8	1022090	32097	-0.422324	0.99994	FALSE	NA
ENSMUSG00000009075	Cabp7	9	0	1022090	32097	NA	NA	NA	NA
ENSMUSG00000009076	Zmat5	203	9	1022090	32097	0.642493	0.568426	FALSE	NA
ENSMUSG00000009079	Ewsr1	33	0	1022090	32097	NA	NA	NA	NA
ENSMUSG00000009090	Ap1b1	35	0	1022090	32097	NA	NA	NA	NA
ENSMUSG00000009092	Derl3	160	6	1022090	32097	0.469357	0.763231	FALSE	NA
ENSMUSG00000009093	Gstt4	5	0	1022090	32097	NA	NA	NA	NA
ENSMUSG00000009097	Tbx1	2	0	1022090	32097	NA	NA	NA	NA
ENSMUSG00000009108	Gnat2	126	1	1022090	32097	NA	NA	NA	NA
ENSMUSG00000009112	Bcl2l13	29	0	1022090	32097	NA	NA	NA	NA
ENSMUSG00000009114	2610028H24Rik	56	1	1022090	32097	NA	NA	NA	NA
ENSMUSG00000009115	Spatc1l	0	0	1022090	32097	NA	NA	NA	NA
ENSMUSG00000009145	Dqx1	8	0	1022090	32097	NA	NA	NA	NA
ENSMUSG00000009185	Ccl8	0	0	1022090	32097	NA	NA	NA	NA
ENSMUSG00000009207	Lnpk	6	0	1022090	32097	NA	NA	NA	NA
ENSMUSG00000009210	Prr29	12	0	1022090	32097	NA	NA	NA	NA
ENSMUSG00000009214	Mymk	2	0	1022090	32097	NA	NA	NA	NA
ENSMUSG00000009216	Fam163b	2	0	1022090	32097	NA	NA	NA	NA
ENSMUSG00000009246	Trpm5	126	4	1022090	32097	0.326139	0.88113	FALSE	NA
ENSMUSG00000009248	Ascl2	101	1	1022090	32097	NA	NA	NA	NA
ENSMUSG00000009281	Rarres2	37	2	1022090	32097	NA	NA	NA	NA
ENSMUSG00000009291	Pttg1ip	43	1	1022090	32097	NA	NA	NA	NA
ENSMUSG00000009292	Trpm2	2	0	1022090	32097	NA	NA	NA	NA
ENSMUSG00000009293	Ube2g2	21	0	1022090	32097	NA	NA	NA	NA
ENSMUSG00000009350	Mpo	0	0	1022090	32097	NA	NA	NA	NA
ENSMUSG00000009356	Lpo	27	0	1022090	32097	NA	NA	NA	NA
ENSMUSG00000009376	Met	5	0	1022090	32097	NA	NA	NA	NA
ENSMUSG00000009378	Slc16a12	2	0	1022090	32097	NA	NA	NA	NA
ENSMUSG00000009394	Syn2	47	0	1022090	32097	NA	NA	NA	NA
ENSMUSG00000009406	Elk1	53	40	1022090	32097	4.59727	8.88621e-35	TRUE	NA
ENSMUSG00000009418	Nav1	534	9	1022090	32097	-0.748924	0.99994	FALSE	NA
ENSMUSG00000009470	Tnpo1	311	8	1022090	32097	-0.12266	0.99994	FALSE	NA
ENSMUSG00000009471	Myod1	17	0	1022090	32097	NA	NA	NA	NA
ENSMUSG00000009487	Otog	13	0	1022090	32097	NA	NA	NA	NA
ENSMUSG00000009535	Rnmt	3	1	1022090	32097	NA	NA	NA	NA
ENSMUSG00000009545	Kcnq1	106	3	1022090	32097	0.251412	0.922006	FALSE	NA
ENSMUSG00000009549	Srp14	40	1	1022090	32097	NA	NA	NA	NA
ENSMUSG00000009551	6330409D20Rik	2	0	1022090	32097	NA	NA	NA	NA
ENSMUSG00000009555	Cdk9	16	1	1022090	32097	NA	NA	NA	NA
ENSMUSG00000009563	Tor2a	0	0	1022090	32097	NA	NA	NA	NA
ENSMUSG00000009566	Fpgs	38	1	1022090	32097	NA	NA	NA	NA
ENSMUSG00000009569	Mrtfb	70	84	1022090	32097	5.25678	3.41206e-83	TRUE	NA
ENSMUSG00000009575	Cbx5	147	1	1022090	32097	NA	NA	NA	NA
ENSMUSG00000009580	Odam	2	0	1022090	32097	NA	NA	NA	NA
ENSMUSG00000009585	Apobec3	326	8	1022090	32097	-0.190426	0.99994	FALSE	NA
ENSMUSG00000009588	St6galnac1	4	0	1022090	32097	NA	NA	NA	NA
ENSMUSG00000009596	Taf7l	9	0	1022090	32097	NA	NA	NA	NA
ENSMUSG00000009614	Sardh	0	0	1022090	32097	NA	NA	NA	NA
ENSMUSG00000009621	Vav2	49	1	1022090	32097	NA	NA	NA	NA
ENSMUSG00000009628	Tex15	9	0	1022090	32097	NA	NA	NA	NA
ENSMUSG00000009630	Ppp2cb	4	0	1022090	32097	NA	NA	NA	NA
ENSMUSG00000009633	G0s2	3	0	1022090	32097	NA	NA	NA	NA
ENSMUSG00000009640	Dmap1	1	0	1022090	32097	NA	NA	NA	NA
ENSMUSG00000009646	Pla2g12b	20	1	1022090	32097	NA	NA	NA	NA
ENSMUSG00000009647	Mcu	140	3	1022090	32097	-0.146718	0.99994	FALSE	NA
ENSMUSG00000009654	Oit3	0	0	1022090	32097	NA	NA	NA	NA
ENSMUSG00000009670	Tex11	19	0	1022090	32097	NA	NA	NA	NA
ENSMUSG00000009681	Bcr	38	3	1022090	32097	1.70756	0.308585	FALSE	NA
ENSMUSG00000009687	Fxyd5	4	0	1022090	32097	NA	NA	NA	NA
ENSMUSG00000009731	Kcnd1	8	0	1022090	32097	NA	NA	NA	NA
ENSMUSG00000009733	Tfcp2	42	0	1022090	32097	NA	NA	NA	NA
ENSMUSG00000009734	Pou6f2	3	1	1022090	32097	NA	NA	NA	NA
ENSMUSG00000009739	Pou6f1	58	2	1022090	32097	NA	NA	NA	NA
ENSMUSG00000009741	Ubp1	8	0	1022090	32097	NA	NA	NA	NA
ENSMUSG00000009772	Nuak2	19	0	1022090	32097	NA	NA	NA	NA
ENSMUSG00000009828	Cilk1	40	0	1022090	32097	NA	NA	NA	NA
ENSMUSG00000009863	Sdhb	15	0	1022090	32097	NA	NA	NA	NA
ENSMUSG00000009876	Cox4i2	34	0	1022090	32097	NA	NA	NA	NA
ENSMUSG00000009894	Snap47	30	1	1022090	32097	NA	NA	NA	NA
ENSMUSG00000009900	Wnt3a	45	0	1022090	32097	NA	NA	NA	NA
ENSMUSG00000009905	Kdsr	6	0	1022090	32097	NA	NA	NA	NA
ENSMUSG00000009907	Vps4b	14	1	1022090	32097	NA	NA	NA	NA
ENSMUSG00000009927	Rps25	12	2	1022090	32097	NA	NA	NA	NA
ENSMUSG00000009941	Nxf2	2	0	1022090	32097	NA	NA	NA	NA
ENSMUSG00000009995	Taz	10	1	1022090	32097	NA	NA	NA	NA
ENSMUSG00000010021	Kif19a	17	0	1022090	32097	NA	NA	NA	NA
ENSMUSG00000010025	Aldh3a2	101	2	1022090	32097	NA	NA	NA	NA
ENSMUSG00000010044	Zmynd10	1	0	1022090	32097	NA	NA	NA	NA
ENSMUSG00000010045	Tmem115	3	0	1022090	32097	NA	NA	NA	NA
ENSMUSG00000010047	Hyal2	14	0	1022090	32097	NA	NA	NA	NA
ENSMUSG00000010048	Ifrd2	4	0	1022090	32097	NA	NA	NA	NA
ENSMUSG00000010051	Hyal1	22	1	1022090	32097	NA	NA	NA	NA
ENSMUSG00000010054	Tusc2	0	0	1022090	32097	NA	NA	NA	NA
ENSMUSG00000010057	Nprl2	2	0	1022090	32097	NA	NA	NA	NA
ENSMUSG00000010064	Slc38a3	5	0	1022090	32097	NA	NA	NA	NA
ENSMUSG00000010066	Cacna2d2	40	1	1022090	32097	NA	NA	NA	NA
ENSMUSG00000010067	Rassf1	14	0	1022090	32097	NA	NA	NA	NA
ENSMUSG00000010080	Epn3	2	0	1022090	32097	NA	NA	NA	NA
ENSMUSG00000010086	Rnf112	6	0	1022090	32097	NA	NA	NA	NA
ENSMUSG00000010095	Slc3a2	107	2	1022090	32097	NA	NA	NA	NA
ENSMUSG00000010097	Nxf1	14	0	1022090	32097	NA	NA	NA	NA
ENSMUSG00000010110	Stx5a	4	1	1022090	32097	NA	NA	NA	NA
ENSMUSG00000010122	Slc47a1	40	0	1022090	32097	NA	NA	NA	NA
ENSMUSG00000010136	Pifo	1	0	1022090	32097	NA	NA	NA	NA
ENSMUSG00000010142	Tnfrsf13b	65	2	1022090	32097	NA	NA	NA	NA
ENSMUSG00000010154	Spire2	95	1	1022090	32097	NA	NA	NA	NA
ENSMUSG00000010175	Prox1	7	0	1022090	32097	NA	NA	NA	NA
ENSMUSG00000010205	Raver1	16	0	1022090	32097	NA	NA	NA	NA
ENSMUSG00000010277	2610507B11Rik	6	0	1022090	32097	NA	NA	NA	NA
ENSMUSG00000010290	AI597479	25	0	1022090	32097	NA	NA	NA	NA
ENSMUSG00000010307	Tmem86a	9	0	1022090	32097	NA	NA	NA	NA
ENSMUSG00000010311	Optc	3	0	1022090	32097	NA	NA	NA	NA
ENSMUSG00000010342	Tex14	119	2	1022090	32097	NA	NA	NA	NA
ENSMUSG00000010358	Ifi35	21	1	1022090	32097	NA	NA	NA	NA
ENSMUSG00000010362	Rdm1	170	3	1022090	32097	-0.425063	0.99994	FALSE	NA
ENSMUSG00000010376	Nedd8	10	0	1022090	32097	NA	NA	NA	NA
ENSMUSG00000010392	Gosr1	6	0	1022090	32097	NA	NA	NA	NA
ENSMUSG00000010406	Mrpl52	160	3	1022090	32097	-0.338113	0.99994	FALSE	NA
ENSMUSG00000010435	Spaca7	487	12	1022090	32097	-0.23755	0.99994	FALSE	NA
ENSMUSG00000010453	Kansl3	12	0	1022090	32097	NA	NA	NA	NA
ENSMUSG00000010461	Eya4	12	0	1022090	32097	NA	NA	NA	NA
ENSMUSG00000010476	Ebf3	5	1	1022090	32097	NA	NA	NA	NA
ENSMUSG00000010505	Myt1	2	0	1022090	32097	NA	NA	NA	NA
ENSMUSG00000010517	Faf1	30	52	1022090	32097	5.76727	9.1053e-57	TRUE	NA
ENSMUSG00000010538	Tsacc	115	3	1022090	32097	0.134886	0.961105	FALSE	NA
ENSMUSG00000010554	Mettl16	104	1	1022090	32097	NA	NA	NA	NA
ENSMUSG00000010592	Dazl	8	0	1022090	32097	NA	NA	NA	NA
ENSMUSG00000010601	Apol7a	0	0	1022090	32097	NA	NA	NA	NA
ENSMUSG00000010607	Pigyl	68	3	1022090	32097	0.88448	0.68173	FALSE	NA
ENSMUSG00000010608	Rbm25	255	9	1022090	32097	0.314866	0.807005	FALSE	NA
ENSMUSG00000010609	Psen2	152	6	1022090	32097	0.542891	0.727197	FALSE	NA
ENSMUSG00000010651	Acaa1b	0	0	1022090	32097	NA	NA	NA	NA
ENSMUSG00000010660	Plcd1	55	1	1022090	32097	NA	NA	NA	NA
ENSMUSG00000010663	Fads1	185	3	1022090	32097	-0.546391	0.99994	FALSE	NA
ENSMUSG00000010721	Lmbr1	128	6	1022090	32097	0.789108	0.573094	FALSE	NA
ENSMUSG00000010751	Tnfrsf22	2	0	1022090	32097	NA	NA	NA	NA
ENSMUSG00000010755	Cars	16	0	1022090	32097	NA	NA	NA	NA
ENSMUSG00000010760	Phlda2	3	0	1022090	32097	NA	NA	NA	NA
ENSMUSG00000010796	Asz1	15	0	1022090	32097	NA	NA	NA	NA
ENSMUSG00000010797	Wnt2	1	0	1022090	32097	NA	NA	NA	NA
ENSMUSG00000010803	Gabra1	4	0	1022090	32097	NA	NA	NA	NA
ENSMUSG00000010825	Grid2ip	55	2	1022090	32097	NA	NA	NA	NA
ENSMUSG00000010830	Kdelr3	85	4	1022090	32097	0.888683	0.618016	FALSE	NA
ENSMUSG00000010841	Cfap97d1	55	0	1022090	32097	NA	NA	NA	NA
ENSMUSG00000010911	Apip	6	0	1022090	32097	NA	NA	NA	NA
ENSMUSG00000010914	Pdhx	13	0	1022090	32097	NA	NA	NA	NA
ENSMUSG00000010936	Vac14	8	0	1022090	32097	NA	NA	NA	NA
ENSMUSG00000011008	Mcoln2	0	0	1022090	32097	NA	NA	NA	NA
ENSMUSG00000011034	Slc5a1	184	3	1022090	32097	-0.538612	0.99994	FALSE	NA
ENSMUSG00000011096	Akt1s1	7	0	1022090	32097	NA	NA	NA	NA
ENSMUSG00000011114	Tbrg1	37	0	1022090	32097	NA	NA	NA	NA
ENSMUSG00000011118	Panx3	2	0	1022090	32097	NA	NA	NA	NA
ENSMUSG00000011148	Adssl1	5	0	1022090	32097	NA	NA	NA	NA
ENSMUSG00000011154	Cfap161	93	5	1022090	32097	1.02336	0.483388	FALSE	NA
ENSMUSG00000011158	Brf1	120	1	1022090	32097	NA	NA	NA	NA
ENSMUSG00000011171	Vipr2	3	0	1022090	32097	NA	NA	NA	NA
ENSMUSG00000011179	Odc1	198	3	1022090	32097	-0.643876	0.99994	FALSE	NA
ENSMUSG00000011254	Thg1l	169	2	1022090	32097	NA	NA	NA	NA
ENSMUSG00000011256	Adam19	155	3	1022090	32097	-0.292591	0.99994	FALSE	NA
ENSMUSG00000011257	Pabpc4	4	0	1022090	32097	NA	NA	NA	NA
ENSMUSG00000011263	Exoc3l2	19	0	1022090	32097	NA	NA	NA	NA
ENSMUSG00000011267	Zfp296	145	6	1022090	32097	0.610461	0.689208	FALSE	NA
ENSMUSG00000011305	Plin5	0	0	1022090	32097	NA	NA	NA	NA
ENSMUSG00000011306	Sugp1	88	2	1022090	32097	NA	NA	NA	NA
ENSMUSG00000011349	Dmrtc2	114	2	1022090	32097	NA	NA	NA	NA
ENSMUSG00000011382	Dhdh	17	0	1022090	32097	NA	NA	NA	NA
ENSMUSG00000011427	Zfp790	9	0	1022090	32097	NA	NA	NA	NA
ENSMUSG00000011463	Cpb1	0	0	1022090	32097	NA	NA	NA	NA
ENSMUSG00000011486	Slc25a41	3	0	1022090	32097	NA	NA	NA	NA
ENSMUSG00000011589	Fsd1	5	0	1022090	32097	NA	NA	NA	NA
ENSMUSG00000011632	Pinlyp	13	1	1022090	32097	NA	NA	NA	NA
ENSMUSG00000011658	Fuz	24	0	1022090	32097	NA	NA	NA	Enriched for reversed integrations
ENSMUSG00000011751	Sptbn4	246	3	1022090	32097	-0.955688	0.99994	FALSE	NA
ENSMUSG00000011752	Pgam1	57	3	1022090	32097	1.13498	0.56757	FALSE	NA
ENSMUSG00000011831	Evi5	88	1	1022090	32097	NA	NA	NA	NA
ENSMUSG00000011832	Evi5l	9	0	1022090	32097	NA	NA	NA	NA
ENSMUSG00000011837	Snapc2	6	0	1022090	32097	NA	NA	NA	NA
ENSMUSG00000011877	Git1	26	0	1022090	32097	NA	NA	NA	NA
ENSMUSG00000011884	Gltp	64	2	1022090	32097	NA	NA	NA	NA
ENSMUSG00000011958	Bnip2	13	1	1022090	32097	NA	NA	NA	NA
ENSMUSG00000011960	Ccnt1	44	3	1022090	32097	1.5011	0.394923	FALSE	NA
ENSMUSG00000012017	Scarf2	5	0	1022090	32097	NA	NA	NA	NA
ENSMUSG00000012042	4930579F01Rik	10	0	1022090	32097	NA	NA	NA	NA
ENSMUSG00000012076	Brms1l	61	1	1022090	32097	NA	NA	NA	NA
ENSMUSG00000012114	Med15	112	59	1022090	32097	4.08178	3.52194e-44	TRUE	NA
ENSMUSG00000012117	Dhdds	5	0	1022090	32097	NA	NA	NA	NA
ENSMUSG00000012123	Crybg2	40	2	1022090	32097	NA	NA	NA	NA
ENSMUSG00000012126	Ubxn11	277	4	1022090	32097	-0.804332	0.99994	FALSE	NA
ENSMUSG00000012187	Mogat1	10	0	1022090	32097	NA	NA	NA	NA
ENSMUSG00000012211	Tex22	19	1	1022090	32097	NA	NA	NA	NA
ENSMUSG00000012282	Wnt8a	23	0	1022090	32097	NA	NA	NA	NA
ENSMUSG00000012296	Tjap1	14	2	1022090	32097	NA	NA	NA	NA
ENSMUSG00000012350	Ehf	208	8	1022090	32097	0.455508	0.73482	FALSE	NA
ENSMUSG00000012396	Nanog	401	12	1022090	32097	0.0422711	0.961105	FALSE	NA
ENSMUSG00000012405	Rpl15	2	0	1022090	32097	NA	NA	NA	NA
ENSMUSG00000012422	Tmem167	15	0	1022090	32097	NA	NA	NA	NA
ENSMUSG00000012428	Steap4	9	0	1022090	32097	NA	NA	NA	NA
ENSMUSG00000012429	Mplkip	11	0	1022090	32097	NA	NA	NA	NA
ENSMUSG00000012443	Kif11	56	2	1022090	32097	NA	NA	NA	NA
ENSMUSG00000012483	Rpa3	50	0	1022090	32097	NA	NA	NA	NA
ENSMUSG00000012519	Mlkl	5	0	1022090	32097	NA	NA	NA	NA
ENSMUSG00000012520	Phox2b	23	0	1022090	32097	NA	NA	NA	NA
ENSMUSG00000012535	Tnpo3	194	6	1022090	32097	0.192915	0.907756	FALSE	NA
ENSMUSG00000012609	Ttll5	33	0	1022090	32097	NA	NA	NA	NA
ENSMUSG00000012640	Zfp715	202	2	1022090	32097	NA	NA	NA	NA
ENSMUSG00000012705	Retn	6	0	1022090	32097	NA	NA	NA	NA
ENSMUSG00000012777	Acp4	187	1	1022090	32097	NA	NA	NA	NA
ENSMUSG00000012819	Cdh23	14	0	1022090	32097	NA	NA	NA	NA
ENSMUSG00000012848	Rps5	24	1	1022090	32097	NA	NA	NA	NA
ENSMUSG00000012889	Podnl1	14	0	1022090	32097	NA	NA	NA	NA
ENSMUSG00000013033	Adgrl1	440	8	1022090	32097	-0.622078	0.99994	FALSE	NA
ENSMUSG00000013076	Amotl1	374	9	1022090	32097	-0.236046	0.99994	FALSE	NA
ENSMUSG00000013083	2200002J24Rik	119	1	1022090	32097	NA	NA	NA	Enriched for reversed integrations
ENSMUSG00000013089	Etv5	270	4	1022090	32097	-0.76753	0.99994	FALSE	NA
ENSMUSG00000013091	Tmem190	13	0	1022090	32097	NA	NA	NA	NA
ENSMUSG00000013150	Gfod2	9	0	1022090	32097	NA	NA	NA	NA
ENSMUSG00000013155	Enkd1	15	0	1022090	32097	NA	NA	NA	NA
ENSMUSG00000013158	4933405L10Rik	3	0	1022090	32097	NA	NA	NA	NA
ENSMUSG00000013160	Atp6v0d1	17	0	1022090	32097	NA	NA	NA	NA
ENSMUSG00000013236	Ptprs	29	0	1022090	32097	NA	NA	NA	NA
ENSMUSG00000013275	Slc41a1	36	3	1022090	32097	1.78352	0.281724	FALSE	NA
ENSMUSG00000013338	Fer1l4	6	1	1022090	32097	NA	NA	NA	NA
ENSMUSG00000013353	4931406B18Rik	3	0	1022090	32097	NA	NA	NA	NA
ENSMUSG00000013367	Iglon5	0	0	1022090	32097	NA	NA	NA	NA
ENSMUSG00000013415	Igf2bp1	219	1	1022090	32097	NA	NA	NA	NA
ENSMUSG00000013418	B4galnt2	31	1	1022090	32097	NA	NA	NA	NA
ENSMUSG00000013419	Zfp651	4	0	1022090	32097	NA	NA	NA	NA
ENSMUSG00000013465	Nelfb	0	0	1022090	32097	NA	NA	NA	NA
ENSMUSG00000013483	Card14	22	0	1022090	32097	NA	NA	NA	NA
ENSMUSG00000013495	Tmem175	44	0	1022090	32097	NA	NA	NA	NA
ENSMUSG00000013523	Bcas1	37	1	1022090	32097	NA	NA	NA	NA
ENSMUSG00000013539	Tango2	115	3	1022090	32097	0.134886	0.961105	FALSE	NA
ENSMUSG00000013584	Aldh1a2	58	0	1022090	32097	NA	NA	NA	NA
ENSMUSG00000013593	Ndufs2	59	1	1022090	32097	NA	NA	NA	NA
ENSMUSG00000013611	Snx31	18	0	1022090	32097	NA	NA	NA	NA
ENSMUSG00000013622	Atraid	48	0	1022090	32097	NA	NA	NA	NA
ENSMUSG00000013629	Cad	7	0	1022090	32097	NA	NA	NA	NA
ENSMUSG00000013643	Lypd8	1	0	1022090	32097	NA	NA	NA	NA
ENSMUSG00000013646	Sh3bp5l	4	0	1022090	32097	NA	NA	NA	NA
ENSMUSG00000013653	1810065E05Rik	0	1	1022090	32097	NA	NA	NA	NA
ENSMUSG00000013662	Atad1	142	1	1022090	32097	NA	NA	NA	NA
ENSMUSG00000013663	Pten	77	1	1022090	32097	NA	NA	NA	NA
ENSMUSG00000013668	4933402N03Rik	2	0	1022090	32097	NA	NA	NA	NA
ENSMUSG00000013698	Pea15a	0	0	1022090	32097	NA	NA	NA	NA
ENSMUSG00000013701	Timm23	85	0	1022090	32097	NA	NA	NA	NA
ENSMUSG00000013707	Tnfaip8l2	161	3	1022090	32097	-0.347047	0.99994	FALSE	NA
ENSMUSG00000013736	Trnt1	5	0	1022090	32097	NA	NA	NA	NA
ENSMUSG00000013766	Ly6g6e	83	2	1022090	32097	NA	NA	NA	NA
ENSMUSG00000013787	Ehmt2	46	2	1022090	32097	NA	NA	NA	NA
ENSMUSG00000013822	Elof1	7	0	1022090	32097	NA	NA	NA	NA
ENSMUSG00000013833	Med16	4	0	1022090	32097	NA	NA	NA	NA
ENSMUSG00000013846	St3gal1	0	0	1022090	32097	NA	NA	NA	NA
ENSMUSG00000013858	Tmem259	27	0	1022090	32097	NA	NA	NA	NA
ENSMUSG00000013878	Rnf170	357	6	1022090	32097	-0.683802	0.99994	FALSE	NA
ENSMUSG00000013921	Clip3	3	0	1022090	32097	NA	NA	NA	NA
ENSMUSG00000013928	Thap8	39	0	1022090	32097	NA	NA	NA	NA
ENSMUSG00000013936	Myl2	74	2	1022090	32097	NA	NA	NA	NA
ENSMUSG00000013973	Dedd	97	1	1022090	32097	NA	NA	NA	NA
ENSMUSG00000013974	Mcemp1	3	0	1022090	32097	NA	NA	NA	NA
ENSMUSG00000013997	Nit1	8	0	1022090	32097	NA	NA	NA	NA
ENSMUSG00000014030	Pax5	60	2	1022090	32097	NA	NA	NA	NA
ENSMUSG00000014039	Prdm15	7	0	1022090	32097	NA	NA	NA	NA
ENSMUSG00000014074	Rnf168	68	2	1022090	32097	NA	NA	NA	NA
ENSMUSG00000014075	Tctex1d2	6	0	1022090	32097	NA	NA	NA	NA
ENSMUSG00000014077	Chp1	306	5	1022090	32097	-0.684446	0.99994	FALSE	NA
ENSMUSG00000014104	Sval2	0	0	1022090	32097	NA	NA	NA	NA
ENSMUSG00000014158	Trpv4	44	1	1022090	32097	NA	NA	NA	NA
ENSMUSG00000014164	Klhl3	38	0	1022090	32097	NA	NA	NA	NA
ENSMUSG00000014177	Tvp23b	15	0	1022090	32097	NA	NA	NA	NA
ENSMUSG00000014195	Dnajc7	34	1	1022090	32097	NA	NA	NA	NA
ENSMUSG00000014198	Zfp385c	54	2	1022090	32097	NA	NA	NA	NA
ENSMUSG00000014226	Cacybp	150	1	1022090	32097	NA	NA	NA	NA
ENSMUSG00000014232	Cluap1	1	0	1022090	32097	NA	NA	NA	NA
ENSMUSG00000014243	Zswim7	3	0	1022090	32097	NA	NA	NA	NA
ENSMUSG00000014245	Pigl	880	13	1022090	32097	-0.98341	0.99994	FALSE	NA
ENSMUSG00000014294	Ndufa2	10	1	1022090	32097	NA	NA	NA	NA
ENSMUSG00000014301	Pam16	29	0	1022090	32097	NA	NA	NA	NA
ENSMUSG00000014303	Glis2	194	3	1022090	32097	-0.614576	0.99994	FALSE	NA
ENSMUSG00000014313	Cox6c	104	3	1022090	32097	0.278636	0.908359	FALSE	NA
ENSMUSG00000014329	Bicc1	29	0	1022090	32097	NA	NA	NA	NA
ENSMUSG00000014349	Ube2z	6	0	1022090	32097	NA	NA	NA	NA
ENSMUSG00000014351	Gip	202	6	1022090	32097	0.134898	0.932158	FALSE	NA
ENSMUSG00000014353	Tmem87b	4	0	1022090	32097	NA	NA	NA	NA
ENSMUSG00000014355	Anapc1	45	4	1022090	32097	1.79137	0.183604	FALSE	NA
ENSMUSG00000014361	Mertk	35	0	1022090	32097	NA	NA	NA	NA
ENSMUSG00000014402	Tsg101	6	0	1022090	32097	NA	NA	NA	NA
ENSMUSG00000014418	Hps5	232	4	1022090	32097	-0.549512	0.99994	FALSE	NA
ENSMUSG00000014426	Map3k4	24	0	1022090	32097	NA	NA	NA	NA
ENSMUSG00000014444	Piezo1	284	7	1022090	32097	-0.162008	0.99994	FALSE	NA
ENSMUSG00000014453	Blk	45	0	1022090	32097	NA	NA	NA	NA
ENSMUSG00000014470	Rnf166	4	0	1022090	32097	NA	NA	NA	NA
ENSMUSG00000014496	Ankrd28	66	2	1022090	32097	NA	NA	NA	NA
ENSMUSG00000014498	Ankrd52	37	0	1022090	32097	NA	NA	NA	NA
ENSMUSG00000014503	Pkd2l2	16	0	1022090	32097	NA	NA	NA	NA
ENSMUSG00000014504	Srp19	10	0	1022090	32097	NA	NA	NA	NA
ENSMUSG00000014529	Tmbim7	18	1	1022090	32097	NA	NA	NA	NA
ENSMUSG00000014542	Clec4f	2	0	1022090	32097	NA	NA	NA	NA
ENSMUSG00000014543	Klra17	2	0	1022090	32097	NA	NA	NA	NA
ENSMUSG00000014547	Wdfy2	50	0	1022090	32097	NA	NA	NA	NA
ENSMUSG00000014550	Rbsn	9	0	1022090	32097	NA	NA	NA	NA
ENSMUSG00000014551	Mrps25	4	0	1022090	32097	NA	NA	NA	NA
ENSMUSG00000014554	Dguok	20	0	1022090	32097	NA	NA	NA	NA
ENSMUSG00000014592	Camta1	316	4	1022090	32097	-0.993786	0.99994	FALSE	NA
ENSMUSG00000014599	Csf1	68	3	1022090	32097	0.88448	0.68173	FALSE	NA
ENSMUSG00000014601	Strip1	6	0	1022090	32097	NA	NA	NA	NA
ENSMUSG00000014602	Kif1a	4	0	1022090	32097	NA	NA	NA	NA
ENSMUSG00000014603	Alx3	8	0	1022090	32097	NA	NA	NA	NA
ENSMUSG00000014606	Slc25a11	3	0	1022090	32097	NA	NA	NA	NA
ENSMUSG00000014609	Chrne	7	0	1022090	32097	NA	NA	NA	NA
ENSMUSG00000014633	Cmc2	27	4	1022090	32097	2.50744	0.0458072	FALSE	NA
ENSMUSG00000014668	Chfr	64	0	1022090	32097	NA	NA	NA	NA
ENSMUSG00000014686	Ceacam16	15	0	1022090	32097	NA	NA	NA	NA
ENSMUSG00000014704	Hoxa2	1	5	1022090	32097	6.58192	5.67022e-07	TRUE	NA
ENSMUSG00000014725	Adam28	3	0	1022090	32097	NA	NA	NA	NA
ENSMUSG00000014747	Ankrd53	1	0	1022090	32097	NA	NA	NA	NA
ENSMUSG00000014748	Tex261	14	0	1022090	32097	NA	NA	NA	NA
ENSMUSG00000014763	Fam120b	85	2	1022090	32097	NA	NA	NA	NA
ENSMUSG00000014767	Tbp	15	2	1022090	32097	NA	NA	NA	NA
ENSMUSG00000014769	Psmb1	10	0	1022090	32097	NA	NA	NA	NA
ENSMUSG00000014771	Pdcd2	3	0	1022090	32097	NA	NA	NA	NA
ENSMUSG00000014773	Dll1	14	0	1022090	32097	NA	NA	NA	NA
ENSMUSG00000014776	Nol3	1	0	1022090	32097	NA	NA	NA	NA
ENSMUSG00000014778	Fhod1	32	0	1022090	32097	NA	NA	NA	NA
ENSMUSG00000014782	Plekhg4	10	0	1022090	32097	NA	NA	NA	NA
ENSMUSG00000014786	Slc9a5	32	0	1022090	32097	NA	NA	NA	NA
ENSMUSG00000014791	Elmo3	2	0	1022090	32097	NA	NA	NA	NA
ENSMUSG00000014813	Stc1	2	0	1022090	32097	NA	NA	NA	NA
ENSMUSG00000014837	4931428F04Rik	0	1	1022090	32097	NA	NA	NA	NA
ENSMUSG00000014846	Tppp3	15	0	1022090	32097	NA	NA	NA	NA
ENSMUSG00000014850	Msh3	14	0	1022090	32097	NA	NA	NA	NA
ENSMUSG00000014852	Adamts13	9	0	1022090	32097	NA	NA	NA	NA
ENSMUSG00000014856	Tmem208	5	0	1022090	32097	NA	NA	NA	NA
ENSMUSG00000014859	E2f4	24	3	1022090	32097	2.34894	0.127337	FALSE	NA
ENSMUSG00000014867	Surf4	3	0	1022090	32097	NA	NA	NA	NA
ENSMUSG00000014873	Surf2	3	0	1022090	32097	NA	NA	NA	NA
ENSMUSG00000014905	Dnajb9	40	0	1022090	32097	NA	NA	NA	NA
ENSMUSG00000014907	Naf1	9	1	1022090	32097	NA	NA	NA	NA
ENSMUSG00000014932	Yes1	68	3	1022090	32097	0.88448	0.68173	FALSE	NA
ENSMUSG00000014956	Ppp1cb	42	1	1022090	32097	NA	NA	NA	NA
ENSMUSG00000014959	Gorasp2	18	0	1022090	32097	NA	NA	NA	NA
ENSMUSG00000014980	Tsen15	22	0	1022090	32097	NA	NA	NA	NA
ENSMUSG00000015001	Oc90	81	2	1022090	32097	NA	NA	NA	NA
ENSMUSG00000015002	Efr3a	23	0	1022090	32097	NA	NA	NA	NA
ENSMUSG00000015013	Trappc2l	13	1	1022090	32097	NA	NA	NA	NA
ENSMUSG00000015016	Acsf3	10	0	1022090	32097	NA	NA	NA	NA
ENSMUSG00000015023	Ddx19a	19	2	1022090	32097	NA	NA	NA	NA
ENSMUSG00000015027	Galns	8	0	1022090	32097	NA	NA	NA	NA
ENSMUSG00000015053	Gata2	98	2	1022090	32097	NA	NA	NA	NA
ENSMUSG00000015083	C8g	11	0	1022090	32097	NA	NA	NA	NA
ENSMUSG00000015085	Entpd2	7	0	1022090	32097	NA	NA	NA	NA
ENSMUSG00000015087	Rabl6	5	0	1022090	32097	NA	NA	NA	NA
ENSMUSG00000015090	Ptgds	1	0	1022090	32097	NA	NA	NA	NA
ENSMUSG00000015092	Edf1	20	0	1022090	32097	NA	NA	NA	NA
ENSMUSG00000015093	Clic3	0	0	1022090	32097	NA	NA	NA	NA
ENSMUSG00000015094	Npdc1	0	0	1022090	32097	NA	NA	NA	NA
ENSMUSG00000015095	Fbxw5	31	2	1022090	32097	NA	NA	NA	NA
ENSMUSG00000015112	Slc25a13	336	9	1022090	32097	-0.0818501	0.99994	FALSE	NA
ENSMUSG00000015120	Ube2i	45	0	1022090	32097	NA	NA	NA	NA
ENSMUSG00000015126	Tsr3	0	0	1022090	32097	NA	NA	NA	NA
ENSMUSG00000015127	Unkl	18	0	1022090	32097	NA	NA	NA	NA
ENSMUSG00000015133	Lrrk1	4	0	1022090	32097	NA	NA	NA	NA
ENSMUSG00000015134	Aldh1a3	36	1	1022090	32097	NA	NA	NA	NA
ENSMUSG00000015143	Actn1	222	3	1022090	32097	-0.808186	0.99994	FALSE	NA
ENSMUSG00000015149	Sirt2	20	0	1022090	32097	NA	NA	NA	NA
ENSMUSG00000015165	Hnrnpl	165	2	1022090	32097	NA	NA	NA	NA
ENSMUSG00000015176	Nolc1	53	0	1022090	32097	NA	NA	NA	NA
ENSMUSG00000015189	Casd1	8	0	1022090	32097	NA	NA	NA	NA
ENSMUSG00000015202	Cnksr3	140	4	1022090	32097	0.175254	0.932158	FALSE	NA
ENSMUSG00000015214	Mtmr1	4	0	1022090	32097	NA	NA	NA	NA
ENSMUSG00000015217	Hmgb3	8	0	1022090	32097	NA	NA	NA	NA
ENSMUSG00000015222	Map2	7	0	1022090	32097	NA	NA	NA	NA
ENSMUSG00000015224	Cyp2j9	2	0	1022090	32097	NA	NA	NA	NA
ENSMUSG00000015242	Nipsnap3a	1	0	1022090	32097	NA	NA	NA	NA
ENSMUSG00000015243	Abca1	596	20	1022090	32097	0.163683	0.843778	FALSE	NA
ENSMUSG00000015247	Nipsnap3b	5	0	1022090	32097	NA	NA	NA	NA
ENSMUSG00000015289	Lage3	13	0	1022090	32097	NA	NA	NA	NA
ENSMUSG00000015290	Ubl4a	21	0	1022090	32097	NA	NA	NA	NA
ENSMUSG00000015291	Gdi1	1	0	1022090	32097	NA	NA	NA	NA
ENSMUSG00000015305	Sash1	171	2	1022090	32097	NA	NA	NA	NA
ENSMUSG00000015312	Gadd45b	21	0	1022090	32097	NA	NA	NA	NA
ENSMUSG00000015314	Slamf6	14	0	1022090	32097	NA	NA	NA	NA
ENSMUSG00000015316	Slamf1	2	0	1022090	32097	NA	NA	NA	NA
ENSMUSG00000015335	Zdhhc12	11	0	1022090	32097	NA	NA	NA	NA
ENSMUSG00000015337	Endog	20	0	1022090	32097	NA	NA	NA	NA
ENSMUSG00000015340	Cybb	55	0	1022090	32097	NA	NA	NA	NA
ENSMUSG00000015341	Golga7	96	1	1022090	32097	NA	NA	NA	NA
ENSMUSG00000015342	Xk	3	1	1022090	32097	NA	NA	NA	NA
ENSMUSG00000015354	Pcolce2	225	2	1022090	32097	NA	NA	NA	NA
ENSMUSG00000015355	Cd48	11	1	1022090	32097	NA	NA	NA	NA
ENSMUSG00000015357	Clpx	10	0	1022090	32097	NA	NA	NA	NA
ENSMUSG00000015363	Trabd	1	0	1022090	32097	NA	NA	NA	NA
ENSMUSG00000015365	Mov10l1	98	1	1022090	32097	NA	NA	NA	NA
ENSMUSG00000015377	Dennd6b	5	0	1022090	32097	NA	NA	NA	NA
ENSMUSG00000015396	Cd83	6	0	1022090	32097	NA	NA	NA	NA
ENSMUSG00000015401	Cltrn	163	2	1022090	32097	NA	NA	NA	NA
ENSMUSG00000015405	Ace2	0	0	1022090	32097	NA	NA	NA	NA
ENSMUSG00000015437	Gzmb	3	1	1022090	32097	NA	NA	NA	NA
ENSMUSG00000015441	Gzmf	0	0	1022090	32097	NA	NA	NA	NA
ENSMUSG00000015443	Gzmn	2	0	1022090	32097	NA	NA	NA	NA
ENSMUSG00000015452	Ager	1	0	1022090	32097	NA	NA	NA	NA
ENSMUSG00000015461	Atf6b	2	0	1022090	32097	NA	NA	NA	NA
ENSMUSG00000015467	Egfl8	0	0	1022090	32097	NA	NA	NA	NA
ENSMUSG00000015468	Notch4	32	0	1022090	32097	NA	NA	NA	NA
ENSMUSG00000015474	Ppt2	31	0	1022090	32097	NA	NA	NA	NA
ENSMUSG00000015476	Prrt1	13	0	1022090	32097	NA	NA	NA	NA
ENSMUSG00000015478	Rnf5	16	0	1022090	32097	NA	NA	NA	NA
ENSMUSG00000015484	Fam163a	22	0	1022090	32097	NA	NA	NA	NA
ENSMUSG00000015488	Cacfd1	0	0	1022090	32097	NA	NA	NA	NA
ENSMUSG00000015501	Hivep2	31	1	1022090	32097	NA	NA	NA	NA
ENSMUSG00000015519	2310057J18Rik	15	1	1022090	32097	NA	NA	NA	NA
ENSMUSG00000015522	Arnt	53	6	1022090	32097	2.04556	0.038515	FALSE	NA
ENSMUSG00000015533	Itga2	0	0	1022090	32097	NA	NA	NA	NA
ENSMUSG00000015536	Mocs2	2	1	1022090	32097	NA	NA	NA	NA
ENSMUSG00000015542	Nat9	20	0	1022090	32097	NA	NA	NA	NA
ENSMUSG00000015568	Lpl	8	1	1022090	32097	NA	NA	NA	NA
ENSMUSG00000015575	Atp6v0e	16	0	1022090	32097	NA	NA	NA	NA
ENSMUSG00000015579	Nkx2-5	19	0	1022090	32097	NA	NA	NA	NA
ENSMUSG00000015597	Zfp318	9	0	1022090	32097	NA	NA	NA	NA
ENSMUSG00000015599	Ttbk1	12	0	1022090	32097	NA	NA	NA	NA
ENSMUSG00000015605	Srf	4	0	1022090	32097	NA	NA	NA	NA
ENSMUSG00000015619	Gata3	91	3	1022090	32097	0.469319	0.843778	FALSE	NA
ENSMUSG00000015627	Gata5	14	0	1022090	32097	NA	NA	NA	NA
ENSMUSG00000015647	Lama5	256	9	1022090	32097	0.30924	0.812951	FALSE	NA
ENSMUSG00000015652	Steap1	1	0	1022090	32097	NA	NA	NA	NA
ENSMUSG00000015653	Steap2	136	4	1022090	32097	0.216778	0.921126	FALSE	NA
ENSMUSG00000015656	Hspa8	245	6	1022090	32097	-0.14234	0.99994	FALSE	NA
ENSMUSG00000015659	Serac1	44	0	1022090	32097	NA	NA	NA	NA
ENSMUSG00000015665	Awat1	0	0	1022090	32097	NA	NA	NA	NA
ENSMUSG00000015668	Pdzd11	68	0	1022090	32097	NA	NA	NA	NA
ENSMUSG00000015671	Psma2	15	0	1022090	32097	NA	NA	NA	NA
ENSMUSG00000015672	Mrpl32	14	0	1022090	32097	NA	NA	NA	NA
ENSMUSG00000015697	Setdb1	25	1	1022090	32097	NA	NA	NA	NA
ENSMUSG00000015702	Anxa9	49	1	1022090	32097	NA	NA	NA	NA
ENSMUSG00000015709	Arnt2	18	1	1022090	32097	NA	NA	NA	NA
ENSMUSG00000015711	Prune1	262	5	1022090	32097	-0.461207	0.99994	FALSE	NA
ENSMUSG00000015714	Cers2	56	0	1022090	32097	NA	NA	NA	NA
ENSMUSG00000015721	Nlrp5	1	0	1022090	32097	NA	NA	NA	NA
ENSMUSG00000015733	Capza2	149	8	1022090	32097	0.93417	0.368207	FALSE	NA
ENSMUSG00000015745	Plekho1	22	1	1022090	32097	NA	NA	NA	NA
ENSMUSG00000015747	Vps45	83	2	1022090	32097	NA	NA	NA	NA
ENSMUSG00000015748	Prpf3	23	0	1022090	32097	NA	NA	NA	NA
ENSMUSG00000015749	Anp32e	31	0	1022090	32097	NA	NA	NA	NA
ENSMUSG00000015750	Aph1a	235	7	1022090	32097	0.110211	0.93827	FALSE	NA
ENSMUSG00000015755	Tab2	16	0	1022090	32097	NA	NA	NA	NA
ENSMUSG00000015757	Ppil4	14	0	1022090	32097	NA	NA	NA	NA
ENSMUSG00000015759	Cnih1	4	0	1022090	32097	NA	NA	NA	NA
ENSMUSG00000015766	Eps8	453	9	1022090	32097	-0.511961	0.99994	FALSE	NA
ENSMUSG00000015776	Med22	5	0	1022090	32097	NA	NA	NA	NA
ENSMUSG00000015787	Abo	28	0	1022090	32097	NA	NA	NA	NA
ENSMUSG00000015790	Surf1	5	1	1022090	32097	NA	NA	NA	NA
ENSMUSG00000015804	Med28	37	1	1022090	32097	NA	NA	NA	NA
ENSMUSG00000015806	Qdpr	100	7	1022090	32097	1.33495	0.183604	FALSE	NA
ENSMUSG00000015812	Gnrh1	1	0	1022090	32097	NA	NA	NA	NA
ENSMUSG00000015829	Tnr	8	0	1022090	32097	NA	NA	NA	NA
ENSMUSG00000015837	Sqstm1	72	2	1022090	32097	NA	NA	NA	NA
ENSMUSG00000015839	Nfe2l2	269	130	1022090	32097	3.95481	2.07628e-92	TRUE	NA
ENSMUSG00000015843	Rxrg	40	1	1022090	32097	NA	NA	NA	NA
ENSMUSG00000015846	Rxra	253	9	1022090	32097	0.326184	0.79649	FALSE	NA
ENSMUSG00000015850	Adamtsl4	169	2	1022090	32097	NA	NA	NA	NA
ENSMUSG00000015852	Fcrls	24	1	1022090	32097	NA	NA	NA	NA
ENSMUSG00000015854	Cd5l	275	4	1022090	32097	-0.793912	0.99994	FALSE	NA
ENSMUSG00000015869	Prpsap1	22	1	1022090	32097	NA	NA	NA	NA
ENSMUSG00000015879	Fam184b	16	1	1022090	32097	NA	NA	NA	NA
ENSMUSG00000015880	Ncapg	22	1	1022090	32097	NA	NA	NA	NA
ENSMUSG00000015882	Lcorl	9	0	1022090	32097	NA	NA	NA	NA
ENSMUSG00000015889	Lta4h	325	6	1022090	32097	-0.548668	0.99994	FALSE	NA
ENSMUSG00000015890	Amdhd1	15	0	1022090	32097	NA	NA	NA	NA
ENSMUSG00000015932	Dstn	36	0	1022090	32097	NA	NA	NA	NA
ENSMUSG00000015937	Macroh2a1	91	2	1022090	32097	NA	NA	NA	NA
ENSMUSG00000015942	Gtf2ird2	68	0	1022090	32097	NA	NA	NA	NA
ENSMUSG00000015943	Bola1	127	6	1022090	32097	0.800337	0.56757	FALSE	NA
ENSMUSG00000015944	Castor2	8	0	1022090	32097	NA	NA	NA	NA
ENSMUSG00000015947	Fcgr1	164	2	1022090	32097	NA	NA	NA	NA
ENSMUSG00000015950	Ncf1	19	0	1022090	32097	NA	NA	NA	NA
ENSMUSG00000015957	Wnt11	65	1	1022090	32097	NA	NA	NA	NA
ENSMUSG00000015961	Adss	25	0	1022090	32097	NA	NA	NA	NA
ENSMUSG00000015962	1700016C15Rik	71	1	1022090	32097	NA	NA	NA	NA
ENSMUSG00000015966	Il17rb	0	0	1022090	32097	NA	NA	NA	NA
ENSMUSG00000015968	Cacna1d	136	5	1022090	32097	0.479837	0.78661	FALSE	NA
ENSMUSG00000015970	Chdh	1	0	1022090	32097	NA	NA	NA	NA
ENSMUSG00000015971	Actr8	15	0	1022090	32097	NA	NA	NA	NA
ENSMUSG00000015980	Lrrc27	23	0	1022090	32097	NA	NA	NA	NA
ENSMUSG00000015981	Stk32c	56	1	1022090	32097	NA	NA	NA	NA
ENSMUSG00000015994	Fnta	5	0	1022090	32097	NA	NA	NA	NA
ENSMUSG00000016018	Mtrex	20	0	1022090	32097	NA	NA	NA	NA
ENSMUSG00000016024	Lbp	7	0	1022090	32097	NA	NA	NA	NA
ENSMUSG00000016028	Celsr1	129	5	1022090	32097	0.555505	0.748797	FALSE	NA
ENSMUSG00000016087	Fli1	10	0	1022090	32097	NA	NA	NA	NA
ENSMUSG00000016128	Stard13	10	0	1022090	32097	NA	NA	NA	NA
ENSMUSG00000016150	Tenm1	14	0	1022090	32097	NA	NA	NA	NA
ENSMUSG00000016179	Camk1g	180	2	1022090	32097	NA	NA	NA	NA
ENSMUSG00000016181	Utp25	15	1	1022090	32097	NA	NA	NA	NA
ENSMUSG00000016194	Hsd11b1	2	0	1022090	32097	NA	NA	NA	NA
ENSMUSG00000016200	Syt14	9	0	1022090	32097	NA	NA	NA	NA
ENSMUSG00000016206	H2-M3	3	0	1022090	32097	NA	NA	NA	NA
ENSMUSG00000016239	Lonrf3	7	1	1022090	32097	NA	NA	NA	NA
ENSMUSG00000016252	Atp5e	12	1	1022090	32097	NA	NA	NA	NA
ENSMUSG00000016253	Nelfcd	5	0	1022090	32097	NA	NA	NA	NA
ENSMUSG00000016255	Tubb1	3	0	1022090	32097	NA	NA	NA	NA
ENSMUSG00000016256	Ctsz	6	0	1022090	32097	NA	NA	NA	NA
ENSMUSG00000016257	Prelid3b	9	0	1022090	32097	NA	NA	NA	NA
ENSMUSG00000016262	Sertad4	0	0	1022090	32097	NA	NA	NA	NA
ENSMUSG00000016283	H2-M2	8	0	1022090	32097	NA	NA	NA	NA
ENSMUSG00000016308	Ube2a	197	1	1022090	32097	NA	NA	NA	NA
ENSMUSG00000016319	Slc25a5	47	0	1022090	32097	NA	NA	NA	NA
ENSMUSG00000016327	Atp1b4	4	0	1022090	32097	NA	NA	NA	NA
ENSMUSG00000016344	Ppdpf	18	0	1022090	32097	NA	NA	NA	NA
ENSMUSG00000016346	Kcnq2	17	0	1022090	32097	NA	NA	NA	NA
ENSMUSG00000016349	Eef1a2	12	0	1022090	32097	NA	NA	NA	NA
ENSMUSG00000016356	Col20a1	2	0	1022090	32097	NA	NA	NA	NA
ENSMUSG00000016382	Pls3	32	1	1022090	32097	NA	NA	NA	NA
ENSMUSG00000016386	Mpped2	106	3	1022090	32097	0.251412	0.922006	FALSE	NA
ENSMUSG00000016409	Nkap	153	2	1022090	32097	NA	NA	NA	NA
ENSMUSG00000016427	Ndufa1	23	0	1022090	32097	NA	NA	NA	NA
ENSMUSG00000016458	Wt1	12	0	1022090	32097	NA	NA	NA	NA
ENSMUSG00000016477	E2f3	65	3	1022090	32097	0.948556	0.65179	FALSE	NA
ENSMUSG00000016481	Cr1l	7	0	1022090	32097	NA	NA	NA	NA
ENSMUSG00000016487	Ppfibp1	6	0	1022090	32097	NA	NA	NA	NA
ENSMUSG00000016493	Cd46	0	0	1022090	32097	NA	NA	NA	NA
ENSMUSG00000016494	Cd34	3	1	1022090	32097	NA	NA	NA	NA
ENSMUSG00000016495	Plgrkt	17	1	1022090	32097	NA	NA	NA	NA
ENSMUSG00000016496	Cd274	4	1	1022090	32097	NA	NA	NA	NA
ENSMUSG00000016498	Pdcd1lg2	2	0	1022090	32097	NA	NA	NA	NA
ENSMUSG00000016503	Gtf3a	86	4	1022090	32097	0.871867	0.623182	FALSE	NA
ENSMUSG00000016510	Mtif3	65	1	1022090	32097	NA	NA	NA	NA
ENSMUSG00000016520	Lnx2	60	1	1022090	32097	NA	NA	NA	NA
ENSMUSG00000016524	Il19	1	0	1022090	32097	NA	NA	NA	NA
ENSMUSG00000016526	Dyrk3	259	7	1022090	32097	-0.0295223	0.99994	FALSE	NA
ENSMUSG00000016528	Mapkapk2	11	0	1022090	32097	NA	NA	NA	NA
ENSMUSG00000016529	Il10	0	0	1022090	32097	NA	NA	NA	NA
ENSMUSG00000016534	Lamp2	137	4	1022090	32097	0.206285	0.926147	FALSE	NA
ENSMUSG00000016541	Atxn10	56	1	1022090	32097	NA	NA	NA	NA
ENSMUSG00000016552	Foxred2	3	0	1022090	32097	NA	NA	NA	NA
ENSMUSG00000016554	Eif3d	12	1	1022090	32097	NA	NA	NA	NA
ENSMUSG00000016559	H3f3b	25	1	1022090	32097	NA	NA	NA	NA
ENSMUSG00000016619	Nup50	16	0	1022090	32097	NA	NA	NA	NA
ENSMUSG00000016624	Phf21b	6	0	1022090	32097	NA	NA	NA	NA
ENSMUSG00000016626	Nlrp14	1	0	1022090	32097	NA	NA	NA	NA
ENSMUSG00000016637	Ift27	7	0	1022090	32097	NA	NA	NA	NA
ENSMUSG00000016664	Pacsin2	14	1	1022090	32097	NA	NA	NA	NA
ENSMUSG00000016756	Cmah	25	1	1022090	32097	NA	NA	NA	NA
ENSMUSG00000016757	Ttll12	4	0	1022090	32097	NA	NA	NA	NA
ENSMUSG00000016758	Bik	63	4	1022090	32097	1.31484	0.38549	FALSE	NA
ENSMUSG00000016763	Scube1	5	1	1022090	32097	NA	NA	NA	NA
ENSMUSG00000016831	Tox4	59	5	1022090	32097	1.67109	0.162875	FALSE	NA
ENSMUSG00000016833	Mrps18c	44	0	1022090	32097	NA	NA	NA	NA
ENSMUSG00000016918	Sulf1	77	3	1022090	32097	0.707506	0.751889	FALSE	NA
ENSMUSG00000016921	Srsf6	47	1	1022090	32097	NA	NA	NA	NA
ENSMUSG00000016933	Plcg1	15	0	1022090	32097	NA	NA	NA	NA
ENSMUSG00000016940	Kctd2	21	0	1022090	32097	NA	NA	NA	NA
ENSMUSG00000016942	Tmprss6	23	0	1022090	32097	NA	NA	NA	NA
ENSMUSG00000016946	Kctd5	7	0	1022090	32097	NA	NA	NA	NA
ENSMUSG00000016982	Pom121l2	62	1	1022090	32097	NA	NA	NA	NA
ENSMUSG00000016984	Etaa1	72	5	1022090	32097	1.38815	0.271842	FALSE	NA
ENSMUSG00000016995	Matn4	3	0	1022090	32097	NA	NA	NA	NA
ENSMUSG00000016998	Svs4	1	0	1022090	32097	NA	NA	NA	NA
ENSMUSG00000017000	Svs6	0	0	1022090	32097	NA	NA	NA	NA
ENSMUSG00000017002	Slpi	2	0	1022090	32097	NA	NA	NA	NA
ENSMUSG00000017003	Svs3a	9	0	1022090	32097	NA	NA	NA	NA
ENSMUSG00000017004	Svs5	1	0	1022090	32097	NA	NA	NA	NA
ENSMUSG00000017007	Rbpjl	0	0	1022090	32097	NA	NA	NA	NA
ENSMUSG00000017009	Sdc4	51	4	1022090	32097	1.61447	0.250368	FALSE	NA
ENSMUSG00000017049	Ccdc70	0	0	1022090	32097	NA	NA	NA	NA
ENSMUSG00000017057	Il13ra1	10	0	1022090	32097	NA	NA	NA	NA
ENSMUSG00000017064	Prl5a1	0	0	1022090	32097	NA	NA	NA	NA
ENSMUSG00000017119	Nbr1	58	2	1022090	32097	NA	NA	NA	NA
ENSMUSG00000017132	Cyth1	5	0	1022090	32097	NA	NA	NA	NA
ENSMUSG00000017144	Rnd3	70	1	1022090	32097	NA	NA	NA	NA
ENSMUSG00000017146	Brca1	25	1	1022090	32097	NA	NA	NA	NA
ENSMUSG00000017165	Gast	3	0	1022090	32097	NA	NA	NA	NA
ENSMUSG00000017167	Cntnap1	2	0	1022090	32097	NA	NA	NA	NA
ENSMUSG00000017176	Nt5c3b	10	1	1022090	32097	NA	NA	NA	NA
ENSMUSG00000017188	Coa3	5	0	1022090	32097	NA	NA	NA	NA
ENSMUSG00000017195	Zpbp2	21	0	1022090	32097	NA	NA	NA	NA
ENSMUSG00000017204	Gsdma	3	0	1022090	32097	NA	NA	NA	NA
ENSMUSG00000017210	Med24	73	2	1022090	32097	NA	NA	NA	NA
ENSMUSG00000017211	Gsdma2	1	0	1022090	32097	NA	NA	NA	NA
ENSMUSG00000017221	Psmd3	69	2	1022090	32097	NA	NA	NA	NA
ENSMUSG00000017264	Exosc10	5	0	1022090	32097	NA	NA	NA	NA
ENSMUSG00000017286	Glod4	42	0	1022090	32097	NA	NA	NA	NA
ENSMUSG00000017288	Vps53	102	2	1022090	32097	NA	NA	NA	NA
ENSMUSG00000017291	Taok1	216	2	1022090	32097	NA	NA	NA	NA
ENSMUSG00000017299	Dnttip1	9	1	1022090	32097	NA	NA	NA	NA
ENSMUSG00000017300	Tnnc2	12	0	1022090	32097	NA	NA	NA	NA
ENSMUSG00000017307	Acot8	49	1	1022090	32097	NA	NA	NA	NA
ENSMUSG00000017309	Cd300lg	4	0	1022090	32097	NA	NA	NA	NA
ENSMUSG00000017310	Spint4	2	0	1022090	32097	NA	NA	NA	NA
ENSMUSG00000017311	Pyy	13	0	1022090	32097	NA	NA	NA	NA
ENSMUSG00000017314	Mpp2	3	1	1022090	32097	NA	NA	NA	NA
ENSMUSG00000017316	Ppy	1	0	1022090	32097	NA	NA	NA	NA
ENSMUSG00000017344	Vtn	27	5	1022090	32097	2.77068	0.00906995	FALSE	NA
ENSMUSG00000017376	Nlk	105	1	1022090	32097	NA	NA	NA	NA
ENSMUSG00000017386	Traf4	14	0	1022090	32097	NA	NA	NA	NA
ENSMUSG00000017390	Aldoc	3	0	1022090	32097	NA	NA	NA	NA
ENSMUSG00000017400	Stac2	73	2	1022090	32097	NA	NA	NA	NA
ENSMUSG00000017404	Rpl19	244	6	1022090	32097	-0.136462	0.99994	FALSE	NA
ENSMUSG00000017405	Nek8	17	0	1022090	32097	NA	NA	NA	NA
ENSMUSG00000017412	Cacnb4	6	3	1022090	32097	4.1858	0.00443386	FALSE	NA
ENSMUSG00000017417	Plxdc1	125	1	1022090	32097	NA	NA	NA	NA
ENSMUSG00000017418	Arl5b	37	0	1022090	32097	NA	NA	NA	NA
ENSMUSG00000017421	Zfp207	44	0	1022090	32097	NA	NA	NA	NA
ENSMUSG00000017428	Psmd11	13	0	1022090	32097	NA	NA	NA	NA
ENSMUSG00000017446	C1qtnf1	122	1	1022090	32097	NA	NA	NA	NA
ENSMUSG00000017453	Pipox	451	7	1022090	32097	-0.827609	0.99994	FALSE	NA
ENSMUSG00000017466	Timp2	63	5	1022090	32097	1.57798	0.188919	FALSE	NA
ENSMUSG00000017478	Zc3h18	17	1	1022090	32097	NA	NA	NA	NA
ENSMUSG00000017485	Top2b	89	3	1022090	32097	0.501028	0.829409	FALSE	NA
ENSMUSG00000017491	Rarb	13	1	1022090	32097	NA	NA	NA	NA
ENSMUSG00000017493	Igfbp4	78	2	1022090	32097	NA	NA	NA	NA
ENSMUSG00000017499	Cdc6	21	0	1022090	32097	NA	NA	NA	NA
ENSMUSG00000017548	Suz12	294	4	1022090	32097	-0.889986	0.99994	FALSE	NA
ENSMUSG00000017550	Atad5	86	1	1022090	32097	NA	NA	NA	NA
ENSMUSG00000017561	Crlf3	98	1	1022090	32097	NA	NA	NA	NA
ENSMUSG00000017588	Krt27	0	0	1022090	32097	NA	NA	NA	NA
ENSMUSG00000017607	Tns4	139	4	1022090	32097	0.185524	0.932094	FALSE	NA
ENSMUSG00000017615	Tnfaip1	1	0	1022090	32097	NA	NA	NA	NA
ENSMUSG00000017631	Abr	260	3	1022090	32097	-1.03524	0.99994	FALSE	NA
ENSMUSG00000017639	Rab11fip4	262	4	1022090	32097	-0.724288	0.99994	FALSE	NA
ENSMUSG00000017652	Cd40	9	0	1022090	32097	NA	NA	NA	NA
ENSMUSG00000017664	Slc35c2	4	0	1022090	32097	NA	NA	NA	NA
ENSMUSG00000017667	Zfp334	9	0	1022090	32097	NA	NA	NA	NA
ENSMUSG00000017670	Elmo2	7	0	1022090	32097	NA	NA	NA	NA
ENSMUSG00000017677	Wsb1	113	3	1022090	32097	0.159981	0.953378	FALSE	NA
ENSMUSG00000017679	Ttpal	20	0	1022090	32097	NA	NA	NA	NA
ENSMUSG00000017686	Rhot1	5	1	1022090	32097	NA	NA	NA	NA
ENSMUSG00000017688	Hnf4g	6	1	1022090	32097	NA	NA	NA	NA
ENSMUSG00000017692	Rhbdl3	11	1	1022090	32097	NA	NA	NA	NA
ENSMUSG00000017697	Ada	12	0	1022090	32097	NA	NA	NA	NA
ENSMUSG00000017707	Serinc3	45	6	1022090	32097	2.27693	0.0186108	FALSE	NA
ENSMUSG00000017713	Tha1	388	13	1022090	32097	0.19666	0.853438	FALSE	NA
ENSMUSG00000017715	Pgs1	579	19	1022090	32097	0.13495	0.879438	FALSE	NA
ENSMUSG00000017716	Birc5	35	0	1022090	32097	NA	NA	NA	NA
ENSMUSG00000017718	Afmid	19	0	1022090	32097	NA	NA	NA	NA
ENSMUSG00000017720	Trp53tg5	106	2	1022090	32097	NA	NA	NA	NA
ENSMUSG00000017721	Pigt	5	0	1022090	32097	NA	NA	NA	NA
ENSMUSG00000017723	Wfdc2	108	3	1022090	32097	0.224692	0.932094	FALSE	NA
ENSMUSG00000017724	Etv4	48	1	1022090	32097	NA	NA	NA	NA
ENSMUSG00000017733	Eppin	0	0	1022090	32097	NA	NA	NA	NA
ENSMUSG00000017734	Dbndd2	0	0	1022090	32097	NA	NA	NA	NA
ENSMUSG00000017737	Mmp9	35	1	1022090	32097	NA	NA	NA	Enriched for reversed integrations
ENSMUSG00000017740	Slc12a5	4	0	1022090	32097	NA	NA	NA	NA
ENSMUSG00000017747	Ghdc	22	0	1022090	32097	NA	NA	NA	NA
ENSMUSG00000017754	Pltp	98	2	1022090	32097	NA	NA	NA	NA
ENSMUSG00000017756	Slc12a7	74	5	1022090	32097	1.3492	0.292667	FALSE	NA
ENSMUSG00000017760	Ctsa	40	0	1022090	32097	NA	NA	NA	NA
ENSMUSG00000017764	Zswim1	23	0	1022090	32097	NA	NA	NA	NA
ENSMUSG00000017765	Slc12a4	35	0	1022090	32097	NA	NA	NA	NA
ENSMUSG00000017767	Spata25	9	0	1022090	32097	NA	NA	NA	NA
ENSMUSG00000017774	Myo1c	38	1	1022090	32097	NA	NA	NA	NA
ENSMUSG00000017776	Crk	6	0	1022090	32097	NA	NA	NA	NA
ENSMUSG00000017778	Cox7c	56	0	1022090	32097	NA	NA	NA	NA
ENSMUSG00000017781	Pitpna	107	2	1022090	32097	NA	NA	NA	NA
ENSMUSG00000017801	Mlx	7	0	1022090	32097	NA	NA	NA	NA
ENSMUSG00000017802	Retreg3	32	1	1022090	32097	NA	NA	NA	NA
ENSMUSG00000017817	Jph2	36	2	1022090	32097	NA	NA	NA	NA
ENSMUSG00000017830	Dhx58	1	0	1022090	32097	NA	NA	NA	NA
ENSMUSG00000017831	Rab5a	115	1	1022090	32097	NA	NA	NA	NA
ENSMUSG00000017837	Nkiras2	47	2	1022090	32097	NA	NA	NA	NA
ENSMUSG00000017843	Ppp2r5c	589	12	1022090	32097	-0.511529	0.99994	FALSE	NA
ENSMUSG00000017858	Ift52	396	12	1022090	32097	0.0603468	0.947808	FALSE	NA
ENSMUSG00000017861	Mybl2	200	2	1022090	32097	NA	NA	NA	NA
ENSMUSG00000017868	Sgk2	16	1	1022090	32097	NA	NA	NA	NA
ENSMUSG00000017897	Eya2	31	0	1022090	32097	NA	NA	NA	NA
ENSMUSG00000017922	Prl3c1	1	0	1022090	32097	NA	NA	NA	NA
ENSMUSG00000017929	B4galt5	215	6	1022090	32097	0.0453452	0.978756	FALSE	NA
ENSMUSG00000017943	Gdap1l1	58	0	1022090	32097	NA	NA	NA	NA
ENSMUSG00000017950	Hnf4a	134	4	1022090	32097	0.237997	0.908359	FALSE	NA
ENSMUSG00000017969	Ptgis	115	5	1022090	32097	0.719928	0.658714	FALSE	NA
ENSMUSG00000017978	Cadps2	66	0	1022090	32097	NA	NA	NA	NA
ENSMUSG00000017999	Ddx27	30	0	1022090	32097	NA	NA	NA	NA
ENSMUSG00000018001	Cyth3	5	1	1022090	32097	NA	NA	NA	NA
ENSMUSG00000018008	Cyth4	70	1	1022090	32097	NA	NA	NA	NA
ENSMUSG00000018012	Rac3	2	1	1022090	32097	NA	NA	NA	NA
ENSMUSG00000018040	Rrp7a	1	0	1022090	32097	NA	NA	NA	NA
ENSMUSG00000018042	Cyb5r3	170	6	1022090	32097	0.382426	0.816274	FALSE	NA
ENSMUSG00000018068	Ints2	27	0	1022090	32097	NA	NA	NA	NA
ENSMUSG00000018076	Med13l	670	12	1022090	32097	-0.697243	0.99994	FALSE	NA
ENSMUSG00000018102	H2bc4	340	3	1022090	32097	-1.42108	0.99994	FALSE	NA
ENSMUSG00000018126	Baiap2l2	9	1	1022090	32097	NA	NA	NA	NA
ENSMUSG00000018143	Mafk	16	1	1022090	32097	NA	NA	NA	NA
ENSMUSG00000018160	Med1	139	2	1022090	32097	NA	NA	NA	NA
ENSMUSG00000018166	Erbb3	127	2	1022090	32097	NA	NA	NA	NA
ENSMUSG00000018167	Stard3	12	0	1022090	32097	NA	NA	NA	NA
ENSMUSG00000018168	Ikzf3	19	0	1022090	32097	NA	NA	NA	NA
ENSMUSG00000018169	Mfng	23	1	1022090	32097	NA	NA	NA	NA
ENSMUSG00000018171	Vmp1	35	0	1022090	32097	NA	NA	NA	NA
ENSMUSG00000018189	Uchl5	9	0	1022090	32097	NA	NA	NA	NA
ENSMUSG00000018196	Glrx2	69	0	1022090	32097	NA	NA	NA	NA
ENSMUSG00000018199	Ro60	11	1	1022090	32097	NA	NA	NA	NA
ENSMUSG00000018209	Stk4	33	0	1022090	32097	NA	NA	NA	NA
ENSMUSG00000018211	Wfdc15b	3	0	1022090	32097	NA	NA	NA	NA
ENSMUSG00000018217	Pmp22	1	0	1022090	32097	NA	NA	NA	NA
ENSMUSG00000018238	Gdf9	25	0	1022090	32097	NA	NA	NA	NA
ENSMUSG00000018239	Zcchc10	424	7	1022090	32097	-0.73871	0.99994	FALSE	NA
ENSMUSG00000018259	Prl8a2	1	0	1022090	32097	NA	NA	NA	NA
ENSMUSG00000018263	Tbx5	221	7	1022090	32097	0.198481	0.895017	FALSE	NA
ENSMUSG00000018286	Psmb6	6	0	1022090	32097	NA	NA	NA	NA
ENSMUSG00000018287	Spag7	23	1	1022090	32097	NA	NA	NA	NA
ENSMUSG00000018293	Pfn1	55	2	1022090	32097	NA	NA	NA	NA
ENSMUSG00000018322	Tomm34	21	0	1022090	32097	NA	NA	NA	NA
ENSMUSG00000018326	Ywhab	8	0	1022090	32097	NA	NA	NA	NA
ENSMUSG00000018334	Ksr1	141	3	1022090	32097	-0.156915	0.99994	FALSE	NA
ENSMUSG00000018339	Gpx3	6	0	1022090	32097	NA	NA	NA	NA
ENSMUSG00000018340	Anxa6	48	1	1022090	32097	NA	NA	NA	NA
ENSMUSG00000018341	Il12rb2	4	0	1022090	32097	NA	NA	NA	NA
ENSMUSG00000018347	Zkscan6	5	0	1022090	32097	NA	NA	NA	NA
ENSMUSG00000018362	Kpna2	99	3	1022090	32097	0.349032	0.892087	FALSE	NA
ENSMUSG00000018363	Smurf2	15	2	1022090	32097	NA	NA	NA	NA
ENSMUSG00000018372	Cep95	10	0	1022090	32097	NA	NA	NA	NA
ENSMUSG00000018377	Vezf1	5	0	1022090	32097	NA	NA	NA	NA
ENSMUSG00000018378	Cuedc1	173	5	1022090	32097	0.134894	0.943785	FALSE	NA
ENSMUSG00000018379	Srsf1	95	2	1022090	32097	NA	NA	NA	NA
ENSMUSG00000018381	Abi3	7	0	1022090	32097	NA	NA	NA	NA
ENSMUSG00000018387	Shroom1	24	0	1022090	32097	NA	NA	NA	NA
ENSMUSG00000018395	Kif3a	27	0	1022090	32097	NA	NA	NA	NA
ENSMUSG00000018398	Septin8	27	0	1022090	32097	NA	NA	NA	NA
ENSMUSG00000018401	Mtmr4	13	0	1022090	32097	NA	NA	NA	NA
ENSMUSG00000018405	Mrm1	3	0	1022090	32097	NA	NA	NA	NA
ENSMUSG00000018411	Mapt	413	8	1022090	32097	-0.530891	0.99994	FALSE	NA
ENSMUSG00000018412	Kansl1	46	3	1022090	32097	1.43831	0.423571	FALSE	NA
ENSMUSG00000018415	Gid4	19	0	1022090	32097	NA	NA	NA	NA
ENSMUSG00000018417	Myo1b	77	0	1022090	32097	NA	NA	NA	NA
ENSMUSG00000018425	Dhx40	54	0	1022090	32097	NA	NA	NA	NA
ENSMUSG00000018427	Ypel2	145	4	1022090	32097	0.124964	0.956051	FALSE	NA
ENSMUSG00000018428	Akap1	71	3	1022090	32097	0.823003	0.703516	FALSE	NA
ENSMUSG00000018433	Nol11	19	0	1022090	32097	NA	NA	NA	NA
ENSMUSG00000018442	Derl2	7	0	1022090	32097	NA	NA	NA	NA
ENSMUSG00000018446	C1qbp	20	0	1022090	32097	NA	NA	NA	NA
ENSMUSG00000018449	Rpain	13	0	1022090	32097	NA	NA	NA	NA
ENSMUSG00000018459	Slc13a3	7	0	1022090	32097	NA	NA	NA	NA
ENSMUSG00000018470	Kcnab3	9	0	1022090	32097	NA	NA	NA	NA
ENSMUSG00000018474	Chd3	39	1	1022090	32097	NA	NA	NA	NA
ENSMUSG00000018476	Kdm6b	20	1	1022090	32097	NA	NA	NA	NA
ENSMUSG00000018479	1700125H20Rik	22	0	1022090	32097	NA	NA	NA	NA
ENSMUSG00000018481	Appbp2	138	2	1022090	32097	NA	NA	NA	NA
ENSMUSG00000018486	Wnt9b	14	1	1022090	32097	NA	NA	NA	NA
ENSMUSG00000018500	Adora2b	9	0	1022090	32097	NA	NA	NA	NA
ENSMUSG00000018501	Ncor1	998	21	1022090	32097	-0.51248	0.99994	FALSE	NA
ENSMUSG00000018507	Trpv2	8	0	1022090	32097	NA	NA	NA	NA
ENSMUSG00000018509	Cenpv	92	3	1022090	32097	0.453723	0.850513	FALSE	NA
ENSMUSG00000018537	Pcgf2	25	0	1022090	32097	NA	NA	NA	NA
ENSMUSG00000018541	Cwc25	4	0	1022090	32097	NA	NA	NA	NA
ENSMUSG00000018543	1700001P01Rik	6	0	1022090	32097	NA	NA	NA	NA
ENSMUSG00000018547	Pip4k2b	11	0	1022090	32097	NA	NA	NA	NA
ENSMUSG00000018548	Trim37	12	0	1022090	32097	NA	NA	NA	NA
ENSMUSG00000018554	Ybx2	20	0	1022090	32097	NA	NA	NA	NA
ENSMUSG00000018559	Ctdnep1	5	1	1022090	32097	NA	NA	NA	NA
ENSMUSG00000018565	Elp5	12	0	1022090	32097	NA	NA	NA	NA
ENSMUSG00000018566	Slc2a4	6	0	1022090	32097	NA	NA	NA	NA
ENSMUSG00000018567	Gabarap	4	0	1022090	32097	NA	NA	NA	NA
ENSMUSG00000018569	Cldn7	6	1	1022090	32097	NA	NA	NA	NA
ENSMUSG00000018570	2810408A11Rik	11	0	1022090	32097	NA	NA	NA	NA
ENSMUSG00000018572	Phf23	6	0	1022090	32097	NA	NA	NA	NA
ENSMUSG00000018574	Acadvl	13	0	1022090	32097	NA	NA	NA	NA
ENSMUSG00000018581	Dnah11	0	0	1022090	32097	NA	NA	NA	NA
ENSMUSG00000018583	G3bp1	471	15	1022090	32097	0.110238	0.907756	FALSE	NA
ENSMUSG00000018585	Atox1	56	1	1022090	32097	NA	NA	NA	NA
ENSMUSG00000018589	Glra2	16	2	1022090	32097	NA	NA	NA	NA
ENSMUSG00000018593	Sparc	277	10	1022090	32097	0.333443	0.781946	FALSE	NA
ENSMUSG00000018595	Glra4	77	1	1022090	32097	NA	NA	NA	NA
ENSMUSG00000018599	Mief2	10	0	1022090	32097	NA	NA	NA	NA
ENSMUSG00000018604	Tbx3	491	10	1022090	32097	-0.490432	0.99994	FALSE	NA
ENSMUSG00000018620	Mmp20	29	0	1022090	32097	NA	NA	NA	NA
ENSMUSG00000018623	Mmp7	0	0	1022090	32097	NA	NA	NA	NA
ENSMUSG00000018634	Crhr1	48	0	1022090	32097	NA	NA	NA	NA
ENSMUSG00000018648	Dusp14	26	0	1022090	32097	NA	NA	NA	NA
ENSMUSG00000018651	Tada2a	31	2	1022090	32097	NA	NA	NA	NA
ENSMUSG00000018654	Ikzf1	13	0	1022090	32097	NA	NA	NA	NA
ENSMUSG00000018656	Tcaf3	1	0	1022090	32097	NA	NA	NA	NA
ENSMUSG00000018659	Pnpo	2	0	1022090	32097	NA	NA	NA	NA
ENSMUSG00000018661	Cog1	13	0	1022090	32097	NA	NA	NA	NA
ENSMUSG00000018666	Cbx1	134	5	1022090	32097	0.501054	0.76894	FALSE	NA
ENSMUSG00000018669	Cdk5rap3	33	1	1022090	32097	NA	NA	NA	NA
ENSMUSG00000018672	Copz2	25	2	1022090	32097	NA	NA	NA	Enriched for reversed integrations
ENSMUSG00000018677	Slc25a39	39	0	1022090	32097	NA	NA	NA	NA
ENSMUSG00000018678	Sp2	68	3	1022090	32097	0.88448	0.68173	FALSE	NA
ENSMUSG00000018697	Aatf	4	0	1022090	32097	NA	NA	NA	NA
ENSMUSG00000018698	Lhx1	33	2	1022090	32097	NA	NA	NA	NA
ENSMUSG00000018707	Dync1h1	11	0	1022090	32097	NA	NA	NA	NA
ENSMUSG00000018727	Cpsf4l	66	0	1022090	32097	NA	NA	NA	NA
ENSMUSG00000018733	Pex12	29	0	1022090	32097	NA	NA	NA	NA
ENSMUSG00000018736	Ndel1	33	2	1022090	32097	NA	NA	NA	NA
ENSMUSG00000018740	Slc25a35	45	2	1022090	32097	NA	NA	NA	NA
ENSMUSG00000018750	Zbtb4	499	6	1022090	32097	-1.16597	0.99994	FALSE	NA
ENSMUSG00000018752	Tnfsfm13	414	11	1022090	32097	-0.119199	0.99994	FALSE	NA
ENSMUSG00000018761	Mpdu1	30	1	1022090	32097	NA	NA	NA	NA
ENSMUSG00000018765	Fxr2	34	0	1022090	32097	NA	NA	NA	NA
ENSMUSG00000018770	Atp5g3	33	2	1022090	32097	NA	NA	NA	NA
ENSMUSG00000018774	Cd68	3	0	1022090	32097	NA	NA	NA	NA
ENSMUSG00000018776	Slc35g3	16	0	1022090	32097	NA	NA	NA	NA
ENSMUSG00000018796	Acsl1	85	2	1022090	32097	NA	NA	NA	NA
ENSMUSG00000018800	Abca5	100	3	1022090	32097	0.334676	0.892935	FALSE	NA
ENSMUSG00000018809	Smyd4	59	1	1022090	32097	NA	NA	NA	NA
ENSMUSG00000018819	Lsp1	1	0	1022090	32097	NA	NA	NA	NA
ENSMUSG00000018820	Zfyve27	3	0	1022090	32097	NA	NA	NA	NA
ENSMUSG00000018821	Avpi1	329	2	1022090	32097	NA	NA	NA	NA
ENSMUSG00000018822	Sfrp5	18	0	1022090	32097	NA	NA	NA	NA
ENSMUSG00000018830	Myh11	7	0	1022090	32097	NA	NA	NA	NA
ENSMUSG00000018841	Rad51d	12	0	1022090	32097	NA	NA	NA	NA
ENSMUSG00000018844	Fndc8	64	0	1022090	32097	NA	NA	NA	NA
ENSMUSG00000018845	Unc45b	46	1	1022090	32097	NA	NA	NA	NA
ENSMUSG00000018846	Pank3	18	0	1022090	32097	NA	NA	NA	NA
ENSMUSG00000018848	Rars	14	0	1022090	32097	NA	NA	NA	NA
ENSMUSG00000018849	Wwc1	82	1	1022090	32097	NA	NA	NA	NA
ENSMUSG00000018858	Mrpl58	21	1	1022090	32097	NA	NA	NA	NA
ENSMUSG00000018861	Fdxr	3	0	1022090	32097	NA	NA	NA	NA
ENSMUSG00000018862	Otop3	2	0	1022090	32097	NA	NA	NA	NA
[truncated: 18,410 more rows]

## Sheet: Repressor_screen
gene_id	gene_name	count.input	count.sample	total.input	total.sample	log2OR	FDR	hit	comment
ENSMUSG00000000001	Gnai3	7	0	1022090	37472	NA	NA	NA	NA
ENSMUSG00000000003	Pbsn	0	0	1022090	37472	NA	NA	NA	NA
ENSMUSG00000000028	Cdc45	36	0	1022090	37472	NA	NA	NA	NA
ENSMUSG00000000037	Scml2	38	0	1022090	37472	NA	NA	NA	NA
ENSMUSG00000000049	Apoh	2	0	1022090	37472	NA	NA	NA	NA
ENSMUSG00000000056	Narf	8	0	1022090	37472	NA	NA	NA	NA
ENSMUSG00000000058	Cav2	1	0	1022090	37472	NA	NA	NA	NA
ENSMUSG00000000078	Klf6	269	6	1022090	37472	-0.500085	1	FALSE	NA
ENSMUSG00000000085	Scmh1	148	5	1022090	37472	0.135301	1	FALSE	NA
ENSMUSG00000000088	Cox5a	314	4	1022090	37472	-1.20804	1	FALSE	NA
ENSMUSG00000000093	Tbx2	2	0	1022090	37472	NA	NA	NA	NA
ENSMUSG00000000094	Tbx4	6	1	1022090	37472	NA	NA	NA	NA
ENSMUSG00000000103	Zfy2	0	0	1022090	37472	NA	NA	NA	NA
ENSMUSG00000000120	Ngfr	143	2	1022090	37472	NA	NA	NA	NA
ENSMUSG00000000125	Wnt3	15	1	1022090	37472	NA	NA	NA	NA
ENSMUSG00000000126	Wnt9a	48	0	1022090	37472	NA	NA	NA	NA
ENSMUSG00000000127	Fer	212	3	1022090	37472	-0.965373	1	FALSE	NA
ENSMUSG00000000131	Xpo6	527	8	1022090	37472	-1.10538	1	FALSE	NA
ENSMUSG00000000134	Tfe3	78	2	1022090	37472	NA	NA	NA	NA
ENSMUSG00000000142	Axin2	12	0	1022090	37472	NA	NA	NA	NA
ENSMUSG00000000148	Brat1	65	1	1022090	37472	NA	NA	NA	NA
ENSMUSG00000000149	Gna12	30	0	1022090	37472	NA	NA	NA	NA
ENSMUSG00000000154	Slc22a18	5	0	1022090	37472	NA	NA	NA	NA
ENSMUSG00000000157	Itgb2l	3	0	1022090	37472	NA	NA	NA	NA
ENSMUSG00000000159	Igsf5	13	0	1022090	37472	NA	NA	NA	NA
ENSMUSG00000000167	Pih1d2	7	0	1022090	37472	NA	NA	NA	NA
ENSMUSG00000000168	Dlat	4	0	1022090	37472	NA	NA	NA	NA
ENSMUSG00000000171	Sdhd	15	0	1022090	37472	NA	NA	NA	NA
ENSMUSG00000000182	Fgf23	8	0	1022090	37472	NA	NA	NA	NA
ENSMUSG00000000183	Fgf6	1	1	1022090	37472	NA	NA	NA	NA
ENSMUSG00000000184	Ccnd2	92	0	1022090	37472	NA	NA	NA	NA
ENSMUSG00000000194	Gpr107	485	12	1022090	37472	-0.45507	1	FALSE	NA
ENSMUSG00000000197	Nalcn	16	4	1022090	37472	3.00434	0.00842053	FALSE	NA
ENSMUSG00000000202	Btbd17	78	1	1022090	37472	NA	NA	NA	NA
ENSMUSG00000000204	Slfn4	1	0	1022090	37472	NA	NA	NA	NA
ENSMUSG00000000214	Th	17	0	1022090	37472	NA	NA	NA	NA
ENSMUSG00000000215	Ins2	1	0	1022090	37472	NA	NA	NA	NA
ENSMUSG00000000216	Scnn1g	7	1	1022090	37472	NA	NA	NA	NA
ENSMUSG00000000223	Drp2	162	0	1022090	37472	NA	NA	NA	NA
ENSMUSG00000000244	Tspan32	156	1	1022090	37472	NA	NA	NA	NA
ENSMUSG00000000247	Lhx2	27	5	1022090	37472	2.54715	0.0104528	FALSE	NA
ENSMUSG00000000248	Clec2g	8	0	1022090	37472	NA	NA	NA	NA
ENSMUSG00000000253	Gmpr	12	0	1022090	37472	NA	NA	NA	NA
ENSMUSG00000000263	Glra1	12	0	1022090	37472	NA	NA	NA	NA
ENSMUSG00000000266	Mid2	46	1	1022090	37472	NA	NA	NA	NA
ENSMUSG00000000275	Trim25	137	1	1022090	37472	NA	NA	NA	NA
ENSMUSG00000000276	Dgke	138	1	1022090	37472	NA	NA	NA	NA
ENSMUSG00000000278	Scpep1	124	1	1022090	37472	NA	NA	NA	NA
ENSMUSG00000000282	Mnt	49	0	1022090	37472	NA	NA	NA	NA
ENSMUSG00000000290	Itgb2	17	0	1022090	37472	NA	NA	NA	NA
ENSMUSG00000000295	Hddc2	18	0	1022090	37472	NA	NA	NA	NA
ENSMUSG00000000296	Tpd52l1	17	0	1022090	37472	NA	NA	NA	NA
ENSMUSG00000000301	Pemt	115	2	1022090	37472	NA	NA	NA	NA
ENSMUSG00000000303	Cdh1	342	7	1022090	37472	-0.652755	1	FALSE	NA
ENSMUSG00000000305	Cdh4	33	0	1022090	37472	NA	NA	NA	NA
ENSMUSG00000000308	Ckmt1	27	0	1022090	37472	NA	NA	NA	NA
ENSMUSG00000000317	Bcl6b	40	0	1022090	37472	NA	NA	NA	NA
ENSMUSG00000000318	Clec10a	2	0	1022090	37472	NA	NA	NA	NA
ENSMUSG00000000320	Alox12	8	0	1022090	37472	NA	NA	NA	NA
ENSMUSG00000000325	Arvcf	203	3	1022090	37472	-0.903075	1	FALSE	NA
ENSMUSG00000000326	Comt	65	3	1022090	37472	0.725147	0.769526	FALSE	NA
ENSMUSG00000000339	Rtca	8	1	1022090	37472	NA	NA	NA	NA
ENSMUSG00000000340	Dbt	67	4	1022090	37472	1.00405	0.492909	FALSE	NA
ENSMUSG00000000346	Dazap2	123	4	1022090	37472	0.137237	1	FALSE	NA
ENSMUSG00000000355	Mcts1	321	13	1022090	37472	0.246012	0.916443	FALSE	NA
ENSMUSG00000000359	Rem1	1	0	1022090	37472	NA	NA	NA	NA
ENSMUSG00000000365	Rnf17	7	0	1022090	37472	NA	NA	NA	NA
ENSMUSG00000000374	Trappc10	26	0	1022090	37472	NA	NA	NA	NA
ENSMUSG00000000378	Ccm2	307	3	1022090	37472	-1.49758	1	FALSE	NA
ENSMUSG00000000381	Wap	41	1	1022090	37472	NA	NA	NA	NA
ENSMUSG00000000384	Tbrg4	26	1	1022090	37472	NA	NA	NA	NA
ENSMUSG00000000385	Tmprss2	15	0	1022090	37472	NA	NA	NA	NA
ENSMUSG00000000386	Mx1	2	0	1022090	37472	NA	NA	NA	NA
ENSMUSG00000000392	Fap	2	0	1022090	37472	NA	NA	NA	NA
ENSMUSG00000000394	Gcg	1	0	1022090	37472	NA	NA	NA	NA
ENSMUSG00000000399	Ndufa9	6	0	1022090	37472	NA	NA	NA	NA
ENSMUSG00000000402	Egfl6	660	5	1022090	37472	-2.01475	1	FALSE	NA
ENSMUSG00000000409	Lck	22	0	1022090	37472	NA	NA	NA	NA
ENSMUSG00000000411	Tssk3	178	4	1022090	37472	-0.392459	1	FALSE	NA
ENSMUSG00000000416	Cttnbp2	24	1	1022090	37472	NA	NA	NA	NA
ENSMUSG00000000420	Galnt1	184	1	1022090	37472	NA	NA	NA	NA
ENSMUSG00000000435	Myf5	0	0	1022090	37472	NA	NA	NA	NA
ENSMUSG00000000439	Mkrn2	6	0	1022090	37472	NA	NA	NA	NA
ENSMUSG00000000440	Pparg	8	0	1022090	37472	NA	NA	NA	NA
ENSMUSG00000000441	Raf1	277	7	1022090	37472	-0.349536	1	FALSE	NA
ENSMUSG00000000486	Septin1	262	1	1022090	37472	NA	NA	NA	NA
ENSMUSG00000000489	Pdgfb	34	0	1022090	37472	NA	NA	NA	NA
ENSMUSG00000000530	Acvrl1	13	0	1022090	37472	NA	NA	NA	NA
ENSMUSG00000000531	Grasp	28	0	1022090	37472	NA	NA	NA	NA
ENSMUSG00000000532	Acvr1b	68	0	1022090	37472	NA	NA	NA	NA
ENSMUSG00000000538	Tom1l2	129	1	1022090	37472	NA	NA	NA	NA
ENSMUSG00000000544	Gpa33	438	10	1022090	37472	-0.549355	1	FALSE	NA
ENSMUSG00000000552	Zfp385a	52	0	1022090	37472	NA	NA	NA	NA
ENSMUSG00000000555	Itga5	29	0	1022090	37472	NA	NA	NA	NA
ENSMUSG00000000560	Gabra2	2	0	1022090	37472	NA	NA	NA	NA
ENSMUSG00000000561	Wdr77	26	0	1022090	37472	NA	NA	NA	NA
ENSMUSG00000000562	Adora3	23	1	1022090	37472	NA	NA	NA	NA
ENSMUSG00000000563	Atp5pb	20	1	1022090	37472	NA	NA	NA	NA
ENSMUSG00000000567	Sox9	3	0	1022090	37472	NA	NA	NA	NA
ENSMUSG00000000568	Hnrnpd	20	0	1022090	37472	NA	NA	NA	NA
ENSMUSG00000000579	Dynlt1c	95	2	1022090	37472	NA	NA	NA	NA
ENSMUSG00000000581	C1d	9	0	1022090	37472	NA	NA	NA	NA
ENSMUSG00000000594	Gm2a	241	13	1022090	37472	0.658159	0.359431	FALSE	NA
ENSMUSG00000000600	Krit1	17	0	1022090	37472	NA	NA	NA	NA
ENSMUSG00000000605	Clcn4	10	0	1022090	37472	NA	NA	NA	NA
ENSMUSG00000000606	Vmn2r88	2	0	1022090	37472	NA	NA	NA	NA
ENSMUSG00000000617	Grm6	12	1	1022090	37472	NA	NA	NA	NA
ENSMUSG00000000627	Sema4f	4	0	1022090	37472	NA	NA	NA	NA
ENSMUSG00000000628	Hk2	298	1	1022090	37472	NA	NA	NA	NA
ENSMUSG00000000631	Myo18a	72	5	1022090	37472	1.16479	0.311108	FALSE	NA
ENSMUSG00000000632	Sez6	484	4	1022090	37472	-1.83091	1	FALSE	NA
ENSMUSG00000000673	Haao	174	0	1022090	37472	NA	NA	NA	NA
ENSMUSG00000000682	Cd52	258	5	1022090	37472	-0.662494	1	FALSE	NA
ENSMUSG00000000686	Abhd15	3	1	1022090	37472	NA	NA	NA	NA
ENSMUSG00000000690	Hoxb6	0	0	1022090	37472	NA	NA	NA	NA
ENSMUSG00000000693	Loxl3	29	0	1022090	37472	NA	NA	NA	NA
ENSMUSG00000000701	Tcl1b5	1	0	1022090	37472	NA	NA	NA	NA
ENSMUSG00000000706	Btn1a1	14	0	1022090	37472	NA	NA	NA	NA
ENSMUSG00000000708	Kat2b	560	9	1022090	37472	-1.04084	1	FALSE	NA
ENSMUSG00000000711	Rab5b	17	0	1022090	37472	NA	NA	NA	NA
ENSMUSG00000000724	Cryba1	132	4	1022090	37472	0.0361513	1	FALSE	NA
ENSMUSG00000000730	Dnmt3l	76	0	1022090	37472	NA	NA	NA	NA
ENSMUSG00000000731	Aire	75	0	1022090	37472	NA	NA	NA	NA
ENSMUSG00000000732	Icosl	2	0	1022090	37472	NA	NA	NA	NA
ENSMUSG00000000738	Spg7	57	1	1022090	37472	NA	NA	NA	NA
ENSMUSG00000000739	Sult5a1	21	0	1022090	37472	NA	NA	NA	NA
ENSMUSG00000000740	Rpl13	38	1	1022090	37472	NA	NA	NA	NA
ENSMUSG00000000743	Chmp1a	10	0	1022090	37472	NA	NA	NA	NA
ENSMUSG00000000751	Rpa1	51	5	1022090	37472	1.65415	0.108779	FALSE	NA
ENSMUSG00000000753	Serpinf1	1	0	1022090	37472	NA	NA	NA	NA
ENSMUSG00000000759	Tubgcp3	22	1	1022090	37472	NA	NA	NA	NA
ENSMUSG00000000766	Oprm1	40	0	1022090	37472	NA	NA	NA	NA
ENSMUSG00000000776	Polr3d	23	0	1022090	37472	NA	NA	NA	NA
ENSMUSG00000000782	Tcf7	405	8	1022090	37472	-0.726152	1	FALSE	NA
ENSMUSG00000000787	Ddx3x	236	5	1022090	37472	-0.534397	1	FALSE	NA
ENSMUSG00000000791	Il12rb1	36	2	1022090	37472	NA	NA	NA	NA
ENSMUSG00000000792	Slc5a5	1	0	1022090	37472	NA	NA	NA	NA
ENSMUSG00000000794	Kcnn3	30	0	1022090	37472	NA	NA	NA	NA
ENSMUSG00000000804	Usp32	26	2	1022090	37472	NA	NA	NA	NA
ENSMUSG00000000805	Car4	24	2	1022090	37472	NA	NA	NA	NA
ENSMUSG00000000811	Txnrd3	8	0	1022090	37472	NA	NA	NA	NA
ENSMUSG00000000817	Fasl	1	0	1022090	37472	NA	NA	NA	NA
ENSMUSG00000000823	Zfp512b	5	0	1022090	37472	NA	NA	NA	NA
ENSMUSG00000000826	Dnajc5	19	0	1022090	37472	NA	NA	NA	NA
ENSMUSG00000000827	Tpd52l2	8	0	1022090	37472	NA	NA	NA	NA
ENSMUSG00000000838	Fmr1	98	1	1022090	37472	NA	NA	NA	NA
ENSMUSG00000000861	Bcl11a	65	0	1022090	37472	NA	NA	NA	NA
ENSMUSG00000000869	Il4	1	0	1022090	37472	NA	NA	NA	NA
ENSMUSG00000000876	Pxmp4	191	5	1022090	37472	-0.23055	1	FALSE	NA
ENSMUSG00000000881	Dlg3	36	0	1022090	37472	NA	NA	NA	NA
ENSMUSG00000000884	Gnb1l	42	1	1022090	37472	NA	NA	NA	NA
ENSMUSG00000000889	Dbh	2	0	1022090	37472	NA	NA	NA	NA
ENSMUSG00000000901	Mmp11	44	2	1022090	37472	NA	NA	NA	NA
ENSMUSG00000000902	Smarcb1	3	0	1022090	37472	NA	NA	NA	NA
ENSMUSG00000000903	Vpreb3	49	1	1022090	37472	NA	NA	NA	NA
ENSMUSG00000000915	Hip1r	8	0	1022090	37472	NA	NA	NA	NA
ENSMUSG00000000916	Nsun5	3	0	1022090	37472	NA	NA	NA	NA
ENSMUSG00000000934	Top1mt	33	0	1022090	37472	NA	NA	NA	NA
ENSMUSG00000000938	Hoxa10	4	0	1022090	37472	NA	NA	NA	NA
ENSMUSG00000000942	Hoxa4	2	0	1022090	37472	NA	NA	NA	NA
ENSMUSG00000000957	Mmp14	97	0	1022090	37472	NA	NA	NA	NA
ENSMUSG00000000958	Slc7a7	297	3	1022090	37472	-1.44994	1	FALSE	NA
ENSMUSG00000000959	Oxa1l	67	1	1022090	37472	NA	NA	NA	NA
ENSMUSG00000000976	Heatr6	10	2	1022090	37472	NA	NA	NA	NA
ENSMUSG00000000982	Ccl3	37	0	1022090	37472	NA	NA	NA	NA
ENSMUSG00000000983	Wfdc18	0	0	1022090	37472	NA	NA	NA	NA
ENSMUSG00000001014	Icam4	0	0	1022090	37472	NA	NA	NA	NA
ENSMUSG00000001016	Ilf2	352	2	1022090	37472	NA	NA	NA	NA
ENSMUSG00000001017	Chtop	32	1	1022090	37472	NA	NA	NA	NA
ENSMUSG00000001018	Snapin	2	0	1022090	37472	NA	NA	NA	NA
ENSMUSG00000001020	S100a4	3	0	1022090	37472	NA	NA	NA	NA
ENSMUSG00000001021	S100a3	4	0	1022090	37472	NA	NA	NA	NA
ENSMUSG00000001023	S100a5	3	0	1022090	37472	NA	NA	NA	NA
ENSMUSG00000001025	S100a6	8	0	1022090	37472	NA	NA	NA	NA
ENSMUSG00000001027	Scn4a	3	0	1022090	37472	NA	NA	NA	NA
ENSMUSG00000001029	Icam2	21	3	1022090	37472	2.31018	0.0870722	FALSE	NA
ENSMUSG00000001034	Mapk7	18	0	1022090	37472	NA	NA	NA	NA
ENSMUSG00000001036	Epn2	86	1	1022090	37472	NA	NA	NA	NA
ENSMUSG00000001039	B9d1	12	0	1022090	37472	NA	NA	NA	NA
ENSMUSG00000001052	Sec24b	26	0	1022090	37472	NA	NA	NA	NA
ENSMUSG00000001053	N4bp3	54	0	1022090	37472	NA	NA	NA	NA
ENSMUSG00000001054	Rmnd5b	60	0	1022090	37472	NA	NA	NA	NA
ENSMUSG00000001056	Nhp2	29	0	1022090	37472	NA	NA	NA	NA
ENSMUSG00000001062	Vps9d1	6	1	1022090	37472	NA	NA	NA	NA
ENSMUSG00000001065	Zfp276	8	0	1022090	37472	NA	NA	NA	NA
ENSMUSG00000001076	C1ql4	191	0	1022090	37472	NA	NA	NA	NA
ENSMUSG00000001082	Mfsd10	34	1	1022090	37472	NA	NA	NA	NA
ENSMUSG00000001089	Luzp1	71	2	1022090	37472	NA	NA	NA	NA
ENSMUSG00000001095	Slc13a2	178	2	1022090	37472	NA	NA	NA	NA
ENSMUSG00000001098	Kctd10	1	0	1022090	37472	NA	NA	NA	NA
ENSMUSG00000001100	Poldip2	44	0	1022090	37472	NA	NA	NA	NA
ENSMUSG00000001103	Sebox	1	0	1022090	37472	NA	NA	NA	NA
ENSMUSG00000001105	Ift20	4	0	1022090	37472	NA	NA	NA	NA
ENSMUSG00000001119	Col6a1	0	0	1022090	37472	NA	NA	NA	NA
ENSMUSG00000001120	Pcbp3	32	1	1022090	37472	NA	NA	NA	NA
ENSMUSG00000001123	Lgals9	84	3	1022090	37472	0.360132	1	FALSE	NA
ENSMUSG00000001127	Araf	106	0	1022090	37472	NA	NA	NA	NA
ENSMUSG00000001128	Cfp	141	2	1022090	37472	NA	NA	NA	NA
ENSMUSG00000001131	Timp1	31	2	1022090	37472	NA	NA	NA	NA
ENSMUSG00000001134	Uxt	10	1	1022090	37472	NA	NA	NA	NA
ENSMUSG00000001138	Cnnm3	2	0	1022090	37472	NA	NA	NA	NA
ENSMUSG00000001143	Lman2l	23	0	1022090	37472	NA	NA	NA	NA
ENSMUSG00000001150	Mcm3ap	30	0	1022090	37472	NA	NA	NA	NA
ENSMUSG00000001151	Pcnt	77	1	1022090	37472	NA	NA	NA	NA
ENSMUSG00000001155	Ftcd	2	0	1022090	37472	NA	NA	NA	NA
ENSMUSG00000001156	Mxd1	3	0	1022090	37472	NA	NA	NA	NA
ENSMUSG00000001157	Gmcl1	1	0	1022090	37472	NA	NA	NA	NA
ENSMUSG00000001158	Snrnp27	16	0	1022090	37472	NA	NA	NA	NA
ENSMUSG00000001166	Oas1c	85	1	1022090	37472	NA	NA	NA	NA
ENSMUSG00000001168	Oas1h	8	1	1022090	37472	NA	NA	NA	NA
ENSMUSG00000001173	Ocrl	43	1	1022090	37472	NA	NA	NA	NA
ENSMUSG00000001175	Calm1	113	0	1022090	37472	NA	NA	NA	NA
ENSMUSG00000001211	Agpat3	72	0	1022090	37472	NA	NA	NA	NA
ENSMUSG00000001225	Slc26a3	3	1	1022090	37472	NA	NA	NA	NA
ENSMUSG00000001227	Sema6b	21	0	1022090	37472	NA	NA	NA	NA
ENSMUSG00000001228	Uhrf1	161	3	1022090	37472	-0.570438	1	FALSE	NA
ENSMUSG00000001229	Dpp9	48	0	1022090	37472	NA	NA	NA	NA
ENSMUSG00000001240	Ramp2	44	3	1022090	37472	1.27771	0.429482	FALSE	NA
ENSMUSG00000001247	Lsr	7	0	1022090	37472	NA	NA	NA	NA
ENSMUSG00000001248	Gramd1a	74	0	1022090	37472	NA	NA	NA	NA
ENSMUSG00000001249	Hpn	0	0	1022090	37472	NA	NA	NA	NA
ENSMUSG00000001260	Gabrg1	2	0	1022090	37472	NA	NA	NA	NA
ENSMUSG00000001270	Ckb	126	2	1022090	37472	NA	NA	NA	NA
ENSMUSG00000001280	Sp1	374	447	1022090	37472	5.04252	0	TRUE	NA
ENSMUSG00000001281	Itgb7	53	1	1022090	37472	NA	NA	NA	NA
ENSMUSG00000001285	Myg1	4	0	1022090	37472	NA	NA	NA	NA
ENSMUSG00000001288	Rarg	221	18	1022090	37472	1.22342	0.0101224	FALSE	NA
ENSMUSG00000001289	Pfdn5	1	0	1022090	37472	NA	NA	NA	NA
ENSMUSG00000001300	Efnb2	5	0	1022090	37472	NA	NA	NA	NA
ENSMUSG00000001305	Rrp15	22	3	1022090	37472	2.24598	0.0965492	FALSE	NA
ENSMUSG00000001313	Rnd2	32	1	1022090	37472	NA	NA	NA	NA
ENSMUSG00000001323	Srr	40	2	1022090	37472	NA	NA	NA	NA
ENSMUSG00000001333	Sync	281	2	1022090	37472	NA	NA	NA	NA
ENSMUSG00000001334	Fndc5	10	0	1022090	37472	NA	NA	NA	NA
ENSMUSG00000001348	Acp5	220	4	1022090	37472	-0.696608	1	FALSE	Enriched for reversed integrations
ENSMUSG00000001349	Cnn1	48	0	1022090	37472	NA	NA	NA	NA
ENSMUSG00000001366	Fbxo9	276	0	1022090	37472	NA	NA	NA	NA
ENSMUSG00000001376	Vps50	102	0	1022090	37472	NA	NA	NA	NA
ENSMUSG00000001380	Hars	22	2	1022090	37472	NA	NA	NA	NA
ENSMUSG00000001383	Zmat2	3	0	1022090	37472	NA	NA	NA	NA
ENSMUSG00000001403	Ube2c	13	0	1022090	37472	NA	NA	NA	NA
ENSMUSG00000001415	Smg5	51	0	1022090	37472	NA	NA	NA	NA
ENSMUSG00000001416	Cct3	335	5	1022090	37472	-1.03811	1	FALSE	NA
ENSMUSG00000001418	Glmp	7	0	1022090	37472	NA	NA	NA	NA
ENSMUSG00000001419	Mef2d	45	0	1022090	37472	NA	NA	NA	NA
ENSMUSG00000001420	Tmem79	46	3	1022090	37472	1.21495	0.462531	FALSE	NA
ENSMUSG00000001424	Snd1	130	2	1022090	37472	NA	NA	NA	NA
ENSMUSG00000001435	Col18a1	402	1	1022090	37472	NA	NA	NA	NA
ENSMUSG00000001436	Slc19a1	32	0	1022090	37472	NA	NA	NA	NA
ENSMUSG00000001440	Kpnb1	27	0	1022090	37472	NA	NA	NA	NA
ENSMUSG00000001441	Npepps	400	3	1022090	37472	-1.87838	1	FALSE	NA
ENSMUSG00000001444	Tbx21	7	0	1022090	37472	NA	NA	NA	NA
ENSMUSG00000001445	Mrpl10	4	0	1022090	37472	NA	NA	NA	NA
ENSMUSG00000001467	Cyp51	33	1	1022090	37472	NA	NA	NA	NA
ENSMUSG00000001472	Tcf25	11	0	1022090	37472	NA	NA	NA	NA
ENSMUSG00000001473	Tubb6	31	0	1022090	37472	NA	NA	NA	NA
ENSMUSG00000001482	Def8	62	1	1022090	37472	NA	NA	NA	NA
ENSMUSG00000001493	Meox1	35	2	1022090	37472	NA	NA	NA	NA
ENSMUSG00000001494	Sost	2	0	1022090	37472	NA	NA	NA	NA
ENSMUSG00000001496	Nkx2-1	2	0	1022090	37472	NA	NA	NA	NA
ENSMUSG00000001497	Pax9	6	0	1022090	37472	NA	NA	NA	NA
ENSMUSG00000001504	Irx2	4	0	1022090	37472	NA	NA	NA	NA
ENSMUSG00000001506	Col1a1	51	2	1022090	37472	NA	NA	NA	NA
ENSMUSG00000001507	Itga3	52	2	1022090	37472	NA	NA	NA	NA
ENSMUSG00000001508	Sgca	35	0	1022090	37472	NA	NA	NA	NA
ENSMUSG00000001510	Dlx3	59	3	1022090	37472	0.862622	0.678369	FALSE	NA
ENSMUSG00000001517	Foxm1	137	3	1022090	37472	-0.339076	1	FALSE	NA
ENSMUSG00000001518	Itfg2	11	4	1022090	37472	3.50676	0.00255409	FALSE	NA
ENSMUSG00000001520	Nrip2	1	0	1022090	37472	NA	NA	NA	NA
ENSMUSG00000001521	Tulp3	49	0	1022090	37472	NA	NA	NA	NA
ENSMUSG00000001524	Gtf2h4	16	0	1022090	37472	NA	NA	NA	NA
ENSMUSG00000001525	Tubb5	96	1	1022090	37472	NA	NA	NA	NA
ENSMUSG00000001542	Ell2	48	0	1022090	37472	NA	NA	NA	NA
ENSMUSG00000001552	Jup	208	1	1022090	37472	NA	NA	NA	NA
ENSMUSG00000001555	Fkbp10	217	6	1022090	37472	-0.191377	1	FALSE	NA
ENSMUSG00000001558	Klhl10	7	0	1022090	37472	NA	NA	NA	NA
ENSMUSG00000001566	Mnx1	15	0	1022090	37472	NA	NA	NA	NA
ENSMUSG00000001569	Nom1	131	0	1022090	37472	NA	NA	NA	NA
ENSMUSG00000001576	Ergic1	182	1	1022090	37472	NA	NA	NA	NA
ENSMUSG00000001583	Tnk1	10	0	1022090	37472	NA	NA	NA	NA
ENSMUSG00000001588	Acap1	14	0	1022090	37472	NA	NA	NA	NA
ENSMUSG00000001604	Tcea3	21	0	1022090	37472	NA	NA	NA	NA
ENSMUSG00000001622	Csn3	2	0	1022090	37472	NA	NA	NA	NA
ENSMUSG00000001627	Ifrd1	12	0	1022090	37472	NA	NA	NA	NA
ENSMUSG00000001630	Stk38l	34	1	1022090	37472	NA	NA	NA	NA
ENSMUSG00000001632	Brpf1	0	0	1022090	37472	NA	NA	NA	NA
ENSMUSG00000001642	Akr1b3	72	0	1022090	37472	NA	NA	NA	NA
ENSMUSG00000001655	Hoxc13	36	0	1022090	37472	NA	NA	NA	NA
ENSMUSG00000001656	Hoxc11	10	1	1022090	37472	NA	NA	NA	NA
ENSMUSG00000001657	Hoxc8	1	0	1022090	37472	NA	NA	NA	NA
ENSMUSG00000001661	Hoxc6	6	0	1022090	37472	NA	NA	NA	NA
ENSMUSG00000001663	Gstt1	0	0	1022090	37472	NA	NA	NA	NA
ENSMUSG00000001665	Gstt3	0	0	1022090	37472	NA	NA	NA	NA
ENSMUSG00000001666	Ddt	0	0	1022090	37472	NA	NA	NA	NA
ENSMUSG00000001670	Tat	6	0	1022090	37472	NA	NA	NA	NA
ENSMUSG00000001672	Marveld3	26	0	1022090	37472	NA	NA	NA	NA
ENSMUSG00000001674	Ddx18	4	0	1022090	37472	NA	NA	NA	NA
ENSMUSG00000001687	Ubl3	252	2	1022090	37472	NA	NA	NA	NA
ENSMUSG00000001700	Gramd3	3	0	1022090	37472	NA	NA	NA	NA
ENSMUSG00000001707	Eef1e1	87	0	1022090	37472	NA	NA	NA	NA
ENSMUSG00000001729	Akt1	55	1	1022090	37472	NA	NA	NA	NA
ENSMUSG00000001739	Cldn15	1	0	1022090	37472	NA	NA	NA	NA
ENSMUSG00000001741	Il16	2	0	1022090	37472	NA	NA	NA	NA
ENSMUSG00000001750	Tcirg1	4	0	1022090	37472	NA	NA	NA	NA
ENSMUSG00000001751	Naglu	8	1	1022090	37472	NA	NA	NA	NA
ENSMUSG00000001755	Coasy	1	0	1022090	37472	NA	NA	NA	NA
ENSMUSG00000001761	Smo	34	0	1022090	37472	NA	NA	NA	NA
ENSMUSG00000001763	Tspan33	175	7	1022090	37472	0.310117	0.949489	FALSE	NA
ENSMUSG00000001767	Crnkl1	9	0	1022090	37472	NA	NA	NA	NA
ENSMUSG00000001768	Rin2	47	2	1022090	37472	NA	NA	NA	NA
ENSMUSG00000001773	Folh1	23	0	1022090	37472	NA	NA	NA	NA
ENSMUSG00000001774	Chordc1	25	0	1022090	37472	NA	NA	NA	NA
ENSMUSG00000001783	Rtcb	3	0	1022090	37472	NA	NA	NA	NA
ENSMUSG00000001785	Pwp1	5	0	1022090	37472	NA	NA	NA	NA
ENSMUSG00000001786	Fbxo7	62	0	1022090	37472	NA	NA	NA	NA
ENSMUSG00000001794	Capns1	200	3	1022090	37472	-0.881697	1	FALSE	NA
ENSMUSG00000001802	Lrp3	23	0	1022090	37472	NA	NA	NA	NA
ENSMUSG00000001804	Dsg4	3	0	1022090	37472	NA	NA	NA	NA
ENSMUSG00000001815	Evx2	13	0	1022090	37472	NA	NA	NA	NA
ENSMUSG00000001819	Hoxd13	19	0	1022090	37472	NA	NA	NA	NA
ENSMUSG00000001823	Hoxd12	0	0	1022090	37472	NA	NA	NA	NA
ENSMUSG00000001827	Folr1	206	1	1022090	37472	NA	NA	NA	NA
ENSMUSG00000001829	Clpb	22	0	1022090	37472	NA	NA	NA	NA
ENSMUSG00000001833	Septin7	34	0	1022090	37472	NA	NA	NA	NA
ENSMUSG00000001844	Zdhhc4	65	0	1022090	37472	NA	NA	NA	NA
ENSMUSG00000001847	Rac1	35	0	1022090	37472	NA	NA	NA	NA
ENSMUSG00000001855	Nup214	73	0	1022090	37472	NA	NA	NA	NA
ENSMUSG00000001864	Aif1l	7	0	1022090	37472	NA	NA	NA	NA
ENSMUSG00000001865	Cpa3	0	0	1022090	37472	NA	NA	NA	NA
ENSMUSG00000001870	Ltbp1	125	3	1022090	37472	-0.207813	1	FALSE	NA
ENSMUSG00000001891	Ugp2	5	0	1022090	37472	NA	NA	NA	NA
ENSMUSG00000001901	Kcnh6	3	0	1022090	37472	NA	NA	NA	NA
ENSMUSG00000001909	Trmt1	288	0	1022090	37472	NA	NA	NA	Enriched for reversed integrations
ENSMUSG00000001910	Nacc1	94	19	1022090	37472	2.52211	6.08451e-08	TRUE	NA
ENSMUSG00000001911	Nfix	139	3	1022090	37472	-0.359838	1	FALSE	NA
ENSMUSG00000001918	Slc1a5	31	0	1022090	37472	NA	NA	NA	NA
ENSMUSG00000001924	Uba1	25	0	1022090	37472	NA	NA	NA	NA
ENSMUSG00000001930	Vwf	900	15	1022090	37472	-1.04655	1	FALSE	NA
ENSMUSG00000001942	Siae	26	1	1022090	37472	NA	NA	NA	NA
ENSMUSG00000001943	Vsig2	12	0	1022090	37472	NA	NA	NA	NA
ENSMUSG00000001946	Esam	3	0	1022090	37472	NA	NA	NA	NA
ENSMUSG00000001948	Spa17	15	0	1022090	37472	NA	NA	NA	NA
ENSMUSG00000001962	Fam50a	2	0	1022090	37472	NA	NA	NA	NA
ENSMUSG00000001964	Emd	22	1	1022090	37472	NA	NA	NA	NA
ENSMUSG00000001983	Taco1	4	0	1022090	37472	NA	NA	NA	NA
ENSMUSG00000001985	Grik3	303	3	1022090	37472	-1.47871	1	FALSE	NA
ENSMUSG00000001986	Gria3	30	0	1022090	37472	NA	NA	NA	NA
ENSMUSG00000001988	Npas1	3	0	1022090	37472	NA	NA	NA	NA
ENSMUSG00000001995	Sipa1l2	306	4	1022090	37472	-1.17092	1	FALSE	NA
ENSMUSG00000001998	Ap4e1	87	2	1022090	37472	NA	NA	NA	NA
ENSMUSG00000001999	Blvra	14	0	1022090	37472	NA	NA	NA	NA
ENSMUSG00000002006	Pdzd4	109	1	1022090	37472	NA	NA	NA	NA
ENSMUSG00000002007	Srpk3	1	0	1022090	37472	NA	NA	NA	NA
ENSMUSG00000002010	Idh3g	27	0	1022090	37472	NA	NA	NA	NA
ENSMUSG00000002012	Pnck	55	2	1022090	37472	NA	NA	NA	NA
ENSMUSG00000002014	Ssr4	11	1	1022090	37472	NA	NA	NA	NA
ENSMUSG00000002015	Bcap31	212	2	1022090	37472	NA	NA	NA	NA
ENSMUSG00000002017	Fam98a	35	0	1022090	37472	NA	NA	NA	NA
ENSMUSG00000002020	Ltbp2	13	0	1022090	37472	NA	NA	NA	NA
ENSMUSG00000002028	Kmt2a	20	0	1022090	37472	NA	NA	NA	NA
ENSMUSG00000002031	Ift46	95	3	1022090	37472	0.184546	1	FALSE	NA
ENSMUSG00000002032	Tmem25	0	0	1022090	37472	NA	NA	NA	NA
ENSMUSG00000002033	Cd3g	109	1	1022090	37472	NA	NA	NA	NA
ENSMUSG00000002043	Trappc6a	58	2	1022090	37472	NA	NA	NA	NA
ENSMUSG00000002052	Supt6	36	0	1022090	37472	NA	NA	NA	NA
ENSMUSG00000002055	Spag5	9	1	1022090	37472	NA	NA	NA	NA
ENSMUSG00000002057	Foxn1	68	0	1022090	37472	NA	NA	NA	NA
ENSMUSG00000002058	Unc119	6	0	1022090	37472	NA	NA	NA	NA
ENSMUSG00000002059	Rab34	22	0	1022090	37472	NA	NA	NA	NA
ENSMUSG00000002064	Sdf2	9	1	1022090	37472	NA	NA	NA	NA
ENSMUSG00000002068	Ccne1	105	1	1022090	37472	NA	NA	NA	NA
ENSMUSG00000002076	Hsf2bp	41	0	1022090	37472	NA	NA	NA	NA
ENSMUSG00000002083	Bbc3	126	1	1022090	37472	NA	NA	NA	NA
ENSMUSG00000002100	Mybpc3	2	0	1022090	37472	NA	NA	NA	NA
ENSMUSG00000002102	Psmc3	25	0	1022090	37472	NA	NA	NA	NA
ENSMUSG00000002103	Acp2	17	0	1022090	37472	NA	NA	NA	NA
ENSMUSG00000002104	Rapsn	22	0	1022090	37472	NA	NA	NA	NA
ENSMUSG00000002105	Slc39a13	41	0	1022090	37472	NA	NA	NA	NA
ENSMUSG00000002107	Celf2	37	3	1022090	37472	1.52165	0.308196	FALSE	NA
ENSMUSG00000002108	Nr1h3	10	1	1022090	37472	NA	NA	NA	NA
ENSMUSG00000002109	Ddb2	21	0	1022090	37472	NA	NA	NA	NA
ENSMUSG00000002111	Spi1	51	0	1022090	37472	NA	NA	NA	NA
ENSMUSG00000002129	Sf3a1	10	0	1022090	37472	NA	NA	NA	NA
ENSMUSG00000002147	Stat6	181	3	1022090	37472	-0.738412	1	FALSE	NA
ENSMUSG00000002190	Clgn	13	0	1022090	37472	NA	NA	NA	NA
ENSMUSG00000002204	Napsa	75	2	1022090	37472	NA	NA	NA	NA
ENSMUSG00000002205	Vrk3	10	0	1022090	37472	NA	NA	NA	NA
ENSMUSG00000002210	Smg9	82	0	1022090	37472	NA	NA	NA	NA
ENSMUSG00000002221	Paxip1	164	1	1022090	37472	NA	NA	NA	NA
ENSMUSG00000002222	Rmnd5a	24	0	1022090	37472	NA	NA	NA	NA
ENSMUSG00000002227	Mov10	113	1	1022090	37472	NA	NA	NA	NA
ENSMUSG00000002228	Ppm1j	32	0	1022090	37472	NA	NA	NA	NA
ENSMUSG00000002233	Rhoc	14	0	1022090	37472	NA	NA	NA	NA
ENSMUSG00000002240	Prr27	2	0	1022090	37472	NA	NA	NA	NA
ENSMUSG00000002249	Tead3	5	0	1022090	37472	NA	NA	NA	NA
ENSMUSG00000002250	Ppard	102	3	1022090	37472	0.083042	1	FALSE	NA
ENSMUSG00000002257	Def6	61	3	1022090	37472	0.815358	0.709805	FALSE	NA
ENSMUSG00000002265	Peg3	114	2	1022090	37472	NA	NA	NA	NA
ENSMUSG00000002266	Zim1	0	0	1022090	37472	NA	NA	NA	NA
ENSMUSG00000002274	Metrn	11	0	1022090	37472	NA	NA	NA	NA
ENSMUSG00000002279	Lmf1	10	0	1022090	37472	NA	NA	NA	NA
ENSMUSG00000002280	Ciao3	326	11	1022090	37472	0.00130738	1	FALSE	NA
ENSMUSG00000002289	Angptl4	145	1	1022090	37472	NA	NA	NA	NA
ENSMUSG00000002297	Dbf4	37	1	1022090	37472	NA	NA	NA	NA
ENSMUSG00000002307	Daxx	42	6	1022090	37472	2.15068	0.0163328	FALSE	NA
ENSMUSG00000002308	Cd320	1	0	1022090	37472	NA	NA	NA	NA
ENSMUSG00000002319	Ipo4	3	0	1022090	37472	NA	NA	NA	NA
ENSMUSG00000002320	Tm9sf1	3	0	1022090	37472	NA	NA	NA	NA
ENSMUSG00000002324	Rec8	4	0	1022090	37472	NA	NA	NA	NA
ENSMUSG00000002325	Irf9	10	0	1022090	37472	NA	NA	NA	NA
ENSMUSG00000002326	Gmpr2	8	0	1022090	37472	NA	NA	NA	NA
ENSMUSG00000002329	Mdp1	1	0	1022090	37472	NA	NA	NA	NA
ENSMUSG00000002332	Dhrs1	1	0	1022090	37472	NA	NA	NA	NA
ENSMUSG00000002341	Ncan	40	0	1022090	37472	NA	NA	NA	NA
ENSMUSG00000002342	Tmem161a	9	0	1022090	37472	NA	NA	NA	NA
ENSMUSG00000002343	Armc6	81	1	1022090	37472	NA	NA	NA	NA
ENSMUSG00000002345	Borcs8	8	0	1022090	37472	NA	NA	NA	NA
ENSMUSG00000002346	Slc25a42	6	0	1022090	37472	NA	NA	NA	NA
ENSMUSG00000002365	Snx9	145	0	1022090	37472	NA	NA	NA	NA
ENSMUSG00000002372	Ranbp3	29	5	1022090	37472	2.44773	0.0139451	FALSE	NA
ENSMUSG00000002379	Ndufa11	5	0	1022090	37472	NA	NA	NA	NA
ENSMUSG00000002384	Bmp8b	4	0	1022090	37472	NA	NA	NA	NA
ENSMUSG00000002393	Nr2f6	6	0	1022090	37472	NA	NA	NA	NA
ENSMUSG00000002395	Use1	15	0	1022090	37472	NA	NA	NA	NA
ENSMUSG00000002396	Ocel1	4	0	1022090	37472	NA	NA	NA	NA
ENSMUSG00000002409	Dyrk1b	1	0	1022090	37472	NA	NA	NA	NA
ENSMUSG00000002413	Braf	23	0	1022090	37472	NA	NA	NA	NA
ENSMUSG00000002416	Ndufb2	14	0	1022090	37472	NA	NA	NA	NA
ENSMUSG00000002428	Hltf	14	0	1022090	37472	NA	NA	NA	NA
ENSMUSG00000002455	Prpf6	66	1	1022090	37472	NA	NA	NA	NA
ENSMUSG00000002458	Rgs19	5	0	1022090	37472	NA	NA	NA	NA
ENSMUSG00000002459	Rgs20	34	2	1022090	37472	NA	NA	NA	NA
ENSMUSG00000002475	Abhd3	101	2	1022090	37472	NA	NA	NA	NA
ENSMUSG00000002477	Snrpd1	43	1	1022090	37472	NA	NA	NA	NA
ENSMUSG00000002486	Tchp	79	1	1022090	37472	NA	NA	NA	NA
ENSMUSG00000002489	Tiam1	316	3	1022090	37472	-1.53914	1	FALSE	NA
ENSMUSG00000002496	Tsc2	33	0	1022090	37472	NA	NA	NA	NA
ENSMUSG00000002500	Rpl3l	19	0	1022090	37472	NA	NA	NA	NA
ENSMUSG00000002504	Slc9a3r2	15	1	1022090	37472	NA	NA	NA	NA
ENSMUSG00000002524	Puf60	17	0	1022090	37472	NA	NA	NA	NA
ENSMUSG00000002546	Golga2	9	0	1022090	37472	NA	NA	NA	NA
ENSMUSG00000002550	Uck1	8	0	1022090	37472	NA	NA	NA	NA
ENSMUSG00000002565	Scin	5	0	1022090	37472	NA	NA	NA	NA
ENSMUSG00000002578	Ikzf4	22	13	1022090	37472	4.05381	2.17089e-10	TRUE	NA
ENSMUSG00000002580	Mien1	13	0	1022090	37472	NA	NA	NA	NA
ENSMUSG00000002588	Pon1	0	0	1022090	37472	NA	NA	NA	NA
ENSMUSG00000002602	Axl	25	0	1022090	37472	NA	NA	NA	NA
ENSMUSG00000002603	Tgfb1	7	0	1022090	37472	NA	NA	NA	NA
ENSMUSG00000002608	Ccdc97	9	0	1022090	37472	NA	NA	NA	NA
ENSMUSG00000002617	Zfp40	5	0	1022090	37472	NA	NA	NA	NA
ENSMUSG00000002625	Akap8l	15	0	1022090	37472	NA	NA	NA	NA
ENSMUSG00000002633	Shh	11	1	1022090	37472	NA	NA	NA	NA
ENSMUSG00000002635	Pdcd2l	4	0	1022090	37472	NA	NA	NA	NA
ENSMUSG00000002658	Gtf2f1	8	0	1022090	37472	NA	NA	NA	NA
ENSMUSG00000002660	Clpp	35	1	1022090	37472	NA	NA	NA	NA
ENSMUSG00000002661	Alkbh7	0	0	1022090	37472	NA	NA	NA	NA
ENSMUSG00000002664	Pspn	0	0	1022090	37472	NA	NA	NA	NA
ENSMUSG00000002668	Dennd1c	17	0	1022090	37472	NA	NA	NA	NA
ENSMUSG00000002679	Med6	34	0	1022090	37472	NA	NA	NA	NA
ENSMUSG00000002688	Prkd1	8	1	1022090	37472	NA	NA	NA	NA
ENSMUSG00000002699	Lcp2	0	0	1022090	37472	NA	NA	NA	NA
ENSMUSG00000002718	Cse1l	11	0	1022090	37472	NA	NA	NA	NA
ENSMUSG00000002728	Naa20	18	0	1022090	37472	NA	NA	NA	NA
ENSMUSG00000002731	Prkra	2	0	1022090	37472	NA	NA	NA	NA
ENSMUSG00000002732	Fkbp7	10	0	1022090	37472	NA	NA	NA	NA
ENSMUSG00000002733	Plekha3	13	0	1022090	37472	NA	NA	NA	NA
ENSMUSG00000002741	Ykt6	149	3	1022090	37472	-0.459388	1	FALSE	NA
ENSMUSG00000002748	Baz1b	24	1	1022090	37472	NA	NA	NA	NA
ENSMUSG00000002763	Pex6	18	1	1022090	37472	NA	NA	NA	NA
ENSMUSG00000002767	Mrpl2	83	1	1022090	37472	NA	NA	NA	NA
ENSMUSG00000002768	Mea1	19	0	1022090	37472	NA	NA	NA	NA
ENSMUSG00000002769	Gnmt	1	0	1022090	37472	NA	NA	NA	NA
ENSMUSG00000002771	Grin2d	32	1	1022090	37472	NA	NA	NA	NA
ENSMUSG00000002778	Kdelr1	29	0	1022090	37472	NA	NA	NA	NA
ENSMUSG00000002781	Tmem143	20	0	1022090	37472	NA	NA	NA	NA
ENSMUSG00000002797	Ggct	10	0	1022090	37472	NA	NA	NA	NA
ENSMUSG00000002799	Jag2	3	0	1022090	37472	NA	NA	NA	NA
ENSMUSG00000002803	Btbd6	39	0	1022090	37472	NA	NA	NA	NA
ENSMUSG00000002804	Nudt14	4	0	1022090	37472	NA	NA	NA	NA
ENSMUSG00000002808	Epdr1	52	3	1022090	37472	1.04157	0.558056	FALSE	NA
ENSMUSG00000002812	Flii	26	2	1022090	37472	NA	NA	NA	NA
ENSMUSG00000002814	Top3a	25	0	1022090	37472	NA	NA	NA	NA
ENSMUSG00000002820	Atg4d	113	1	1022090	37472	NA	NA	NA	NA
ENSMUSG00000002825	Qtrt1	22	0	1022090	37472	NA	NA	NA	NA
ENSMUSG00000002831	Plin4	0	0	1022090	37472	NA	NA	NA	NA
ENSMUSG00000002833	Hdgfl2	14	2	1022090	37472	NA	NA	NA	NA
ENSMUSG00000002835	Chaf1a	33	2	1022090	37472	NA	NA	NA	NA
ENSMUSG00000002844	Adprh	202	5	1022090	37472	-0.310939	1	FALSE	NA
ENSMUSG00000002845	Tmem39a	409	4	1022090	37472	-1.58845	1	FALSE	NA
ENSMUSG00000002846	Timmdc1	2	0	1022090	37472	NA	NA	NA	NA
ENSMUSG00000002847	Pla1a	67	0	1022090	37472	NA	NA	NA	NA
ENSMUSG00000002870	Mcm2	45	0	1022090	37472	NA	NA	NA	NA
ENSMUSG00000002871	Tpra1	28	0	1022090	37472	NA	NA	NA	NA
ENSMUSG00000002881	Nab1	21	0	1022090	37472	NA	NA	NA	NA
ENSMUSG00000002885	Adgre5	423	9	1022090	37472	-0.63672	1	FALSE	NA
ENSMUSG00000002897	Il17ra	2	0	1022090	37472	NA	NA	NA	NA
ENSMUSG00000002900	Lamb1	123	1	1022090	37472	NA	NA	NA	NA
ENSMUSG00000002908	Kcnn1	42	0	1022090	37472	NA	NA	NA	NA
ENSMUSG00000002910	Arrdc2	5	0	1022090	37472	NA	NA	NA	NA
ENSMUSG00000002930	Ppp1r17	0	0	1022090	37472	NA	NA	NA	NA
ENSMUSG00000002944	Cd36	18	1	1022090	37472	NA	NA	NA	NA
ENSMUSG00000002948	Map2k7	14	0	1022090	37472	NA	NA	NA	NA
ENSMUSG00000002949	Timm44	13	0	1022090	37472	NA	NA	NA	NA
ENSMUSG00000002957	Ap2a2	49	1	1022090	37472	NA	NA	NA	NA
ENSMUSG00000002963	Pnkp	6	0	1022090	37472	NA	NA	NA	NA
ENSMUSG00000002968	Med25	37	1	1022090	37472	NA	NA	NA	NA
ENSMUSG00000002980	Bcam	47	2	1022090	37472	NA	NA	NA	NA
ENSMUSG00000002981	Clptm1	22	2	1022090	37472	NA	NA	NA	NA
ENSMUSG00000002983	Relb	66	2	1022090	37472	NA	NA	NA	NA
ENSMUSG00000002984	Tomm40	23	0	1022090	37472	NA	NA	NA	NA
ENSMUSG00000002985	Apoe	18	0	1022090	37472	NA	NA	NA	NA
ENSMUSG00000002992	Apoc2	17	1	1022090	37472	NA	NA	NA	NA
ENSMUSG00000002996	Hbp1	9	0	1022090	37472	NA	NA	NA	NA
ENSMUSG00000002997	Prkar2b	20	0	1022090	37472	NA	NA	NA	NA
ENSMUSG00000003031	Cdkn1b	57	2	1022090	37472	NA	NA	NA	NA
ENSMUSG00000003032	Klf4	59	4	1022090	37472	1.1847	0.382311	FALSE	NA
ENSMUSG00000003033	Ap1m1	2	0	1022090	37472	NA	NA	NA	NA
ENSMUSG00000003037	Rab8a	9	0	1022090	37472	NA	NA	NA	NA
ENSMUSG00000003038	Hmgn2	3	0	1022090	37472	NA	NA	NA	NA
ENSMUSG00000003039	Fam32a	10	0	1022090	37472	NA	NA	NA	NA
ENSMUSG00000003051	Elf3	17	0	1022090	37472	NA	NA	NA	NA
ENSMUSG00000003053	Cyp2c29	1	0	1022090	37472	NA	NA	NA	NA
ENSMUSG00000003062	Stard3nl	8	0	1022090	37472	NA	NA	NA	NA
ENSMUSG00000003068	Stk11	26	0	1022090	37472	NA	NA	NA	NA
ENSMUSG00000003070	Efna2	3	0	1022090	37472	NA	NA	NA	NA
ENSMUSG00000003072	Atp5d	6	0	1022090	37472	NA	NA	NA	NA
ENSMUSG00000003099	Ppp5c	9	1	1022090	37472	NA	NA	NA	NA
ENSMUSG00000003119	Cdk12	104	1	1022090	37472	NA	NA	NA	NA
ENSMUSG00000003123	Lipe	8	0	1022090	37472	NA	NA	NA	NA
ENSMUSG00000003131	Pafah1b2	105	1	1022090	37472	NA	NA	NA	NA
ENSMUSG00000003134	Tbc1d8	145	2	1022090	37472	NA	NA	NA	NA
ENSMUSG00000003135	Cnot11	147	2	1022090	37472	NA	NA	NA	NA
ENSMUSG00000003153	Slc2a3	421	4	1022090	37472	-1.63008	1	FALSE	NA
ENSMUSG00000003154	Foxj2	473	5	1022090	37472	-1.53473	1	FALSE	NA
ENSMUSG00000003161	Sri	11	1	1022090	37472	NA	NA	NA	NA
ENSMUSG00000003166	Dgcr2	1	0	1022090	37472	NA	NA	NA	NA
ENSMUSG00000003184	Irf3	56	1	1022090	37472	NA	NA	NA	NA
ENSMUSG00000003190	Bcl2l12	8	0	1022090	37472	NA	NA	NA	NA
ENSMUSG00000003198	Zfp959	19	3	1022090	37472	2.44767	0.07	FALSE	Enriched for reversed integrations
ENSMUSG00000003199	Mpnd	14	1	1022090	37472	NA	NA	NA	NA
ENSMUSG00000003200	Sh3gl1	24	0	1022090	37472	NA	NA	NA	NA
ENSMUSG00000003206	Ebi3	34	1	1022090	37472	NA	NA	NA	Enriched for reversed integrations
ENSMUSG00000003208	Yju2	14	0	1022090	37472	NA	NA	NA	Enriched for reversed integrations
ENSMUSG00000003226	Ranbp2	12	0	1022090	37472	NA	NA	NA	NA
ENSMUSG00000003227	Edar	3	0	1022090	37472	NA	NA	NA	NA
ENSMUSG00000003228	Grk5	31	1	1022090	37472	NA	NA	NA	NA
ENSMUSG00000003233	Dvl3	12	0	1022090	37472	NA	NA	NA	NA
ENSMUSG00000003234	Abcf3	4	0	1022090	37472	NA	NA	NA	NA
ENSMUSG00000003235	Eif2b5	514	10	1022090	37472	-0.779816	1	FALSE	NA
ENSMUSG00000003269	Cyth2	3	0	1022090	37472	NA	NA	NA	NA
ENSMUSG00000003271	Sult2b1	28	0	1022090	37472	NA	NA	NA	NA
ENSMUSG00000003273	Car11	6	0	1022090	37472	NA	NA	NA	NA
ENSMUSG00000003279	Dlgap1	302	3	1022090	37472	-1.47396	1	FALSE	NA
ENSMUSG00000003282	Plag1	5	0	1022090	37472	NA	NA	NA	NA
ENSMUSG00000003283	Hck	10	0	1022090	37472	NA	NA	NA	NA
ENSMUSG00000003299	Mrpl4	203	3	1022090	37472	-0.903075	1	FALSE	NA
ENSMUSG00000003308	Keap1	19	1	1022090	37472	NA	NA	NA	NA
ENSMUSG00000003309	Ap1m2	193	2	1022090	37472	NA	NA	NA	NA
ENSMUSG00000003316	Glg1	18	1	1022090	37472	NA	NA	NA	NA
ENSMUSG00000003341	Atp8b3	7	0	1022090	37472	NA	NA	NA	NA
ENSMUSG00000003344	Btbd2	10	0	1022090	37472	NA	NA	NA	NA
ENSMUSG00000003345	Csnk1g2	31	0	1022090	37472	NA	NA	NA	NA
ENSMUSG00000003346	Abhd17a	86	1	1022090	37472	NA	NA	NA	NA
ENSMUSG00000003348	Mob3a	11	0	1022090	37472	NA	NA	NA	NA
ENSMUSG00000003352	Cacnb3	68	4	1022090	37472	0.982992	0.507418	FALSE	NA
ENSMUSG00000003354	Ccdc65	27	2	1022090	37472	NA	NA	NA	NA
ENSMUSG00000003355	Fkbp11	6	0	1022090	37472	NA	NA	NA	NA
ENSMUSG00000003360	Ddx23	9	0	1022090	37472	NA	NA	NA	NA
ENSMUSG00000003363	Pld3	185	2	1022090	37472	NA	NA	NA	NA
ENSMUSG00000003378	Grik5	46	0	1022090	37472	NA	NA	NA	NA
ENSMUSG00000003379	Cd79a	3	0	1022090	37472	NA	NA	NA	NA
ENSMUSG00000003380	Rabac1	9	0	1022090	37472	NA	NA	NA	NA
ENSMUSG00000003382	Etv3	31	0	1022090	37472	NA	NA	NA	NA
ENSMUSG00000003402	Prkcsh	18	0	1022090	37472	NA	NA	NA	NA
ENSMUSG00000003410	Elavl3	23	0	1022090	37472	NA	NA	NA	NA
ENSMUSG00000003411	Rab3b	34	0	1022090	37472	NA	NA	NA	NA
ENSMUSG00000003418	St8sia6	66	3	1022090	37472	0.703447	0.788038	FALSE	NA
ENSMUSG00000003420	Fcgrt	190	9	1022090	37472	0.514082	0.641165	FALSE	NA
ENSMUSG00000003421	Nosip	41	0	1022090	37472	NA	NA	NA	Enriched for reversed integrations
ENSMUSG00000003423	Pih1d1	228	1	1022090	37472	NA	NA	NA	NA
ENSMUSG00000003429	Rps11	7	0	1022090	37472	NA	NA	NA	NA
ENSMUSG00000003435	Supt5	35	1	1022090	37472	NA	NA	NA	NA
ENSMUSG00000003436	Dll3	4	0	1022090	37472	NA	NA	NA	NA
ENSMUSG00000003437	Paf1	66	2	1022090	37472	NA	NA	NA	NA
ENSMUSG00000003438	Timm50	0	0	1022090	37472	NA	NA	NA	NA
ENSMUSG00000003444	Med29	3	0	1022090	37472	NA	NA	NA	NA
ENSMUSG00000003452	Bicd1	33	2	1022090	37472	NA	NA	NA	NA
ENSMUSG00000003458	Ncstn	44	0	1022090	37472	NA	NA	NA	NA
ENSMUSG00000003464	Pex19	6	0	1022090	37472	NA	NA	NA	NA
ENSMUSG00000003469	Phyhip	181	2	1022090	37472	NA	NA	NA	NA
ENSMUSG00000003476	Crhr2	57	3	1022090	37472	0.911623	0.640331	FALSE	NA
ENSMUSG00000003477	Inmt	7	0	1022090	37472	NA	NA	NA	NA
ENSMUSG00000003484	Cyp4f18	96	2	1022090	37472	NA	NA	NA	NA
ENSMUSG00000003500	Impdh1	126	1	1022090	37472	NA	NA	NA	NA
ENSMUSG00000003505	Psg18	14	0	1022090	37472	NA	NA	NA	NA
ENSMUSG00000003518	Dusp3	5	0	1022090	37472	NA	NA	NA	NA
ENSMUSG00000003526	Prodh	32	1	1022090	37472	NA	NA	NA	NA
ENSMUSG00000003527	Ess2	2	0	1022090	37472	NA	NA	NA	NA
ENSMUSG00000003528	Slc25a1	88	3	1022090	37472	0.293784	1	FALSE	NA
ENSMUSG00000003531	Dgcr6	25	0	1022090	37472	NA	NA	NA	NA
ENSMUSG00000003534	Ddr1	162	7	1022090	37472	0.420839	0.827146	FALSE	NA
ENSMUSG00000003541	Ier3	137	0	1022090	37472	NA	NA	NA	NA
ENSMUSG00000003545	Fosb	12	0	1022090	37472	NA	NA	NA	NA
ENSMUSG00000003546	Klc4	23	0	1022090	37472	NA	NA	NA	NA
ENSMUSG00000003549	Ercc1	10	0	1022090	37472	NA	NA	NA	NA
ENSMUSG00000003555	Cyp17a1	91	1	1022090	37472	NA	NA	NA	NA
ENSMUSG00000003559	As3mt	5	0	1022090	37472	NA	NA	NA	NA
ENSMUSG00000003573	Homer3	60	1	1022090	37472	NA	NA	NA	NA
ENSMUSG00000003575	Crtc1	5	0	1022090	37472	NA	NA	NA	NA
ENSMUSG00000003581	Rnf215	70	2	1022090	37472	NA	NA	NA	NA
ENSMUSG00000003585	Sec14l2	31	0	1022090	37472	NA	NA	NA	NA
ENSMUSG00000003604	Aven	155	2	1022090	37472	NA	NA	NA	NA
ENSMUSG00000003617	Cp	13	1	1022090	37472	NA	NA	NA	NA
ENSMUSG00000003623	Crot	81	2	1022090	37472	NA	NA	NA	NA
ENSMUSG00000003644	Rps6ka1	213	1	1022090	37472	NA	NA	NA	NA
ENSMUSG00000003657	Calb2	33	2	1022090	37472	NA	NA	NA	NA
ENSMUSG00000003660	Snrnp200	39	0	1022090	37472	NA	NA	NA	NA
ENSMUSG00000003662	Ciao1	100	3	1022090	37472	0.111265	1	FALSE	NA
ENSMUSG00000003665	Has1	4	0	1022090	37472	NA	NA	NA	NA
ENSMUSG00000003680	Taf6l	7	0	1022090	37472	NA	NA	NA	NA
ENSMUSG00000003721	Insig2	142	1	1022090	37472	NA	NA	NA	NA
ENSMUSG00000003731	Kpna6	5	0	1022090	37472	NA	NA	NA	NA
ENSMUSG00000003746	Man1a	4	0	1022090	37472	NA	NA	NA	NA
ENSMUSG00000003752	Itpkc	109	1	1022090	37472	NA	NA	NA	NA
ENSMUSG00000003762	Coq8b	57	1	1022090	37472	NA	NA	NA	NA
ENSMUSG00000003778	Brd8	15	0	1022090	37472	NA	NA	NA	NA
ENSMUSG00000003779	Kif20a	17	0	1022090	37472	NA	NA	NA	NA
ENSMUSG00000003808	Farsa	38	1	1022090	37472	NA	NA	NA	NA
ENSMUSG00000003809	Gcdh	37	1	1022090	37472	NA	NA	NA	NA
ENSMUSG00000003810	Mast2	27	2	1022090	37472	NA	NA	NA	NA
ENSMUSG00000003812	Dnase2a	25	0	1022090	37472	NA	NA	NA	NA
ENSMUSG00000003813	Rad23a	4	0	1022090	37472	NA	NA	NA	NA
ENSMUSG00000003814	Calr	36	4	1022090	37472	1.882	0.105373	FALSE	NA
ENSMUSG00000003824	Syce2	3	0	1022090	37472	NA	NA	NA	NA
ENSMUSG00000003847	Nfat5	224	3	1022090	37472	-1.04445	1	FALSE	NA
ENSMUSG00000003848	Nob1	228	3	1022090	37472	-1.06988	1	FALSE	NA
ENSMUSG00000003849	Nqo1	77	0	1022090	37472	NA	NA	NA	NA
ENSMUSG00000003863	Ppfia3	14	0	1022090	37472	NA	NA	NA	NA
ENSMUSG00000003865	Gys1	70	0	1022090	37472	NA	NA	NA	NA
ENSMUSG00000003868	Ruvbl2	56	2	1022090	37472	NA	NA	NA	NA
ENSMUSG00000003872	Lin7b	2	0	1022090	37472	NA	NA	NA	NA
ENSMUSG00000003873	Bax	29	2	1022090	37472	NA	NA	NA	NA
ENSMUSG00000003882	Il7r	3	0	1022090	37472	NA	NA	NA	NA
ENSMUSG00000003923	Tfam	6	0	1022090	37472	NA	NA	NA	NA
ENSMUSG00000003929	Zfp81	3	1	1022090	37472	NA	NA	NA	NA
ENSMUSG00000003934	Efnb3	0	0	1022090	37472	NA	NA	NA	NA
ENSMUSG00000003948	Mmd	0	0	1022090	37472	NA	NA	NA	NA
ENSMUSG00000003949	Hlf	14	0	1022090	37472	NA	NA	NA	NA
ENSMUSG00000003955	Fam162a	79	0	1022090	37472	NA	NA	NA	NA
ENSMUSG00000003970	Rpl8	5	0	1022090	37472	NA	NA	NA	NA
ENSMUSG00000003974	Grm3	20	0	1022090	37472	NA	NA	NA	NA
ENSMUSG00000003992	Ssbp2	13	0	1022090	37472	NA	NA	NA	NA
ENSMUSG00000004018	Fancl	40	4	1022090	37472	1.73399	0.141699	FALSE	NA
ENSMUSG00000004031	Brinp2	5	0	1022090	37472	NA	NA	NA	NA
ENSMUSG00000004032	Gstm5	0	0	1022090	37472	NA	NA	NA	NA
ENSMUSG00000004035	Gstm7	2	0	1022090	37472	NA	NA	NA	NA
ENSMUSG00000004038	Gstm3	26	0	1022090	37472	NA	NA	NA	NA
ENSMUSG00000004040	Stat3	21	1	1022090	37472	NA	NA	NA	NA
ENSMUSG00000004043	Stat5a	104	1	1022090	37472	NA	NA	NA	NA
ENSMUSG00000004044	Cavin1	87	0	1022090	37472	NA	NA	NA	NA
ENSMUSG00000004054	Map3k11	22	0	1022090	37472	NA	NA	NA	NA
ENSMUSG00000004056	Akt2	36	0	1022090	37472	NA	NA	NA	NA
ENSMUSG00000004069	Dnaja3	22	0	1022090	37472	NA	NA	NA	NA
ENSMUSG00000004070	Hmox2	13	0	1022090	37472	NA	NA	NA	NA
ENSMUSG00000004071	Cdip1	10	1	1022090	37472	NA	NA	NA	NA
ENSMUSG00000004085	Map3k20	12	0	1022090	37472	NA	NA	NA	NA
ENSMUSG00000004096	Cwc15	9	0	1022090	37472	NA	NA	NA	NA
ENSMUSG00000004098	Col5a3	48	0	1022090	37472	NA	NA	NA	NA
ENSMUSG00000004099	Dnmt1	40	1	1022090	37472	NA	NA	NA	NA
ENSMUSG00000004100	Ppan	25	0	1022090	37472	NA	NA	NA	NA
ENSMUSG00000004105	Angptl2	68	2	1022090	37472	NA	NA	NA	NA
ENSMUSG00000004110	Cacna1e	12	1	1022090	37472	NA	NA	NA	NA
ENSMUSG00000004113	Cacna1b	2	2	1022090	37472	NA	NA	NA	NA
ENSMUSG00000004127	Trmt10a	25	1	1022090	37472	NA	NA	NA	NA
ENSMUSG00000004151	Etv1	85	3	1022090	37472	0.343256	1	FALSE	NA
ENSMUSG00000004187	Kifc2	50	0	1022090	37472	NA	NA	NA	NA
ENSMUSG00000004207	Psap	684	6	1022090	37472	-1.84381	1	FALSE	NA
ENSMUSG00000004221	Ikbkg	78	0	1022090	37472	NA	NA	NA	NA
ENSMUSG00000004231	Pax2	307	3	1022090	37472	-1.49758	1	FALSE	NA
ENSMUSG00000004233	Wars2	31	0	1022090	37472	NA	NA	NA	NA
ENSMUSG00000004263	Atn1	29	0	1022090	37472	NA	NA	NA	NA
ENSMUSG00000004264	Phb2	15	0	1022090	37472	NA	NA	NA	NA
ENSMUSG00000004266	Ptpn6	5	0	1022090	37472	NA	NA	NA	NA
ENSMUSG00000004267	Eno2	0	0	1022090	37472	NA	NA	NA	NA
ENSMUSG00000004268	Emg1	22	0	1022090	37472	NA	NA	NA	NA
ENSMUSG00000004270	Lpcat3	16	0	1022090	37472	NA	NA	NA	NA
ENSMUSG00000004285	Atp6v1f	23	0	1022090	37472	NA	NA	NA	NA
ENSMUSG00000004296	Il12b	14	0	1022090	37472	NA	NA	NA	NA
ENSMUSG00000004317	Clcn5	70	1	1022090	37472	NA	NA	NA	NA
ENSMUSG00000004319	Clcn3	14	1	1022090	37472	NA	NA	NA	NA
ENSMUSG00000004328	Hif3a	18	0	1022090	37472	NA	NA	NA	NA
ENSMUSG00000004341	Gpx6	144	2	1022090	37472	NA	NA	NA	NA
ENSMUSG00000004344	Gpx5	8	0	1022090	37472	NA	NA	NA	NA
ENSMUSG00000004347	Pde1c	26	0	1022090	37472	NA	NA	NA	NA
ENSMUSG00000004356	Utp20	9	0	1022090	37472	NA	NA	NA	NA
ENSMUSG00000004359	Spic	163	1	1022090	37472	NA	NA	NA	NA
ENSMUSG00000004360	9330159F19Rik	0	0	1022090	37472	NA	NA	NA	NA
ENSMUSG00000004364	Cul3	21	0	1022090	37472	NA	NA	NA	NA
ENSMUSG00000004366	Sst	44	0	1022090	37472	NA	NA	NA	NA
ENSMUSG00000004371	Il11	1	0	1022090	37472	NA	NA	NA	NA
ENSMUSG00000004383	Large1	40	1	1022090	37472	NA	NA	NA	NA
ENSMUSG00000004393	Ddx56	9	0	1022090	37472	NA	NA	NA	NA
ENSMUSG00000004394	Tmed4	251	2	1022090	37472	NA	NA	NA	NA
ENSMUSG00000004415	Col26a1	251	10	1022090	37472	0.251708	0.950998	FALSE	NA
ENSMUSG00000004446	Bid	43	0	1022090	37472	NA	NA	NA	NA
ENSMUSG00000004451	Ralb	142	1	1022090	37472	NA	NA	NA	NA
ENSMUSG00000004455	Ppp1cc	157	2	1022090	37472	NA	NA	NA	NA
ENSMUSG00000004460	Dnajb11	12	0	1022090	37472	NA	NA	NA	NA
ENSMUSG00000004462	Tbccd1	44	1	1022090	37472	NA	NA	NA	NA
ENSMUSG00000004473	Clec11a	23	0	1022090	37472	NA	NA	NA	NA
ENSMUSG00000004500	Zfp324	65	6	1022090	37472	1.53261	0.0984218	FALSE	NA
ENSMUSG00000004508	Gab2	10	0	1022090	37472	NA	NA	NA	NA
ENSMUSG00000004530	Coro1c	40	0	1022090	37472	NA	NA	NA	NA
ENSMUSG00000004535	Tax1bp1	45	1	1022090	37472	NA	NA	NA	NA
ENSMUSG00000004540	Psg17	32	0	1022090	37472	NA	NA	NA	NA
ENSMUSG00000004542	Psg19	6	0	1022090	37472	NA	NA	NA	NA
ENSMUSG00000004552	Ctse	2	0	1022090	37472	NA	NA	NA	NA
ENSMUSG00000004558	Ndrg2	36	0	1022090	37472	NA	NA	NA	NA
ENSMUSG00000004561	Mettl17	2	0	1022090	37472	NA	NA	NA	NA
ENSMUSG00000004562	Arhgef40	41	1	1022090	37472	NA	NA	NA	NA
ENSMUSG00000004565	Pnpla6	25	0	1022090	37472	NA	NA	NA	NA
ENSMUSG00000004567	Mcoln1	26	0	1022090	37472	NA	NA	NA	NA
ENSMUSG00000004568	Arhgef18	206	5	1022090	37472	-0.339096	1	FALSE	NA
ENSMUSG00000004591	Pkn2	21	0	1022090	37472	NA	NA	NA	NA
ENSMUSG00000004609	Cd33	125	2	1022090	37472	NA	NA	NA	NA
ENSMUSG00000004610	Etfb	5	0	1022090	37472	NA	NA	NA	NA
ENSMUSG00000004612	Nkg7	4	0	1022090	37472	NA	NA	NA	NA
ENSMUSG00000004626	Stxbp2	2	0	1022090	37472	NA	NA	NA	NA
ENSMUSG00000004630	Pcp2	6	0	1022090	37472	NA	NA	NA	NA
ENSMUSG00000004631	Sgce	268	4	1022090	37472	-0.980238	1	FALSE	NA
ENSMUSG00000004633	Chn2	130	4	1022090	37472	0.0580269	1	FALSE	NA
ENSMUSG00000004637	Wwox	90	3	1022090	37472	0.26172	1	FALSE	NA
ENSMUSG00000004642	Slbp	12	0	1022090	37472	NA	NA	NA	NA
ENSMUSG00000004651	Tyr	2	0	1022090	37472	NA	NA	NA	NA
ENSMUSG00000004654	Ghrhr	0	0	1022090	37472	NA	NA	NA	NA
ENSMUSG00000004655	Aqp1	1	0	1022090	37472	NA	NA	NA	NA
ENSMUSG00000004661	Arid3b	188	11	1022090	37472	0.792402	0.28742	FALSE	NA
ENSMUSG00000004665	Cnn2	4	0	1022090	37472	NA	NA	NA	NA
ENSMUSG00000004667	Polr2e	219	5	1022090	37472	-0.426988	1	FALSE	NA
ENSMUSG00000004668	Abca13	24	1	1022090	37472	NA	NA	NA	NA
ENSMUSG00000004677	Myo9b	12	0	1022090	37472	NA	NA	NA	NA
ENSMUSG00000004698	Hdac9	15	2	1022090	37472	NA	NA	NA	NA
ENSMUSG00000004707	Ly9	0	1	1022090	37472	NA	NA	NA	NA
ENSMUSG00000004709	Cd244a	144	4	1022090	37472	-0.088502	1	FALSE	NA
ENSMUSG00000004730	Adgre1	3	1	1022090	37472	NA	NA	NA	NA
ENSMUSG00000004748	Mtfp1	27	0	1022090	37472	NA	NA	NA	NA
ENSMUSG00000004768	Rab23	34	0	1022090	37472	NA	NA	NA	NA
ENSMUSG00000004771	Rab11a	25	1	1022090	37472	NA	NA	NA	NA
ENSMUSG00000004788	Eif2b2	24	1	1022090	37472	NA	NA	NA	NA
ENSMUSG00000004789	Dlst	15	1	1022090	37472	NA	NA	NA	NA
ENSMUSG00000004791	Pgf	6	0	1022090	37472	NA	NA	NA	NA
ENSMUSG00000004798	Ulk2	29	1	1022090	37472	NA	NA	NA	NA
ENSMUSG00000004814	Ccl24	198	2	1022090	37472	NA	NA	NA	NA
ENSMUSG00000004815	Dgkq	8	0	1022090	37472	NA	NA	NA	NA
ENSMUSG00000004821	Tmed11	0	0	1022090	37472	NA	NA	NA	NA
ENSMUSG00000004837	Grap	74	1	1022090	37472	NA	NA	NA	NA
ENSMUSG00000004842	Pou1f1	12	0	1022090	37472	NA	NA	NA	NA
ENSMUSG00000004843	Chmp2b	100	4	1022090	37472	0.433255	0.938175	FALSE	NA
ENSMUSG00000004846	Plod3	6	0	1022090	37472	NA	NA	NA	NA
ENSMUSG00000004849	Ap1s1	19	0	1022090	37472	NA	NA	NA	NA
ENSMUSG00000004864	Mapk13	5	0	1022090	37472	NA	NA	NA	NA
ENSMUSG00000004865	Srpk1	68	0	1022090	37472	NA	NA	NA	NA
ENSMUSG00000004872	Pax3	7	0	1022090	37472	NA	NA	NA	NA
ENSMUSG00000004880	Lbr	56	0	1022090	37472	NA	NA	NA	NA
ENSMUSG00000004885	Crabp2	6	0	1022090	37472	NA	NA	NA	NA
ENSMUSG00000004891	Nes	10	1	1022090	37472	NA	NA	NA	NA
ENSMUSG00000004892	Bcan	2	0	1022090	37472	NA	NA	NA	NA
ENSMUSG00000004894	Hapln2	4	1	1022090	37472	NA	NA	NA	NA
ENSMUSG00000004895	Prcc	282	4	1022090	37472	-1.05345	1	FALSE	NA
ENSMUSG00000004896	Rrnad1	26	1	1022090	37472	NA	NA	NA	NA
ENSMUSG00000004897	Hdgf	239	4	1022090	37472	-0.815624	1	FALSE	NA
ENSMUSG00000004902	Slc25a18	0	0	1022090	37472	NA	NA	NA	NA
ENSMUSG00000004929	Thop1	334	7	1022090	37472	-0.618696	1	FALSE	NA
ENSMUSG00000004931	Apba3	6	1	1022090	37472	NA	NA	NA	NA
ENSMUSG00000004933	Matk	2	0	1022090	37472	NA	NA	NA	NA
ENSMUSG00000004934	Pias4	51	1	1022090	37472	NA	NA	NA	NA
ENSMUSG00000004936	Map2k1	299	7	1022090	37472	-0.459446	1	FALSE	NA
ENSMUSG00000004937	Sgta	15	0	1022090	37472	NA	NA	NA	NA
ENSMUSG00000004939	Nmrk2	0	0	1022090	37472	NA	NA	NA	NA
ENSMUSG00000004945	Tmem242	49	0	1022090	37472	NA	NA	NA	NA
ENSMUSG00000004947	Dtx2	5	0	1022090	37472	NA	NA	NA	NA
ENSMUSG00000004948	Zp3	292	7	1022090	37472	-0.425374	1	FALSE	NA
ENSMUSG00000004951	Hspb1	15	0	1022090	37472	NA	NA	NA	NA
ENSMUSG00000004952	Rasa4	76	1	1022090	37472	NA	NA	NA	NA
ENSMUSG00000004961	Syt5	2	0	1022090	37472	NA	NA	NA	NA
ENSMUSG00000004980	Hnrnpa2b1	222	1	1022090	37472	NA	NA	NA	Enriched for reversed integrations
ENSMUSG00000004988	Fxyd4	180	2	1022090	37472	NA	NA	NA	NA
ENSMUSG00000004994	Ccdc130	111	1	1022090	37472	NA	NA	NA	NA
ENSMUSG00000004996	Mri1	6	0	1022090	37472	NA	NA	NA	NA
ENSMUSG00000005034	Prkacb	12	0	1022090	37472	NA	NA	NA	NA
ENSMUSG00000005043	Sgsh	94	3	1022090	37472	0.199654	1	FALSE	NA
ENSMUSG00000005045	Chd5	28	1	1022090	37472	NA	NA	NA	NA
ENSMUSG00000005054	Cstb	118	6	1022090	37472	0.682113	0.600909	FALSE	NA
ENSMUSG00000005057	Sh2b2	1	0	1022090	37472	NA	NA	NA	NA
ENSMUSG00000005069	Pex5	40	0	1022090	37472	NA	NA	NA	NA
ENSMUSG00000005078	Jkamp	118	3	1022090	37472	-0.125341	1	FALSE	NA
ENSMUSG00000005087	Cd44	3	0	1022090	37472	NA	NA	NA	NA
ENSMUSG00000005089	Slc1a2	1	0	1022090	37472	NA	NA	NA	NA
ENSMUSG00000005102	Eif2ak4	12	1	1022090	37472	NA	NA	NA	NA
ENSMUSG00000005103	Wdr1	199	1	1022090	37472	NA	NA	NA	NA
ENSMUSG00000005107	Slc2a9	234	2	1022090	37472	NA	NA	NA	NA
ENSMUSG00000005124	Ccn4	3	0	1022090	37472	NA	NA	NA	NA
ENSMUSG00000005125	Ndrg1	224	0	1022090	37472	NA	NA	NA	NA
ENSMUSG00000005131	4930550C14Rik	30	0	1022090	37472	NA	NA	NA	NA
ENSMUSG00000005142	Man2b1	0	0	1022090	37472	NA	NA	NA	NA
ENSMUSG00000005148	Klf5	65	6	1022090	37472	1.53261	0.0984218	FALSE	NA
ENSMUSG00000005150	Wdr83	9	0	1022090	37472	NA	NA	NA	NA
ENSMUSG00000005161	Prdx2	36	2	1022090	37472	NA	NA	NA	NA
ENSMUSG00000005198	Polr2a	5	0	1022090	37472	NA	NA	NA	NA
ENSMUSG00000005202	Shbg	29	1	1022090	37472	NA	NA	NA	NA
ENSMUSG00000005204	Senp3	24	0	1022090	37472	NA	NA	NA	NA
ENSMUSG00000005220	Corin	5	0	1022090	37472	NA	NA	NA	NA
ENSMUSG00000005225	Plekha8	17	0	1022090	37472	NA	NA	NA	NA
ENSMUSG00000005232	G6pc2	6	0	1022090	37472	NA	NA	NA	NA
ENSMUSG00000005233	Spc25	9	0	1022090	37472	NA	NA	NA	NA
ENSMUSG00000005237	Dnah2	126	0	1022090	37472	NA	NA	NA	NA
ENSMUSG00000005251	Ripk4	3	0	1022090	37472	NA	NA	NA	NA
ENSMUSG00000005262	Ufd1	78	0	1022090	37472	NA	NA	NA	NA
ENSMUSG00000005267	Zfp287	2	0	1022090	37472	NA	NA	NA	NA
ENSMUSG00000005268	Prlr	18	0	1022090	37472	NA	NA	NA	NA
ENSMUSG00000005299	Letm1	15	1	1022090	37472	NA	NA	NA	NA
ENSMUSG00000005312	Ubqln1	20	0	1022090	37472	NA	NA	NA	NA
ENSMUSG00000005320	Fgfr4	17	0	1022090	37472	NA	NA	NA	NA
ENSMUSG00000005338	Cadm3	25	1	1022090	37472	NA	NA	NA	NA
ENSMUSG00000005339	Fcer1a	0	0	1022090	37472	NA	NA	NA	NA
ENSMUSG00000005354	Txn2	10	0	1022090	37472	NA	NA	NA	NA
ENSMUSG00000005355	Casp14	0	0	1022090	37472	NA	NA	NA	NA
ENSMUSG00000005357	Slc1a6	8	0	1022090	37472	NA	NA	NA	NA
ENSMUSG00000005360	Slc1a3	233	5	1022090	37472	-0.516014	1	FALSE	NA
ENSMUSG00000005362	Crbn	4	0	1022090	37472	NA	NA	NA	NA
ENSMUSG00000005364	Il5ra	5	0	1022090	37472	NA	NA	NA	NA
ENSMUSG00000005370	Msh6	189	2	1022090	37472	NA	NA	NA	NA
ENSMUSG00000005371	Fbxo11	87	4	1022090	37472	0.63203	0.768999	FALSE	NA
ENSMUSG00000005373	Mlxipl	68	2	1022090	37472	NA	NA	NA	NA
ENSMUSG00000005374	Tbl2	6	0	1022090	37472	NA	NA	NA	NA
ENSMUSG00000005378	Bud23	6	0	1022090	37472	NA	NA	NA	NA
ENSMUSG00000005397	Nid1	137	3	1022090	37472	-0.339076	1	FALSE	NA
ENSMUSG00000005410	Mcm5	32	1	1022090	37472	NA	NA	NA	NA
ENSMUSG00000005413	Hmox1	80	2	1022090	37472	NA	NA	NA	NA
ENSMUSG00000005417	Mprip	19	0	1022090	37472	NA	NA	NA	NA
ENSMUSG00000005442	Cic	234	2	1022090	37472	NA	NA	NA	NA
ENSMUSG00000005447	Pafah1b3	14	1	1022090	37472	NA	NA	NA	NA
ENSMUSG00000005465	Il27ra	4	0	1022090	37472	NA	NA	NA	NA
ENSMUSG00000005469	Prkaca	5	0	1022090	37472	NA	NA	NA	NA
ENSMUSG00000005470	Asf1b	2	0	1022090	37472	NA	NA	NA	NA
ENSMUSG00000005474	Myl10	21	1	1022090	37472	NA	NA	NA	NA
ENSMUSG00000005481	Ddx39	30	0	1022090	37472	NA	NA	NA	NA
ENSMUSG00000005483	Dnajb1	19	0	1022090	37472	NA	NA	NA	NA
ENSMUSG00000005493	Msh4	9	0	1022090	37472	NA	NA	NA	NA
ENSMUSG00000005501	Usp40	13	2	1022090	37472	NA	NA	NA	NA
ENSMUSG00000005503	Evx1	31	0	1022090	37472	NA	NA	NA	NA
ENSMUSG00000005505	Kbtbd4	7	0	1022090	37472	NA	NA	NA	NA
ENSMUSG00000005506	Celf1	56	0	1022090	37472	NA	NA	NA	NA
ENSMUSG00000005510	Ndufs3	6	0	1022090	37472	NA	NA	NA	NA
ENSMUSG00000005514	Por	197	2	1022090	37472	NA	NA	NA	NA
ENSMUSG00000005533	Igf1r	22	0	1022090	37472	NA	NA	NA	NA
ENSMUSG00000005534	Insr	184	3	1022090	37472	-0.762003	1	FALSE	NA
ENSMUSG00000005540	Fcer2a	0	0	1022090	37472	NA	NA	NA	NA
ENSMUSG00000005547	Cyp2a5	0	0	1022090	37472	NA	NA	NA	NA
ENSMUSG00000005553	Atp4a	1	0	1022090	37472	NA	NA	NA	NA
ENSMUSG00000005566	Trim28	676	633	1022090	37472	4.69847	0	TRUE	Enriched for reversed integrations
ENSMUSG00000005575	Ube2m	28	0	1022090	37472	NA	NA	NA	NA
ENSMUSG00000005580	Adcy9	45	0	1022090	37472	NA	NA	NA	NA
ENSMUSG00000005583	Mef2c	3	1	1022090	37472	NA	NA	NA	NA
ENSMUSG00000005609	Ctr9	53	1	1022090	37472	NA	NA	NA	NA
ENSMUSG00000005610	Eif4g2	45	2	1022090	37472	NA	NA	NA	NA
ENSMUSG00000005611	Mrvi1	80	0	1022090	37472	NA	NA	NA	NA
ENSMUSG00000005615	Pcyt1a	13	0	1022090	37472	NA	NA	NA	NA
ENSMUSG00000005621	Zfp592	195	2	1022090	37472	NA	NA	NA	NA
ENSMUSG00000005625	Psmd4	23	0	1022090	37472	NA	NA	NA	NA
ENSMUSG00000005628	Tmod4	1	0	1022090	37472	NA	NA	NA	NA
ENSMUSG00000005640	Insrr	5	0	1022090	37472	NA	NA	NA	NA
ENSMUSG00000005649	Cabp5	1	0	1022090	37472	NA	NA	NA	NA
ENSMUSG00000005656	Snx6	38	0	1022090	37472	NA	NA	NA	NA
ENSMUSG00000005667	Mthfd2	11	0	1022090	37472	NA	NA	NA	NA
ENSMUSG00000005672	Kit	84	1	1022090	37472	NA	NA	NA	NA
ENSMUSG00000005674	Tomm40l	23	0	1022090	37472	NA	NA	NA	NA
ENSMUSG00000005677	Nr1i3	52	2	1022090	37472	NA	NA	NA	NA
ENSMUSG00000005681	Apoa2	16	0	1022090	37472	NA	NA	NA	NA
ENSMUSG00000005682	Pan2	41	2	1022090	37472	NA	NA	NA	NA
ENSMUSG00000005683	Cs	15	0	1022090	37472	NA	NA	NA	NA
ENSMUSG00000005686	Ampd3	67	0	1022090	37472	NA	NA	NA	NA
ENSMUSG00000005687	Bcas2	1	0	1022090	37472	NA	NA	NA	NA
ENSMUSG00000005696	Sh2d1a	35	0	1022090	37472	NA	NA	NA	NA
ENSMUSG00000005698	Ctcf	39	43	1022090	37472	4.90782	1.49379e-39	TRUE	NA
ENSMUSG00000005699	Pard6a	1	0	1022090	37472	NA	NA	NA	NA
ENSMUSG00000005705	Agrp	87	6	1022090	37472	1.11756	0.272861	FALSE	Enriched for reversed integrations
ENSMUSG00000005716	Pvalb	6	0	1022090	37472	NA	NA	NA	NA
ENSMUSG00000005718	Tfap4	122	3	1022090	37472	-0.173043	1	FALSE	NA
ENSMUSG00000005732	Ranbp1	25	0	1022090	37472	NA	NA	NA	NA
ENSMUSG00000005763	Cd247	6	0	1022090	37472	NA	NA	NA	NA
ENSMUSG00000005774	Rfx5	15	1	1022090	37472	NA	NA	NA	NA
ENSMUSG00000005779	Psmb4	114	0	1022090	37472	NA	NA	NA	NA
ENSMUSG00000005800	Mmp8	1	0	1022090	37472	NA	NA	NA	NA
ENSMUSG00000005802	Slc30a4	12	0	1022090	37472	NA	NA	NA	NA
ENSMUSG00000005803	Sqor	0	0	1022090	37472	NA	NA	NA	NA
ENSMUSG00000005804	Bloc1s6	12	1	1022090	37472	NA	NA	NA	NA
ENSMUSG00000005813	Metap1	24	0	1022090	37472	NA	NA	NA	NA
ENSMUSG00000005823	Gpr108	6	1	1022090	37472	NA	NA	NA	NA
ENSMUSG00000005824	Tnfsf14	0	0	1022090	37472	NA	NA	NA	NA
ENSMUSG00000005836	Gata6	85	1	1022090	37472	NA	NA	NA	NA
ENSMUSG00000005846	Rsl1d1	10	0	1022090	37472	NA	NA	NA	NA
ENSMUSG00000005864	Cnga2	0	0	1022090	37472	NA	NA	NA	NA
ENSMUSG00000005871	Apc	153	5	1022090	37472	0.087634	1	FALSE	NA
ENSMUSG00000005873	Reep5	21	0	1022090	37472	NA	NA	NA	NA
ENSMUSG00000005881	Ergic3	1	0	1022090	37472	NA	NA	NA	NA
ENSMUSG00000005882	Uqcc1	29	1	1022090	37472	NA	NA	NA	NA
ENSMUSG00000005883	Spo11	133	1	1022090	37472	NA	NA	NA	NA
ENSMUSG00000005886	Ncoa2	56	3	1022090	37472	0.936695	0.62271	FALSE	NA
ENSMUSG00000005891	Prl4a1	8	0	1022090	37472	NA	NA	NA	NA
ENSMUSG00000005892	Trh	36	3	1022090	37472	1.56012	0.290973	FALSE	NA
ENSMUSG00000005893	Nr2c2	14	0	1022090	37472	NA	NA	NA	NA
ENSMUSG00000005897	Nr2c1	8	0	1022090	37472	NA	NA	NA	NA
ENSMUSG00000005899	Smpd4	81	0	1022090	37472	NA	NA	NA	NA
ENSMUSG00000005907	Pex1	13	0	1022090	37472	NA	NA	NA	NA
ENSMUSG00000005917	Otx1	0	0	1022090	37472	NA	NA	NA	NA
ENSMUSG00000005936	Kctd20	160	2	1022090	37472	NA	NA	NA	NA
ENSMUSG00000005947	Itgae	34	0	1022090	37472	NA	NA	NA	NA
ENSMUSG00000005949	Ctns	11	0	1022090	37472	NA	NA	NA	NA
ENSMUSG00000005950	P2rx5	17	1	1022090	37472	NA	NA	NA	NA
ENSMUSG00000005951	Shpk	0	0	1022090	37472	NA	NA	NA	NA
ENSMUSG00000005952	Trpv1	9	1	1022090	37472	NA	NA	NA	NA
ENSMUSG00000005958	Ephb3	99	1	1022090	37472	NA	NA	NA	NA
ENSMUSG00000005968	Tuft1	7	0	1022090	37472	NA	NA	NA	NA
ENSMUSG00000005973	Rcn1	105	0	1022090	37472	NA	NA	NA	NA
ENSMUSG00000005980	Dnase1	127	2	1022090	37472	NA	NA	NA	NA
ENSMUSG00000005981	Trap1	14	0	1022090	37472	NA	NA	NA	NA
ENSMUSG00000005982	Naa60	6	0	1022090	37472	NA	NA	NA	NA
ENSMUSG00000005983	1700037C18Rik	7	0	1022090	37472	NA	NA	NA	NA
ENSMUSG00000005986	Ankrd13d	1	0	1022090	37472	NA	NA	NA	NA
ENSMUSG00000005994	Tyrp1	1	0	1022090	37472	NA	NA	NA	NA
ENSMUSG00000006005	Tpr	9	0	1022090	37472	NA	NA	NA	NA
ENSMUSG00000006007	Pdc	14	1	1022090	37472	NA	NA	NA	NA
ENSMUSG00000006010	Odr4	13	0	1022090	37472	NA	NA	NA	NA
ENSMUSG00000006014	Prg4	9	0	1022090	37472	NA	NA	NA	NA
ENSMUSG00000006019	Dhx34	17	1	1022090	37472	NA	NA	NA	NA
ENSMUSG00000006021	Kptn	4	0	1022090	37472	NA	NA	NA	NA
ENSMUSG00000006024	Napa	2	0	1022090	37472	NA	NA	NA	NA
ENSMUSG00000006050	Sra1	1	0	1022090	37472	NA	NA	NA	NA
ENSMUSG00000006056	Calcoco2	367	4	1022090	37472	-1.43247	1	FALSE	NA
ENSMUSG00000006057	Atp5g1	12	1	1022090	37472	NA	NA	NA	NA
ENSMUSG00000006058	Snf8	6	0	1022090	37472	NA	NA	NA	NA
ENSMUSG00000006095	Tbcb	2	0	1022090	37472	NA	NA	NA	NA
ENSMUSG00000006127	Inpp5k	13	1	1022090	37472	NA	NA	NA	NA
ENSMUSG00000006134	Crkl	10	0	1022090	37472	NA	NA	NA	NA
ENSMUSG00000006143	Upk3bl	13	0	1022090	37472	NA	NA	NA	NA
ENSMUSG00000006154	Eps8l1	19	0	1022090	37472	NA	NA	NA	NA
ENSMUSG00000006169	Clint1	34	0	1022090	37472	NA	NA	NA	NA
ENSMUSG00000006179	Prss16	45	0	1022090	37472	NA	NA	NA	NA
ENSMUSG00000006191	Cdkal1	43	2	1022090	37472	NA	NA	NA	NA
ENSMUSG00000006200	Rhox6	3	0	1022090	37472	NA	NA	NA	NA
ENSMUSG00000006204	Cdcp3	2	1	1022090	37472	NA	NA	NA	NA
ENSMUSG00000006205	Htra1	230	5	1022090	37472	-0.497394	1	FALSE	NA
ENSMUSG00000006215	Zbtb17	14	1	1022090	37472	NA	NA	NA	NA
ENSMUSG00000006216	Clcnkb	12	0	1022090	37472	NA	NA	NA	NA
ENSMUSG00000006218	Fam131c	165	0	1022090	37472	NA	NA	NA	NA
ENSMUSG00000006219	Fblim1	93	0	1022090	37472	NA	NA	NA	NA
ENSMUSG00000006221	Hspb7	10	0	1022090	37472	NA	NA	NA	NA
ENSMUSG00000006235	Epor	2	0	1022090	37472	NA	NA	NA	NA
ENSMUSG00000006241	Ccdc159	110	3	1022090	37472	-0.0249273	1	FALSE	NA
ENSMUSG00000006262	Mob1b	75	1	1022090	37472	NA	NA	NA	NA
ENSMUSG00000006269	Atp6v1b1	24	0	1022090	37472	NA	NA	NA	NA
ENSMUSG00000006270	Vax1	4	0	1022090	37472	NA	NA	NA	NA
ENSMUSG00000006273	Atp6v1b2	154	1	1022090	37472	NA	NA	NA	NA
ENSMUSG00000006276	Eps15l1	93	2	1022090	37472	NA	NA	NA	NA
ENSMUSG00000006281	Tep1	16	0	1022090	37472	NA	NA	NA	NA
ENSMUSG00000006288	Ttc5	7	0	1022090	37472	NA	NA	NA	NA
ENSMUSG00000006289	Osgep	14	0	1022090	37472	NA	NA	NA	NA
ENSMUSG00000006299	Aamp	0	0	1022090	37472	NA	NA	NA	NA
ENSMUSG00000006301	Tmbim1	217	1	1022090	37472	NA	NA	NA	NA
ENSMUSG00000006304	Arpc2	42	1	1022090	37472	NA	NA	NA	NA
ENSMUSG00000006307	Kmt2b	10	0	1022090	37472	NA	NA	NA	NA
ENSMUSG00000006310	Zbtb32	52	0	1022090	37472	NA	NA	NA	NA
ENSMUSG00000006311	Etv2	11	0	1022090	37472	NA	NA	NA	NA
ENSMUSG00000006313	Upk1a	27	3	1022090	37472	1.96233	0.15567	FALSE	NA
ENSMUSG00000006315	Tmem147	1	0	1022090	37472	NA	NA	NA	NA
ENSMUSG00000006333	Rps9	20	0	1022090	37472	NA	NA	NA	NA
ENSMUSG00000006335	Tfpt	15	0	1022090	37472	NA	NA	NA	NA
ENSMUSG00000006342	Susd2	15	1	1022090	37472	NA	NA	NA	NA
ENSMUSG00000006344	Ggt5	4	0	1022090	37472	NA	NA	NA	NA
ENSMUSG00000006345	Ggt1	16	0	1022090	37472	NA	NA	NA	NA
ENSMUSG00000006356	Crip2	5	1	1022090	37472	NA	NA	NA	NA
ENSMUSG00000006360	Crip1	12	1	1022090	37472	NA	NA	NA	NA
ENSMUSG00000006362	Cbfa2t3	9	1	1022090	37472	NA	NA	NA	NA
ENSMUSG00000006369	Fbln1	13	0	1022090	37472	NA	NA	NA	NA
ENSMUSG00000006373	Pgrmc1	35	1	1022090	37472	NA	NA	NA	NA
ENSMUSG00000006378	Gcat	49	1	1022090	37472	NA	NA	NA	NA
ENSMUSG00000006386	Tek	30	0	1022090	37472	NA	NA	NA	NA
ENSMUSG00000006389	Mpl	2	0	1022090	37472	NA	NA	NA	NA
ENSMUSG00000006390	Elovl1	1	0	1022090	37472	NA	NA	NA	NA
ENSMUSG00000006392	Med8	2	0	1022090	37472	NA	NA	NA	NA
ENSMUSG00000006395	Hyi	138	1	1022090	37472	NA	NA	NA	NA
ENSMUSG00000006398	Cdc20	3	0	1022090	37472	NA	NA	NA	NA
ENSMUSG00000006403	Adamts4	40	0	1022090	37472	NA	NA	NA	NA
ENSMUSG00000006411	Nectin4	22	0	1022090	37472	NA	NA	NA	NA
ENSMUSG00000006412	Pfdn2	9	0	1022090	37472	NA	NA	NA	NA
ENSMUSG00000006418	Rnf114	11	0	1022090	37472	NA	NA	NA	NA
ENSMUSG00000006423	C330007P06Rik	59	0	1022090	37472	NA	NA	NA	NA
ENSMUSG00000006435	Neurl1a	144	0	1022090	37472	NA	NA	NA	NA
ENSMUSG00000006442	Srm	12	0	1022090	37472	NA	NA	NA	NA
ENSMUSG00000006445	Epha2	559	2	1022090	37472	NA	NA	NA	NA
ENSMUSG00000006456	Rbm14	35	1	1022090	37472	NA	NA	NA	NA
ENSMUSG00000006457	Actn3	38	1	1022090	37472	NA	NA	NA	NA
ENSMUSG00000006463	Zdhhc24	42	0	1022090	37472	NA	NA	NA	NA
ENSMUSG00000006464	Bbs1	86	4	1022090	37472	0.648523	0.756217	FALSE	NA
ENSMUSG00000006469	Slc34a3	8	1	1022090	37472	NA	NA	NA	NA
ENSMUSG00000006471	Ndor1	25	0	1022090	37472	NA	NA	NA	NA
ENSMUSG00000006476	Nsmf	0	0	1022090	37472	NA	NA	NA	NA
ENSMUSG00000006488	Prl7a1	0	0	1022090	37472	NA	NA	NA	NA
ENSMUSG00000006490	Prl8a9	0	0	1022090	37472	NA	NA	NA	NA
ENSMUSG00000006494	Pdk1	35	1	1022090	37472	NA	NA	NA	NA
ENSMUSG00000006498	Ptbp1	48	1	1022090	37472	NA	NA	NA	NA
ENSMUSG00000006517	Mvd	5	0	1022090	37472	NA	NA	NA	NA
ENSMUSG00000006519	Cyba	13	0	1022090	37472	NA	NA	NA	NA
ENSMUSG00000006522	Itih3	12	0	1022090	37472	NA	NA	NA	NA
ENSMUSG00000006526	Stimate	6	0	1022090	37472	NA	NA	NA	NA
ENSMUSG00000006527	Sfmbt1	5	1	1022090	37472	NA	NA	NA	NA
ENSMUSG00000006529	Itih1	48	1	1022090	37472	NA	NA	NA	NA
ENSMUSG00000006538	Ihh	1	0	1022090	37472	NA	NA	NA	NA
ENSMUSG00000006542	Prkag3	239	3	1022090	37472	-1.13758	1	FALSE	NA
ENSMUSG00000006546	Cryba2	2	0	1022090	37472	NA	NA	NA	NA
ENSMUSG00000006567	Atp7b	9	1	1022090	37472	NA	NA	NA	NA
ENSMUSG00000006570	Defb2	0	0	1022090	37472	NA	NA	NA	NA
ENSMUSG00000006574	Slc4a1	59	1	1022090	37472	NA	NA	NA	NA
ENSMUSG00000006575	Rundc3a	419	7	1022090	37472	-0.945047	1	FALSE	NA
ENSMUSG00000006576	Slc4a3	7	0	1022090	37472	NA	NA	NA	NA
ENSMUSG00000006585	Cdt1	252	5	1022090	37472	-0.628671	1	FALSE	NA
ENSMUSG00000006586	Runx1t1	44	1	1022090	37472	NA	NA	NA	NA
ENSMUSG00000006587	Snai3	9	0	1022090	37472	NA	NA	NA	NA
ENSMUSG00000006589	Aprt	15	0	1022090	37472	NA	NA	NA	NA
ENSMUSG00000006599	Gtf2h1	198	5	1022090	37472	-0.282222	1	FALSE	NA
ENSMUSG00000006611	Hfe	171	2	1022090	37472	NA	NA	NA	NA
ENSMUSG00000006638	Abhd1	1	0	1022090	37472	NA	NA	NA	NA
ENSMUSG00000006641	Slc5a6	11	0	1022090	37472	NA	NA	NA	NA
ENSMUSG00000006642	Tcf23	6	0	1022090	37472	NA	NA	NA	NA
ENSMUSG00000006649	Nphs1	70	0	1022090	37472	NA	NA	NA	NA
ENSMUSG00000006651	Aplp1	19	0	1022090	37472	NA	NA	NA	NA
ENSMUSG00000006673	Qrich1	19	1	1022090	37472	NA	NA	NA	NA
ENSMUSG00000006675	P4htm	74	0	1022090	37472	NA	NA	NA	NA
ENSMUSG00000006676	Usp19	4	0	1022090	37472	NA	NA	NA	NA
ENSMUSG00000006678	Pola1	421	10	1022090	37472	-0.492352	1	FALSE	NA
ENSMUSG00000006699	Cdc42	51	0	1022090	37472	NA	NA	NA	NA
ENSMUSG00000006705	Pknox1	133	1	1022090	37472	NA	NA	NA	NA
ENSMUSG00000006711	D130043K22Rik	7	0	1022090	37472	NA	NA	NA	NA
ENSMUSG00000006715	Gmnn	23	0	1022090	37472	NA	NA	NA	NA
ENSMUSG00000006717	Acot13	58	1	1022090	37472	NA	NA	NA	NA
ENSMUSG00000006720	Zfp184	556	4	1022090	37472	-2.03071	1	FALSE	NA
ENSMUSG00000006724	Cyp27b1	8	0	1022090	37472	NA	NA	NA	NA
ENSMUSG00000006728	Cdk4	19	0	1022090	37472	NA	NA	NA	NA
ENSMUSG00000006731	B4galnt1	109	0	1022090	37472	NA	NA	NA	NA
ENSMUSG00000006732	Mettl1	28	0	1022090	37472	NA	NA	NA	NA
ENSMUSG00000006736	Tspan31	8	0	1022090	37472	NA	NA	NA	NA
ENSMUSG00000006740	Kif5b	87	4	1022090	37472	0.63203	0.768999	FALSE	NA
ENSMUSG00000006763	Saal1	9	0	1022090	37472	NA	NA	NA	NA
ENSMUSG00000006764	Tph2	48	0	1022090	37472	NA	NA	NA	NA
ENSMUSG00000006777	Krt23	0	0	1022090	37472	NA	NA	NA	NA
ENSMUSG00000006782	Cnp	3	0	1022090	37472	NA	NA	NA	NA
ENSMUSG00000006784	Ttc25	157	3	1022090	37472	-0.534362	1	FALSE	NA
ENSMUSG00000006800	Sulf2	551	15	1022090	37472	-0.339198	1	FALSE	NA
ENSMUSG00000006818	Sod2	378	9	1022090	37472	-0.474788	1	FALSE	NA
ENSMUSG00000006850	Tmco6	59	0	1022090	37472	NA	NA	NA	NA
ENSMUSG00000006906	Stambp	8	0	1022090	37472	NA	NA	NA	NA
ENSMUSG00000006920	Ezh1	39	2	1022090	37472	NA	NA	NA	NA
ENSMUSG00000006930	Hap1	27	0	1022090	37472	NA	NA	NA	NA
ENSMUSG00000006931	P3h4	33	1	1022090	37472	NA	NA	NA	NA
ENSMUSG00000006932	Ctnnb1	200	0	1022090	37472	NA	NA	NA	NA
ENSMUSG00000006941	Eif1b	2	0	1022090	37472	NA	NA	NA	NA
ENSMUSG00000006948	Klk4	32	0	1022090	37472	NA	NA	NA	NA
ENSMUSG00000006958	Chrd	11	0	1022090	37472	NA	NA	NA	NA
ENSMUSG00000006998	Psmd2	1	0	1022090	37472	NA	NA	NA	NA
ENSMUSG00000007021	Syngr3	1	0	1022090	37472	NA	NA	NA	NA
ENSMUSG00000007029	Vars	61	2	1022090	37472	NA	NA	NA	NA
ENSMUSG00000007030	Vwa7	5	0	1022090	37472	NA	NA	NA	NA
ENSMUSG00000007033	Hspa1l	0	0	1022090	37472	NA	NA	NA	NA
ENSMUSG00000007034	Slc44a4	13	0	1022090	37472	NA	NA	NA	NA
ENSMUSG00000007035	Msh5	62	0	1022090	37472	NA	NA	NA	NA
ENSMUSG00000007036	Abhd16a	27	0	1022090	37472	NA	NA	NA	NA
ENSMUSG00000007038	Neu1	1	0	1022090	37472	NA	NA	NA	NA
ENSMUSG00000007039	Ddah2	9	0	1022090	37472	NA	NA	NA	NA
ENSMUSG00000007041	Clic1	52	0	1022090	37472	NA	NA	NA	NA
ENSMUSG00000007050	Lsm2	19	0	1022090	37472	NA	NA	NA	NA
ENSMUSG00000007080	Pole	17	1	1022090	37472	NA	NA	NA	NA
ENSMUSG00000007097	Atp1a2	81	1	1022090	37472	NA	NA	NA	NA
ENSMUSG00000007107	Atp1a4	3	0	1022090	37472	NA	NA	NA	NA
ENSMUSG00000007122	Casq1	19	0	1022090	37472	NA	NA	NA	NA
ENSMUSG00000007207	Stx1a	6	0	1022090	37472	NA	NA	NA	NA
ENSMUSG00000007209	Ceacam9	28	0	1022090	37472	NA	NA	NA	NA
ENSMUSG00000007216	Zfp775	0	0	1022090	37472	NA	NA	NA	NA
ENSMUSG00000007279	Scube2	52	0	1022090	37472	NA	NA	NA	NA
ENSMUSG00000007338	Mrpl49	13	0	1022090	37472	NA	NA	NA	NA
ENSMUSG00000007379	Dennd2c	299	4	1022090	37472	-1.13763	1	FALSE	NA
ENSMUSG00000007411	Mark3	62	1	1022090	37472	NA	NA	NA	NA
ENSMUSG00000007415	Gatad1	27	0	1022090	37472	NA	NA	NA	NA
ENSMUSG00000007457	2310003L06Rik	34	3	1022090	37472	1.64029	0.257553	FALSE	NA
ENSMUSG00000007458	M6pr	9	0	1022090	37472	NA	NA	NA	NA
ENSMUSG00000007476	Lrrc8a	38	0	1022090	37472	NA	NA	NA	NA
ENSMUSG00000007480	Mc5r	41	0	1022090	37472	NA	NA	NA	NA
ENSMUSG00000007564	Ppp2r1a	13	0	1022090	37472	NA	NA	NA	NA
ENSMUSG00000007570	Fance	11	3	1022090	37472	3.18469	0.0175729	FALSE	NA
ENSMUSG00000007589	Tinf2	10	0	1022090	37472	NA	NA	NA	NA
ENSMUSG00000007591	Tssk4	8	0	1022090	37472	NA	NA	NA	NA
ENSMUSG00000007594	Hapln4	8	0	1022090	37472	NA	NA	NA	NA
ENSMUSG00000007603	Dus3l	25	0	1022090	37472	NA	NA	NA	NA
ENSMUSG00000007610	Gtpbp3	19	0	1022090	37472	NA	NA	NA	NA
ENSMUSG00000007613	Tgfbr1	2	0	1022090	37472	NA	NA	NA	NA
ENSMUSG00000007617	Homer1	26	0	1022090	37472	NA	NA	NA	NA
ENSMUSG00000007646	Rad51c	132	4	1022090	37472	0.0361513	1	FALSE	NA
ENSMUSG00000007653	Gabrb2	6	0	1022090	37472	NA	NA	NA	NA
ENSMUSG00000007655	Cav1	0	0	1022090	37472	NA	NA	NA	NA
ENSMUSG00000007656	Arpp19	5	0	1022090	37472	NA	NA	NA	NA
ENSMUSG00000007659	Bcl2l1	180	2	1022090	37472	NA	NA	NA	NA
ENSMUSG00000007670	Khsrp	3	0	1022090	37472	NA	NA	NA	NA
ENSMUSG00000007682	Dio2	0	0	1022090	37472	NA	NA	NA	NA
ENSMUSG00000007721	Ccdc124	14	0	1022090	37472	NA	NA	NA	NA
ENSMUSG00000007739	Cct4	226	4	1022090	37472	-0.735263	1	FALSE	NA
ENSMUSG00000007777	0610009B22Rik	15	0	1022090	37472	NA	NA	NA	NA
ENSMUSG00000007783	Cpt1c	23	0	1022090	37472	NA	NA	NA	NA
ENSMUSG00000007805	Twist2	7	1	1022090	37472	NA	NA	NA	NA
ENSMUSG00000007812	Zfp655	13	1	1022090	37472	NA	NA	NA	NA
ENSMUSG00000007815	Rhoa	31	0	1022090	37472	NA	NA	NA	NA
ENSMUSG00000007817	Zmiz1	393	106	1022090	37472	2.89221	3.39188e-49	TRUE	NA
ENSMUSG00000007827	Ankrd26	7	0	1022090	37472	NA	NA	NA	NA
ENSMUSG00000007833	Aldh16a1	25	0	1022090	37472	NA	NA	NA	NA
ENSMUSG00000007837	Prrg2	38	2	1022090	37472	NA	NA	NA	NA
ENSMUSG00000007850	Hnrnph1	37	0	1022090	37472	NA	NA	NA	NA
ENSMUSG00000007867	Ift43	50	2	1022090	37472	NA	NA	NA	NA
ENSMUSG00000007872	Id3	88	1	1022090	37472	NA	NA	NA	NA
ENSMUSG00000007877	Tcap	0	0	1022090	37472	NA	NA	NA	NA
ENSMUSG00000007880	Arid1a	282	351	1022090	37472	5.09741	0	TRUE	NA
ENSMUSG00000007888	Crlf1	22	0	1022090	37472	NA	NA	NA	NA
ENSMUSG00000007891	Ctsd	13	0	1022090	37472	NA	NA	NA	NA
ENSMUSG00000007892	Rplp1	20	2	1022090	37472	NA	NA	NA	NA
ENSMUSG00000007907	Cabs1	0	0	1022090	37472	NA	NA	NA	NA
ENSMUSG00000007908	Hmgcll1	42	0	1022090	37472	NA	NA	NA	NA
ENSMUSG00000007944	Ttc9b	67	1	1022090	37472	NA	NA	NA	NA
ENSMUSG00000007946	Phox2a	4	0	1022090	37472	NA	NA	NA	NA
ENSMUSG00000007950	Abhd8	13	1	1022090	37472	NA	NA	NA	NA
ENSMUSG00000007987	Ift22	20	0	1022090	37472	NA	NA	NA	NA
ENSMUSG00000007989	Fzd3	74	1	1022090	37472	NA	NA	NA	NA
ENSMUSG00000008028	1700008O03Rik	176	3	1022090	37472	-0.698216	1	FALSE	NA
ENSMUSG00000008035	Mid1ip1	40	1	1022090	37472	NA	NA	NA	NA
ENSMUSG00000008036	Ap2s1	48	0	1022090	37472	NA	NA	NA	NA
ENSMUSG00000008090	Fgfrl1	0	0	1022090	37472	NA	NA	NA	NA
ENSMUSG00000008129	4930432K21Rik	64	8	1022090	37472	1.91745	0.0110215	FALSE	NA
ENSMUSG00000008136	Fhl2	63	0	1022090	37472	NA	NA	NA	NA
ENSMUSG00000008140	Emc10	30	0	1022090	37472	NA	NA	NA	NA
ENSMUSG00000008153	Clstn3	80	0	1022090	37472	NA	NA	NA	NA
ENSMUSG00000008167	Fbxw9	4	0	1022090	37472	NA	NA	NA	NA
ENSMUSG00000008193	Spib	0	0	1022090	37472	NA	NA	NA	NA
ENSMUSG00000008200	Fnbp4	49	1	1022090	37472	NA	NA	NA	NA
ENSMUSG00000008206	Cers4	80	5	1022090	37472	1.01472	0.410456	FALSE	NA
ENSMUSG00000008226	Scrn3	17	0	1022090	37472	NA	NA	NA	NA
ENSMUSG00000008301	Phax	26	0	1022090	37472	NA	NA	NA	NA
ENSMUSG00000008305	Tle1	51	1	1022090	37472	NA	NA	NA	NA
ENSMUSG00000008307	1700109H08Rik	35	1	1022090	37472	NA	NA	NA	NA
ENSMUSG00000008318	Relt	10	0	1022090	37472	NA	NA	NA	NA
ENSMUSG00000008333	Snrpb2	16	0	1022090	37472	NA	NA	NA	NA
ENSMUSG00000008348	Ubc	120	0	1022090	37472	NA	NA	NA	NA
ENSMUSG00000008373	Prpf31	2	0	1022090	37472	NA	NA	NA	NA
ENSMUSG00000008384	Sertad1	21	2	1022090	37472	NA	NA	NA	NA
ENSMUSG00000008393	Carhsp1	3	0	1022090	37472	NA	NA	NA	NA
ENSMUSG00000008398	Elk3	373	6	1022090	37472	-0.970314	1	FALSE	NA
ENSMUSG00000008429	Herpud2	32	0	1022090	37472	NA	NA	NA	NA
ENSMUSG00000008435	Rdh13	12	0	1022090	37472	NA	NA	NA	NA
ENSMUSG00000008438	Adam21	0	0	1022090	37472	NA	NA	NA	NA
ENSMUSG00000008450	Nutf2	59	0	1022090	37472	NA	NA	NA	NA
ENSMUSG00000008461	Fut1	48	1	1022090	37472	NA	NA	NA	NA
ENSMUSG00000008475	Arpc5	1	0	1022090	37472	NA	NA	NA	NA
ENSMUSG00000008482	Rnf151	7	0	1022090	37472	NA	NA	NA	NA
ENSMUSG00000008489	Elavl2	33	1	1022090	37472	NA	NA	NA	NA
ENSMUSG00000008496	Pou2f2	96	1	1022090	37472	NA	NA	NA	NA
ENSMUSG00000008540	Mgst1	3	0	1022090	37472	NA	NA	NA	NA
ENSMUSG00000008575	Nfib	181	7	1022090	37472	0.261745	0.982304	FALSE	NA
ENSMUSG00000008590	Htr3b	122	1	1022090	37472	NA	NA	NA	NA
ENSMUSG00000008601	Rab25	18	1	1022090	37472	NA	NA	NA	NA
ENSMUSG00000008604	Ubqln4	133	2	1022090	37472	NA	NA	NA	NA
ENSMUSG00000008658	Rbfox1	75	2	1022090	37472	NA	NA	NA	NA
ENSMUSG00000008668	Rps18	10	0	1022090	37472	NA	NA	NA	NA
ENSMUSG00000008682	Rpl10	48	1	1022090	37472	NA	NA	NA	NA
ENSMUSG00000008683	Rps15a	5	0	1022090	37472	NA	NA	NA	NA
ENSMUSG00000008690	Ncaph2	13	0	1022090	37472	NA	NA	NA	NA
ENSMUSG00000008730	Hipk1	19	0	1022090	37472	NA	NA	NA	NA
ENSMUSG00000008734	Gprc5b	51	3	1022090	37472	1.0692	0.543756	FALSE	NA
ENSMUSG00000008763	Man1a2	136	2	1022090	37472	NA	NA	NA	NA
ENSMUSG00000008789	Ceacam5	3	0	1022090	37472	NA	NA	NA	NA
ENSMUSG00000008813	Tppp2	27	0	1022090	37472	NA	NA	NA	NA
ENSMUSG00000008822	Acyp1	29	0	1022090	37472	NA	NA	NA	NA
ENSMUSG00000008843	Cldn13	273	4	1022090	37472	-1.00681	1	FALSE	NA
ENSMUSG00000008845	Cd163	5	2	1022090	37472	NA	NA	NA	NA
ENSMUSG00000008855	Hdac5	124	6	1022090	37472	0.611126	0.671742	FALSE	NA
ENSMUSG00000008859	Rala	30	0	1022090	37472	NA	NA	NA	NA
ENSMUSG00000008874	Clec3a	0	0	1022090	37472	NA	NA	NA	NA
ENSMUSG00000008892	Vdac3	36	0	1022090	37472	NA	NA	NA	NA
ENSMUSG00000008932	Slc1a7	15	0	1022090	37472	NA	NA	NA	NA
ENSMUSG00000008958	Vps72	88	7	1022090	37472	1.29391	0.136914	FALSE	NA
ENSMUSG00000008976	Gabpa	25	0	1022090	37472	NA	NA	NA	NA
ENSMUSG00000008999	Bmp7	75	2	1022090	37472	NA	NA	NA	NA
ENSMUSG00000009013	Dynll1	42	1	1022090	37472	NA	NA	NA	NA
ENSMUSG00000009030	Pdcl	22	0	1022090	37472	NA	NA	NA	NA
ENSMUSG00000009035	Tmem184b	18	2	1022090	37472	NA	NA	NA	NA
ENSMUSG00000009047	Gm5965	27	0	1022090	37472	NA	NA	NA	NA
ENSMUSG00000009070	Rsph14	41	0	1022090	37472	NA	NA	NA	NA
ENSMUSG00000009073	Nf2	383	5	1022090	37472	-1.23082	1	FALSE	NA
ENSMUSG00000009075	Cabp7	9	0	1022090	37472	NA	NA	NA	NA
ENSMUSG00000009076	Zmat5	203	5	1022090	37472	-0.31803	1	FALSE	NA
ENSMUSG00000009079	Ewsr1	33	0	1022090	37472	NA	NA	NA	NA
ENSMUSG00000009090	Ap1b1	35	1	1022090	37472	NA	NA	NA	NA
ENSMUSG00000009092	Derl3	160	3	1022090	37472	-0.561503	1	FALSE	NA
ENSMUSG00000009093	Gstt4	5	0	1022090	37472	NA	NA	NA	NA
ENSMUSG00000009097	Tbx1	2	1	1022090	37472	NA	NA	NA	NA
ENSMUSG00000009108	Gnat2	126	2	1022090	37472	NA	NA	NA	NA
ENSMUSG00000009112	Bcl2l13	29	0	1022090	37472	NA	NA	NA	NA
ENSMUSG00000009114	2610028H24Rik	56	2	1022090	37472	NA	NA	NA	NA
ENSMUSG00000009115	Spatc1l	0	0	1022090	37472	NA	NA	NA	NA
ENSMUSG00000009145	Dqx1	8	0	1022090	37472	NA	NA	NA	NA
ENSMUSG00000009185	Ccl8	0	0	1022090	37472	NA	NA	NA	NA
ENSMUSG00000009207	Lnpk	6	1	1022090	37472	NA	NA	NA	NA
ENSMUSG00000009210	Prr29	12	0	1022090	37472	NA	NA	NA	NA
ENSMUSG00000009214	Mymk	2	0	1022090	37472	NA	NA	NA	NA
ENSMUSG00000009216	Fam163b	2	0	1022090	37472	NA	NA	NA	NA
ENSMUSG00000009246	Trpm5	126	3	1022090	37472	-0.21922	1	FALSE	NA
ENSMUSG00000009248	Ascl2	101	1	1022090	37472	NA	NA	NA	NA
ENSMUSG00000009281	Rarres2	37	2	1022090	37472	NA	NA	NA	NA
ENSMUSG00000009291	Pttg1ip	43	3	1022090	37472	1.31011	0.41075	FALSE	NA
ENSMUSG00000009292	Trpm2	2	0	1022090	37472	NA	NA	NA	NA
ENSMUSG00000009293	Ube2g2	21	0	1022090	37472	NA	NA	NA	NA
ENSMUSG00000009350	Mpo	0	0	1022090	37472	NA	NA	NA	NA
ENSMUSG00000009356	Lpo	27	0	1022090	37472	NA	NA	NA	NA
ENSMUSG00000009376	Met	5	0	1022090	37472	NA	NA	NA	NA
ENSMUSG00000009378	Slc16a12	2	0	1022090	37472	NA	NA	NA	NA
ENSMUSG00000009394	Syn2	47	3	1022090	37472	1.18468	0.476801	FALSE	NA
ENSMUSG00000009406	Elk1	53	3	1022090	37472	1.01468	0.575068	FALSE	NA
ENSMUSG00000009418	Nav1	534	7	1022090	37472	-1.29435	1	FALSE	NA
ENSMUSG00000009470	Tnpo1	311	6	1022090	37472	-0.708733	1	FALSE	NA
ENSMUSG00000009471	Myod1	17	1	1022090	37472	NA	NA	NA	NA
ENSMUSG00000009487	Otog	13	1	1022090	37472	NA	NA	NA	NA
ENSMUSG00000009535	Rnmt	3	0	1022090	37472	NA	NA	NA	NA
ENSMUSG00000009545	Kcnq1	106	1	1022090	37472	NA	NA	NA	NA
ENSMUSG00000009549	Srp14	40	0	1022090	37472	NA	NA	NA	NA
ENSMUSG00000009551	6330409D20Rik	2	0	1022090	37472	NA	NA	NA	NA
ENSMUSG00000009555	Cdk9	16	0	1022090	37472	NA	NA	NA	NA
ENSMUSG00000009563	Tor2a	0	0	1022090	37472	NA	NA	NA	NA
ENSMUSG00000009566	Fpgs	38	0	1022090	37472	NA	NA	NA	NA
ENSMUSG00000009569	Mrtfb	70	3	1022090	37472	0.61977	0.856124	FALSE	NA
ENSMUSG00000009575	Cbx5	147	112	1022090	37472	4.38442	3.47573e-89	TRUE	NA
ENSMUSG00000009580	Odam	2	0	1022090	37472	NA	NA	NA	NA
ENSMUSG00000009585	Apobec3	326	5	1022090	37472	-0.998932	1	FALSE	NA
ENSMUSG00000009588	St6galnac1	4	1	1022090	37472	NA	NA	NA	NA
ENSMUSG00000009596	Taf7l	9	0	1022090	37472	NA	NA	NA	NA
ENSMUSG00000009614	Sardh	0	1	1022090	37472	NA	NA	NA	NA
ENSMUSG00000009621	Vav2	49	2	1022090	37472	NA	NA	NA	NA
ENSMUSG00000009628	Tex15	9	0	1022090	37472	NA	NA	NA	NA
ENSMUSG00000009630	Ppp2cb	4	0	1022090	37472	NA	NA	NA	NA
ENSMUSG00000009633	G0s2	3	0	1022090	37472	NA	NA	NA	NA
ENSMUSG00000009640	Dmap1	1	0	1022090	37472	NA	NA	NA	NA
ENSMUSG00000009646	Pla2g12b	20	1	1022090	37472	NA	NA	NA	NA
ENSMUSG00000009647	Mcu	140	3	1022090	37472	-0.370107	1	FALSE	NA
ENSMUSG00000009654	Oit3	0	0	1022090	37472	NA	NA	NA	NA
ENSMUSG00000009670	Tex11	19	0	1022090	37472	NA	NA	NA	NA
ENSMUSG00000009681	Bcr	38	1	1022090	37472	NA	NA	NA	NA
ENSMUSG00000009687	Fxyd5	4	0	1022090	37472	NA	NA	NA	NA
ENSMUSG00000009731	Kcnd1	8	0	1022090	37472	NA	NA	NA	NA
ENSMUSG00000009733	Tfcp2	42	4	1022090	37472	1.66527	0.162401	FALSE	NA
ENSMUSG00000009734	Pou6f2	3	0	1022090	37472	NA	NA	NA	NA
ENSMUSG00000009739	Pou6f1	58	2	1022090	37472	NA	NA	NA	NA
ENSMUSG00000009741	Ubp1	8	8	1022090	37472	4.76981	4.52622e-08	TRUE	NA
ENSMUSG00000009772	Nuak2	19	1	1022090	37472	NA	NA	NA	NA
ENSMUSG00000009828	Cilk1	40	0	1022090	37472	NA	NA	NA	NA
ENSMUSG00000009863	Sdhb	15	1	1022090	37472	NA	NA	NA	NA
ENSMUSG00000009876	Cox4i2	34	1	1022090	37472	NA	NA	NA	NA
ENSMUSG00000009894	Snap47	30	0	1022090	37472	NA	NA	NA	NA
ENSMUSG00000009900	Wnt3a	45	0	1022090	37472	NA	NA	NA	NA
ENSMUSG00000009905	Kdsr	6	0	1022090	37472	NA	NA	NA	NA
ENSMUSG00000009907	Vps4b	14	0	1022090	37472	NA	NA	NA	NA
ENSMUSG00000009927	Rps25	12	0	1022090	37472	NA	NA	NA	NA
ENSMUSG00000009941	Nxf2	2	0	1022090	37472	NA	NA	NA	NA
ENSMUSG00000009995	Taz	10	2	1022090	37472	NA	NA	NA	NA
ENSMUSG00000010021	Kif19a	17	0	1022090	37472	NA	NA	NA	NA
ENSMUSG00000010025	Aldh3a2	101	1	1022090	37472	NA	NA	NA	NA
ENSMUSG00000010044	Zmynd10	1	0	1022090	37472	NA	NA	NA	NA
ENSMUSG00000010045	Tmem115	3	0	1022090	37472	NA	NA	NA	NA
ENSMUSG00000010047	Hyal2	14	0	1022090	37472	NA	NA	NA	NA
ENSMUSG00000010048	Ifrd2	4	0	1022090	37472	NA	NA	NA	NA
ENSMUSG00000010051	Hyal1	22	1	1022090	37472	NA	NA	NA	NA
ENSMUSG00000010054	Tusc2	0	0	1022090	37472	NA	NA	NA	NA
ENSMUSG00000010057	Nprl2	2	0	1022090	37472	NA	NA	NA	NA
ENSMUSG00000010064	Slc38a3	5	0	1022090	37472	NA	NA	NA	NA
ENSMUSG00000010066	Cacna2d2	40	1	1022090	37472	NA	NA	NA	NA
ENSMUSG00000010067	Rassf1	14	0	1022090	37472	NA	NA	NA	NA
ENSMUSG00000010080	Epn3	2	0	1022090	37472	NA	NA	NA	NA
ENSMUSG00000010086	Rnf112	6	0	1022090	37472	NA	NA	NA	NA
ENSMUSG00000010095	Slc3a2	107	0	1022090	37472	NA	NA	NA	NA
ENSMUSG00000010097	Nxf1	14	0	1022090	37472	NA	NA	NA	NA
ENSMUSG00000010110	Stx5a	4	0	1022090	37472	NA	NA	NA	NA
ENSMUSG00000010122	Slc47a1	40	1	1022090	37472	NA	NA	NA	NA
ENSMUSG00000010136	Pifo	1	0	1022090	37472	NA	NA	NA	NA
ENSMUSG00000010142	Tnfrsf13b	65	1	1022090	37472	NA	NA	NA	NA
ENSMUSG00000010154	Spire2	95	1	1022090	37472	NA	NA	NA	NA
ENSMUSG00000010175	Prox1	7	2	1022090	37472	NA	NA	NA	NA
ENSMUSG00000010205	Raver1	16	0	1022090	37472	NA	NA	NA	NA
ENSMUSG00000010277	2610507B11Rik	6	0	1022090	37472	NA	NA	NA	NA
ENSMUSG00000010290	AI597479	25	1	1022090	37472	NA	NA	NA	NA
ENSMUSG00000010307	Tmem86a	9	0	1022090	37472	NA	NA	NA	NA
ENSMUSG00000010311	Optc	3	0	1022090	37472	NA	NA	NA	NA
ENSMUSG00000010342	Tex14	119	6	1022090	37472	0.670036	0.610117	FALSE	NA
ENSMUSG00000010358	Ifi35	21	0	1022090	37472	NA	NA	NA	NA
ENSMUSG00000010362	Rdm1	170	3	1022090	37472	-0.648454	1	FALSE	NA
ENSMUSG00000010376	Nedd8	10	0	1022090	37472	NA	NA	NA	NA
ENSMUSG00000010392	Gosr1	6	0	1022090	37472	NA	NA	NA	NA
ENSMUSG00000010406	Mrpl52	160	6	1022090	37472	0.245969	1	FALSE	NA
ENSMUSG00000010435	Spaca7	487	10	1022090	37472	-0.702086	1	FALSE	NA
ENSMUSG00000010453	Kansl3	12	0	1022090	37472	NA	NA	NA	NA
ENSMUSG00000010461	Eya4	12	0	1022090	37472	NA	NA	NA	NA
ENSMUSG00000010476	Ebf3	5	0	1022090	37472	NA	NA	NA	NA
ENSMUSG00000010505	Myt1	2	1	1022090	37472	NA	NA	NA	NA
ENSMUSG00000010517	Faf1	30	0	1022090	37472	NA	NA	NA	NA
ENSMUSG00000010538	Tsacc	115	0	1022090	37472	NA	NA	NA	NA
ENSMUSG00000010554	Mettl16	104	1	1022090	37472	NA	NA	NA	NA
ENSMUSG00000010592	Dazl	8	0	1022090	37472	NA	NA	NA	NA
ENSMUSG00000010601	Apol7a	0	0	1022090	37472	NA	NA	NA	NA
ENSMUSG00000010607	Pigyl	68	4	1022090	37472	0.982992	0.507418	FALSE	NA
ENSMUSG00000010608	Rbm25	255	4	1022090	37472	-0.908757	1	FALSE	NA
ENSMUSG00000010609	Psen2	152	4	1022090	37472	-0.165992	1	FALSE	NA
ENSMUSG00000010651	Acaa1b	0	0	1022090	37472	NA	NA	NA	NA
ENSMUSG00000010660	Plcd1	55	2	1022090	37472	NA	NA	NA	NA
ENSMUSG00000010663	Fads1	185	2	1022090	37472	NA	NA	NA	NA
ENSMUSG00000010721	Lmbr1	128	0	1022090	37472	NA	NA	NA	NA
ENSMUSG00000010751	Tnfrsf22	2	0	1022090	37472	NA	NA	NA	NA
ENSMUSG00000010755	Cars	16	0	1022090	37472	NA	NA	NA	NA
ENSMUSG00000010760	Phlda2	3	0	1022090	37472	NA	NA	NA	NA
ENSMUSG00000010796	Asz1	15	0	1022090	37472	NA	NA	NA	NA
ENSMUSG00000010797	Wnt2	1	0	1022090	37472	NA	NA	NA	NA
ENSMUSG00000010803	Gabra1	4	0	1022090	37472	NA	NA	NA	NA
ENSMUSG00000010825	Grid2ip	55	1	1022090	37472	NA	NA	NA	NA
ENSMUSG00000010830	Kdelr3	85	0	1022090	37472	NA	NA	NA	NA
ENSMUSG00000010841	Cfap97d1	55	1	1022090	37472	NA	NA	NA	NA
ENSMUSG00000010911	Apip	6	0	1022090	37472	NA	NA	NA	NA
ENSMUSG00000010914	Pdhx	13	1	1022090	37472	NA	NA	NA	NA
ENSMUSG00000010936	Vac14	8	0	1022090	37472	NA	NA	NA	NA
ENSMUSG00000011008	Mcoln2	0	0	1022090	37472	NA	NA	NA	NA
ENSMUSG00000011034	Slc5a1	184	2	1022090	37472	NA	NA	NA	NA
ENSMUSG00000011096	Akt1s1	7	0	1022090	37472	NA	NA	NA	NA
ENSMUSG00000011114	Tbrg1	37	0	1022090	37472	NA	NA	NA	NA
ENSMUSG00000011118	Panx3	2	0	1022090	37472	NA	NA	NA	NA
ENSMUSG00000011148	Adssl1	5	0	1022090	37472	NA	NA	NA	NA
ENSMUSG00000011154	Cfap161	93	1	1022090	37472	NA	NA	NA	NA
ENSMUSG00000011158	Brf1	120	5	1022090	37472	0.435648	0.89471	FALSE	NA
ENSMUSG00000011171	Vipr2	3	0	1022090	37472	NA	NA	NA	NA
ENSMUSG00000011179	Odc1	198	0	1022090	37472	NA	NA	NA	NA
ENSMUSG00000011254	Thg1l	169	6	1022090	37472	0.167484	1	FALSE	NA
ENSMUSG00000011256	Adam19	155	2	1022090	37472	NA	NA	NA	NA
ENSMUSG00000011257	Pabpc4	4	0	1022090	37472	NA	NA	NA	NA
ENSMUSG00000011263	Exoc3l2	19	0	1022090	37472	NA	NA	NA	NA
ENSMUSG00000011267	Zfp296	145	2	1022090	37472	NA	NA	NA	NA
ENSMUSG00000011305	Plin5	0	0	1022090	37472	NA	NA	NA	NA
ENSMUSG00000011306	Sugp1	88	5	1022090	37472	0.878747	0.507418	FALSE	NA
ENSMUSG00000011349	Dmrtc2	114	0	1022090	37472	NA	NA	NA	NA
ENSMUSG00000011382	Dhdh	17	0	1022090	37472	NA	NA	NA	NA
ENSMUSG00000011427	Zfp790	9	1	1022090	37472	NA	NA	NA	NA
ENSMUSG00000011463	Cpb1	0	0	1022090	37472	NA	NA	NA	NA
ENSMUSG00000011486	Slc25a41	3	0	1022090	37472	NA	NA	NA	NA
ENSMUSG00000011589	Fsd1	5	0	1022090	37472	NA	NA	NA	NA
ENSMUSG00000011632	Pinlyp	13	0	1022090	37472	NA	NA	NA	NA
ENSMUSG00000011658	Fuz	24	0	1022090	37472	NA	NA	NA	NA
ENSMUSG00000011751	Sptbn4	246	2	1022090	37472	NA	NA	NA	NA
ENSMUSG00000011752	Pgam1	57	1	1022090	37472	NA	NA	NA	NA
ENSMUSG00000011831	Evi5	88	0	1022090	37472	NA	NA	NA	NA
ENSMUSG00000011832	Evi5l	9	0	1022090	37472	NA	NA	NA	NA
ENSMUSG00000011837	Snapc2	6	0	1022090	37472	NA	NA	NA	NA
ENSMUSG00000011877	Git1	26	1	1022090	37472	NA	NA	NA	NA
ENSMUSG00000011884	Gltp	64	1	1022090	37472	NA	NA	NA	NA
ENSMUSG00000011958	Bnip2	13	0	1022090	37472	NA	NA	NA	NA
ENSMUSG00000011960	Ccnt1	44	0	1022090	37472	NA	NA	NA	NA
ENSMUSG00000012017	Scarf2	5	0	1022090	37472	NA	NA	NA	NA
ENSMUSG00000012042	4930579F01Rik	10	0	1022090	37472	NA	NA	NA	NA
ENSMUSG00000012076	Brms1l	61	2	1022090	37472	NA	NA	NA	NA
ENSMUSG00000012114	Med15	112	0	1022090	37472	NA	NA	NA	NA
ENSMUSG00000012117	Dhdds	5	1	1022090	37472	NA	NA	NA	NA
ENSMUSG00000012123	Crybg2	40	0	1022090	37472	NA	NA	NA	NA
ENSMUSG00000012126	Ubxn11	277	3	1022090	37472	-1.34969	1	FALSE	NA
ENSMUSG00000012187	Mogat1	10	0	1022090	37472	NA	NA	NA	NA
ENSMUSG00000012211	Tex22	19	0	1022090	37472	NA	NA	NA	NA
ENSMUSG00000012282	Wnt8a	23	0	1022090	37472	NA	NA	NA	NA
ENSMUSG00000012296	Tjap1	14	1	1022090	37472	NA	NA	NA	NA
ENSMUSG00000012350	Ehf	208	2	1022090	37472	NA	NA	NA	NA
ENSMUSG00000012396	Nanog	401	10	1022090	37472	-0.422276	1	FALSE	NA
ENSMUSG00000012405	Rpl15	2	0	1022090	37472	NA	NA	NA	NA
ENSMUSG00000012422	Tmem167	15	0	1022090	37472	NA	NA	NA	NA
ENSMUSG00000012428	Steap4	9	1	1022090	37472	NA	NA	NA	NA
ENSMUSG00000012429	Mplkip	11	0	1022090	37472	NA	NA	NA	NA
ENSMUSG00000012443	Kif11	56	1	1022090	37472	NA	NA	NA	NA
ENSMUSG00000012483	Rpa3	50	1	1022090	37472	NA	NA	NA	NA
ENSMUSG00000012519	Mlkl	5	0	1022090	37472	NA	NA	NA	NA
ENSMUSG00000012520	Phox2b	23	0	1022090	37472	NA	NA	NA	NA
ENSMUSG00000012535	Tnpo3	194	0	1022090	37472	NA	NA	NA	NA
ENSMUSG00000012609	Ttll5	33	3	1022090	37472	1.68211	0.240289	FALSE	NA
ENSMUSG00000012640	Zfp715	202	4	1022090	37472	-0.574015	1	FALSE	NA
ENSMUSG00000012705	Retn	6	0	1022090	37472	NA	NA	NA	NA
ENSMUSG00000012777	Acp4	187	2	1022090	37472	NA	NA	NA	NA
ENSMUSG00000012819	Cdh23	14	0	1022090	37472	NA	NA	NA	NA
ENSMUSG00000012848	Rps5	24	0	1022090	37472	NA	NA	NA	NA
ENSMUSG00000012889	Podnl1	14	0	1022090	37472	NA	NA	NA	NA
ENSMUSG00000013033	Adgrl1	440	16	1022090	37472	0.072385	1	FALSE	NA
ENSMUSG00000013076	Amotl1	374	3	1022090	37472	-1.78163	1	FALSE	NA
ENSMUSG00000013083	2200002J24Rik	119	2	1022090	37472	NA	NA	NA	NA
ENSMUSG00000013089	Etv5	270	5	1022090	37472	-0.727853	1	FALSE	NA
ENSMUSG00000013091	Tmem190	13	3	1022090	37472	2.96255	0.0269259	FALSE	NA
ENSMUSG00000013150	Gfod2	9	1	1022090	37472	NA	NA	NA	NA
ENSMUSG00000013155	Enkd1	15	1	1022090	37472	NA	NA	NA	NA
ENSMUSG00000013158	4933405L10Rik	3	1	1022090	37472	NA	NA	NA	NA
ENSMUSG00000013160	Atp6v0d1	17	0	1022090	37472	NA	NA	NA	NA
ENSMUSG00000013236	Ptprs	29	0	1022090	37472	NA	NA	NA	NA
ENSMUSG00000013275	Slc41a1	36	0	1022090	37472	NA	NA	NA	NA
ENSMUSG00000013338	Fer1l4	6	0	1022090	37472	NA	NA	NA	NA
ENSMUSG00000013353	4931406B18Rik	3	0	1022090	37472	NA	NA	NA	NA
ENSMUSG00000013367	Iglon5	0	0	1022090	37472	NA	NA	NA	NA
ENSMUSG00000013415	Igf2bp1	219	2	1022090	37472	NA	NA	NA	NA
ENSMUSG00000013418	B4galnt2	31	0	1022090	37472	NA	NA	NA	NA
ENSMUSG00000013419	Zfp651	4	0	1022090	37472	NA	NA	NA	NA
ENSMUSG00000013465	Nelfb	0	0	1022090	37472	NA	NA	NA	NA
ENSMUSG00000013483	Card14	22	0	1022090	37472	NA	NA	NA	NA
ENSMUSG00000013495	Tmem175	44	0	1022090	37472	NA	NA	NA	NA
ENSMUSG00000013523	Bcas1	37	0	1022090	37472	NA	NA	NA	NA
ENSMUSG00000013539	Tango2	115	1	1022090	37472	NA	NA	NA	NA
ENSMUSG00000013584	Aldh1a2	58	0	1022090	37472	NA	NA	NA	NA
ENSMUSG00000013593	Ndufs2	59	2	1022090	37472	NA	NA	NA	NA
ENSMUSG00000013611	Snx31	18	1	1022090	37472	NA	NA	NA	NA
ENSMUSG00000013622	Atraid	48	2	1022090	37472	NA	NA	NA	NA
ENSMUSG00000013629	Cad	7	0	1022090	37472	NA	NA	NA	NA
ENSMUSG00000013643	Lypd8	1	0	1022090	37472	NA	NA	NA	NA
ENSMUSG00000013646	Sh3bp5l	4	1	1022090	37472	NA	NA	NA	NA
ENSMUSG00000013653	1810065E05Rik	0	0	1022090	37472	NA	NA	NA	NA
ENSMUSG00000013662	Atad1	142	5	1022090	37472	0.19461	1	FALSE	NA
ENSMUSG00000013663	Pten	77	2	1022090	37472	NA	NA	NA	NA
ENSMUSG00000013668	4933402N03Rik	2	0	1022090	37472	NA	NA	NA	NA
ENSMUSG00000013698	Pea15a	0	0	1022090	37472	NA	NA	NA	NA
ENSMUSG00000013701	Timm23	85	1	1022090	37472	NA	NA	NA	NA
ENSMUSG00000013707	Tnfaip8l2	161	1	1022090	37472	NA	NA	NA	NA
ENSMUSG00000013736	Trnt1	5	0	1022090	37472	NA	NA	NA	NA
ENSMUSG00000013766	Ly6g6e	83	2	1022090	37472	NA	NA	NA	NA
ENSMUSG00000013787	Ehmt2	46	77	1022090	37472	5.50265	2.85736e-78	TRUE	NA
ENSMUSG00000013822	Elof1	7	0	1022090	37472	NA	NA	NA	NA
ENSMUSG00000013833	Med16	4	0	1022090	37472	NA	NA	NA	NA
ENSMUSG00000013846	St3gal1	0	1	1022090	37472	NA	NA	NA	NA
ENSMUSG00000013858	Tmem259	27	0	1022090	37472	NA	NA	NA	NA
ENSMUSG00000013878	Rnf170	357	6	1022090	37472	-0.907213	1	FALSE	NA
ENSMUSG00000013921	Clip3	3	0	1022090	37472	NA	NA	NA	NA
ENSMUSG00000013928	Thap8	39	0	1022090	37472	NA	NA	NA	NA
ENSMUSG00000013936	Myl2	74	0	1022090	37472	NA	NA	NA	NA
ENSMUSG00000013973	Dedd	97	2	1022090	37472	NA	NA	NA	NA
ENSMUSG00000013974	Mcemp1	3	0	1022090	37472	NA	NA	NA	NA
ENSMUSG00000013997	Nit1	8	0	1022090	37472	NA	NA	NA	NA
ENSMUSG00000014030	Pax5	60	2	1022090	37472	NA	NA	NA	NA
ENSMUSG00000014039	Prdm15	7	0	1022090	37472	NA	NA	NA	NA
ENSMUSG00000014074	Rnf168	68	0	1022090	37472	NA	NA	NA	NA
ENSMUSG00000014075	Tctex1d2	6	0	1022090	37472	NA	NA	NA	NA
ENSMUSG00000014077	Chp1	306	3	1022090	37472	-1.49288	1	FALSE	NA
ENSMUSG00000014104	Sval2	0	0	1022090	37472	NA	NA	NA	NA
ENSMUSG00000014158	Trpv4	44	3	1022090	37472	1.27771	0.429482	FALSE	NA
ENSMUSG00000014164	Klhl3	38	0	1022090	37472	NA	NA	NA	NA
ENSMUSG00000014177	Tvp23b	15	0	1022090	37472	NA	NA	NA	NA
ENSMUSG00000014195	Dnajc7	34	1	1022090	37472	NA	NA	NA	NA
ENSMUSG00000014198	Zfp385c	54	2	1022090	37472	NA	NA	NA	NA
ENSMUSG00000014226	Cacybp	150	0	1022090	37472	NA	NA	NA	NA
ENSMUSG00000014232	Cluap1	1	0	1022090	37472	NA	NA	NA	NA
ENSMUSG00000014243	Zswim7	3	0	1022090	37472	NA	NA	NA	NA
ENSMUSG00000014245	Pigl	880	10	1022090	37472	-1.55489	1	FALSE	Enriched for reversed integrations
ENSMUSG00000014294	Ndufa2	10	0	1022090	37472	NA	NA	NA	NA
ENSMUSG00000014301	Pam16	29	0	1022090	37472	NA	NA	NA	NA
ENSMUSG00000014303	Glis2	194	2	1022090	37472	NA	NA	NA	NA
ENSMUSG00000014313	Cox6c	104	1	1022090	37472	NA	NA	NA	NA
ENSMUSG00000014329	Bicc1	29	0	1022090	37472	NA	NA	NA	NA
ENSMUSG00000014349	Ube2z	6	0	1022090	37472	NA	NA	NA	NA
ENSMUSG00000014351	Gip	202	3	1022090	37472	-0.895984	1	FALSE	NA
ENSMUSG00000014353	Tmem87b	4	0	1022090	37472	NA	NA	NA	NA
ENSMUSG00000014355	Anapc1	45	1	1022090	37472	NA	NA	NA	NA
ENSMUSG00000014361	Mertk	35	1	1022090	37472	NA	NA	NA	NA
ENSMUSG00000014402	Tsg101	6	0	1022090	37472	NA	NA	NA	NA
ENSMUSG00000014418	Hps5	232	6	1022090	37472	-0.287401	1	FALSE	NA
ENSMUSG00000014426	Map3k4	24	0	1022090	37472	NA	NA	NA	NA
ENSMUSG00000014444	Piezo1	284	6	1022090	37472	-0.578109	1	FALSE	NA
ENSMUSG00000014453	Blk	45	1	1022090	37472	NA	NA	NA	NA
ENSMUSG00000014470	Rnf166	4	0	1022090	37472	NA	NA	NA	NA
ENSMUSG00000014496	Ankrd28	66	0	1022090	37472	NA	NA	NA	NA
ENSMUSG00000014498	Ankrd52	37	0	1022090	37472	NA	NA	NA	NA
ENSMUSG00000014503	Pkd2l2	16	0	1022090	37472	NA	NA	NA	NA
ENSMUSG00000014504	Srp19	10	0	1022090	37472	NA	NA	NA	NA
ENSMUSG00000014529	Tmbim7	18	0	1022090	37472	NA	NA	NA	NA
ENSMUSG00000014542	Clec4f	2	0	1022090	37472	NA	NA	NA	NA
ENSMUSG00000014543	Klra17	2	0	1022090	37472	NA	NA	NA	NA
ENSMUSG00000014547	Wdfy2	50	3	1022090	37472	1.09712	0.52589	FALSE	NA
ENSMUSG00000014550	Rbsn	9	0	1022090	37472	NA	NA	NA	NA
ENSMUSG00000014551	Mrps25	4	0	1022090	37472	NA	NA	NA	NA
ENSMUSG00000014554	Dguok	20	0	1022090	37472	NA	NA	NA	NA
ENSMUSG00000014592	Camta1	316	5	1022090	37472	-0.954109	1	FALSE	NA
ENSMUSG00000014599	Csf1	68	2	1022090	37472	NA	NA	NA	NA
ENSMUSG00000014601	Strip1	6	0	1022090	37472	NA	NA	NA	NA
ENSMUSG00000014602	Kif1a	4	0	1022090	37472	NA	NA	NA	NA
ENSMUSG00000014603	Alx3	8	1	1022090	37472	NA	NA	NA	NA
ENSMUSG00000014606	Slc25a11	3	0	1022090	37472	NA	NA	NA	NA
ENSMUSG00000014609	Chrne	7	0	1022090	37472	NA	NA	NA	NA
ENSMUSG00000014633	Cmc2	27	0	1022090	37472	NA	NA	NA	NA
ENSMUSG00000014668	Chfr	64	3	1022090	37472	0.747177	0.756217	FALSE	NA
ENSMUSG00000014686	Ceacam16	15	0	1022090	37472	NA	NA	NA	NA
ENSMUSG00000014704	Hoxa2	1	0	1022090	37472	NA	NA	NA	NA
ENSMUSG00000014725	Adam28	3	0	1022090	37472	NA	NA	NA	NA
ENSMUSG00000014747	Ankrd53	1	0	1022090	37472	NA	NA	NA	NA
ENSMUSG00000014748	Tex261	14	0	1022090	37472	NA	NA	NA	NA
ENSMUSG00000014763	Fam120b	85	1	1022090	37472	NA	NA	NA	NA
ENSMUSG00000014767	Tbp	15	0	1022090	37472	NA	NA	NA	NA
ENSMUSG00000014769	Psmb1	10	0	1022090	37472	NA	NA	NA	NA
ENSMUSG00000014771	Pdcd2	3	0	1022090	37472	NA	NA	NA	NA
ENSMUSG00000014773	Dll1	14	0	1022090	37472	NA	NA	NA	NA
ENSMUSG00000014776	Nol3	1	0	1022090	37472	NA	NA	NA	NA
ENSMUSG00000014778	Fhod1	32	1	1022090	37472	NA	NA	NA	NA
ENSMUSG00000014782	Plekhg4	10	0	1022090	37472	NA	NA	NA	NA
ENSMUSG00000014786	Slc9a5	32	0	1022090	37472	NA	NA	NA	NA
ENSMUSG00000014791	Elmo3	2	0	1022090	37472	NA	NA	NA	NA
ENSMUSG00000014813	Stc1	2	0	1022090	37472	NA	NA	NA	NA
ENSMUSG00000014837	4931428F04Rik	0	0	1022090	37472	NA	NA	NA	NA
ENSMUSG00000014846	Tppp3	15	0	1022090	37472	NA	NA	NA	NA
ENSMUSG00000014850	Msh3	14	0	1022090	37472	NA	NA	NA	NA
ENSMUSG00000014852	Adamts13	9	0	1022090	37472	NA	NA	NA	NA
ENSMUSG00000014856	Tmem208	5	0	1022090	37472	NA	NA	NA	NA
ENSMUSG00000014859	E2f4	24	0	1022090	37472	NA	NA	NA	NA
ENSMUSG00000014867	Surf4	3	0	1022090	37472	NA	NA	NA	NA
ENSMUSG00000014873	Surf2	3	0	1022090	37472	NA	NA	NA	NA
ENSMUSG00000014905	Dnajb9	40	1	1022090	37472	NA	NA	NA	NA
ENSMUSG00000014907	Naf1	9	0	1022090	37472	NA	NA	NA	NA
ENSMUSG00000014932	Yes1	68	1	1022090	37472	NA	NA	NA	NA
ENSMUSG00000014956	Ppp1cb	42	1	1022090	37472	NA	NA	NA	NA
ENSMUSG00000014959	Gorasp2	18	0	1022090	37472	NA	NA	NA	NA
ENSMUSG00000014980	Tsen15	22	0	1022090	37472	NA	NA	NA	NA
ENSMUSG00000015001	Oc90	81	4	1022090	37472	0.733934	0.689702	FALSE	NA
ENSMUSG00000015002	Efr3a	23	1	1022090	37472	NA	NA	NA	NA
ENSMUSG00000015013	Trappc2l	13	0	1022090	37472	NA	NA	NA	NA
ENSMUSG00000015016	Acsf3	10	1	1022090	37472	NA	NA	NA	NA
ENSMUSG00000015023	Ddx19a	19	0	1022090	37472	NA	NA	NA	NA
ENSMUSG00000015027	Galns	8	0	1022090	37472	NA	NA	NA	NA
ENSMUSG00000015053	Gata2	98	0	1022090	37472	NA	NA	NA	NA
ENSMUSG00000015083	C8g	11	0	1022090	37472	NA	NA	NA	NA
ENSMUSG00000015085	Entpd2	7	0	1022090	37472	NA	NA	NA	NA
ENSMUSG00000015087	Rabl6	5	0	1022090	37472	NA	NA	NA	NA
ENSMUSG00000015090	Ptgds	1	0	1022090	37472	NA	NA	NA	NA
ENSMUSG00000015092	Edf1	20	0	1022090	37472	NA	NA	NA	NA
ENSMUSG00000015093	Clic3	0	0	1022090	37472	NA	NA	NA	NA
ENSMUSG00000015094	Npdc1	0	0	1022090	37472	NA	NA	NA	NA
ENSMUSG00000015095	Fbxw5	31	0	1022090	37472	NA	NA	NA	NA
ENSMUSG00000015112	Slc25a13	336	6	1022090	37472	-0.819971	1	FALSE	NA
ENSMUSG00000015120	Ube2i	45	16	1022090	37472	3.33397	7.04502e-10	TRUE	NA
ENSMUSG00000015126	Tsr3	0	0	1022090	37472	NA	NA	NA	NA
ENSMUSG00000015127	Unkl	18	0	1022090	37472	NA	NA	NA	NA
ENSMUSG00000015133	Lrrk1	4	0	1022090	37472	NA	NA	NA	NA
ENSMUSG00000015134	Aldh1a3	36	1	1022090	37472	NA	NA	NA	NA
ENSMUSG00000015143	Actn1	222	3	1022090	37472	-1.03157	1	FALSE	NA
ENSMUSG00000015149	Sirt2	20	0	1022090	37472	NA	NA	NA	NA
ENSMUSG00000015165	Hnrnpl	165	1	1022090	37472	NA	NA	NA	NA
ENSMUSG00000015176	Nolc1	53	0	1022090	37472	NA	NA	NA	NA
ENSMUSG00000015189	Casd1	8	0	1022090	37472	NA	NA	NA	NA
ENSMUSG00000015202	Cnksr3	140	0	1022090	37472	NA	NA	NA	NA
ENSMUSG00000015214	Mtmr1	4	0	1022090	37472	NA	NA	NA	NA
ENSMUSG00000015217	Hmgb3	8	0	1022090	37472	NA	NA	NA	NA
ENSMUSG00000015222	Map2	7	1	1022090	37472	NA	NA	NA	NA
ENSMUSG00000015224	Cyp2j9	2	0	1022090	37472	NA	NA	NA	NA
ENSMUSG00000015242	Nipsnap3a	1	0	1022090	37472	NA	NA	NA	NA
ENSMUSG00000015243	Abca1	596	6	1022090	37472	-1.64531	1	FALSE	NA
ENSMUSG00000015247	Nipsnap3b	5	0	1022090	37472	NA	NA	NA	NA
ENSMUSG00000015289	Lage3	13	0	1022090	37472	NA	NA	NA	NA
ENSMUSG00000015290	Ubl4a	21	0	1022090	37472	NA	NA	NA	NA
ENSMUSG00000015291	Gdi1	1	0	1022090	37472	NA	NA	NA	NA
ENSMUSG00000015305	Sash1	171	1	1022090	37472	NA	NA	NA	NA
ENSMUSG00000015312	Gadd45b	21	0	1022090	37472	NA	NA	NA	NA
ENSMUSG00000015314	Slamf6	14	1	1022090	37472	NA	NA	NA	NA
ENSMUSG00000015316	Slamf1	2	0	1022090	37472	NA	NA	NA	NA
ENSMUSG00000015335	Zdhhc12	11	0	1022090	37472	NA	NA	NA	NA
ENSMUSG00000015337	Endog	20	0	1022090	37472	NA	NA	NA	NA
ENSMUSG00000015340	Cybb	55	1	1022090	37472	NA	NA	NA	NA
ENSMUSG00000015341	Golga7	96	0	1022090	37472	NA	NA	NA	NA
ENSMUSG00000015342	Xk	3	0	1022090	37472	NA	NA	NA	NA
ENSMUSG00000015354	Pcolce2	225	2	1022090	37472	NA	NA	NA	NA
ENSMUSG00000015355	Cd48	11	0	1022090	37472	NA	NA	NA	NA
ENSMUSG00000015357	Clpx	10	0	1022090	37472	NA	NA	NA	NA
ENSMUSG00000015363	Trabd	1	0	1022090	37472	NA	NA	NA	NA
ENSMUSG00000015365	Mov10l1	98	1	1022090	37472	NA	NA	NA	NA
ENSMUSG00000015377	Dennd6b	5	0	1022090	37472	NA	NA	NA	NA
ENSMUSG00000015396	Cd83	6	0	1022090	37472	NA	NA	NA	NA
ENSMUSG00000015401	Cltrn	163	0	1022090	37472	NA	NA	NA	NA
ENSMUSG00000015405	Ace2	0	0	1022090	37472	NA	NA	NA	NA
ENSMUSG00000015437	Gzmb	3	0	1022090	37472	NA	NA	NA	NA
ENSMUSG00000015441	Gzmf	0	0	1022090	37472	NA	NA	NA	NA
ENSMUSG00000015443	Gzmn	2	0	1022090	37472	NA	NA	NA	NA
ENSMUSG00000015452	Ager	1	0	1022090	37472	NA	NA	NA	NA
ENSMUSG00000015461	Atf6b	2	0	1022090	37472	NA	NA	NA	NA
ENSMUSG00000015467	Egfl8	0	0	1022090	37472	NA	NA	NA	NA
ENSMUSG00000015468	Notch4	32	0	1022090	37472	NA	NA	NA	NA
ENSMUSG00000015474	Ppt2	31	1	1022090	37472	NA	NA	NA	NA
ENSMUSG00000015476	Prrt1	13	0	1022090	37472	NA	NA	NA	NA
ENSMUSG00000015478	Rnf5	16	0	1022090	37472	NA	NA	NA	NA
ENSMUSG00000015484	Fam163a	22	0	1022090	37472	NA	NA	NA	NA
ENSMUSG00000015488	Cacfd1	0	0	1022090	37472	NA	NA	NA	NA
ENSMUSG00000015501	Hivep2	31	2	1022090	37472	NA	NA	NA	NA
ENSMUSG00000015519	2310057J18Rik	15	0	1022090	37472	NA	NA	NA	NA
ENSMUSG00000015522	Arnt	53	3	1022090	37472	1.01468	0.575068	FALSE	Enriched for reversed integrations
ENSMUSG00000015533	Itga2	0	0	1022090	37472	NA	NA	NA	NA
ENSMUSG00000015536	Mocs2	2	0	1022090	37472	NA	NA	NA	NA
ENSMUSG00000015542	Nat9	20	1	1022090	37472	NA	NA	NA	NA
ENSMUSG00000015568	Lpl	8	0	1022090	37472	NA	NA	NA	NA
ENSMUSG00000015575	Atp6v0e	16	0	1022090	37472	NA	NA	NA	NA
ENSMUSG00000015579	Nkx2-5	19	0	1022090	37472	NA	NA	NA	NA
ENSMUSG00000015597	Zfp318	9	0	1022090	37472	NA	NA	NA	NA
ENSMUSG00000015599	Ttbk1	12	0	1022090	37472	NA	NA	NA	NA
ENSMUSG00000015605	Srf	4	0	1022090	37472	NA	NA	NA	NA
ENSMUSG00000015619	Gata3	91	0	1022090	37472	NA	NA	NA	NA
ENSMUSG00000015627	Gata5	14	0	1022090	37472	NA	NA	NA	NA
ENSMUSG00000015647	Lama5	256	2	1022090	37472	NA	NA	NA	NA
ENSMUSG00000015652	Steap1	1	0	1022090	37472	NA	NA	NA	NA
ENSMUSG00000015653	Steap2	136	0	1022090	37472	NA	NA	NA	NA
ENSMUSG00000015656	Hspa8	245	7	1022090	37472	-0.173063	1	FALSE	NA
ENSMUSG00000015659	Serac1	44	0	1022090	37472	NA	NA	NA	NA
ENSMUSG00000015665	Awat1	0	0	1022090	37472	NA	NA	NA	NA
ENSMUSG00000015668	Pdzd11	68	0	1022090	37472	NA	NA	NA	NA
ENSMUSG00000015671	Psma2	15	0	1022090	37472	NA	NA	NA	NA
ENSMUSG00000015672	Mrpl32	14	0	1022090	37472	NA	NA	NA	NA
ENSMUSG00000015697	Setdb1	25	37	1022090	37472	5.31829	4.77901e-37	TRUE	NA
ENSMUSG00000015702	Anxa9	49	2	1022090	37472	NA	NA	NA	NA
ENSMUSG00000015709	Arnt2	18	0	1022090	37472	NA	NA	NA	NA
ENSMUSG00000015711	Prune1	262	3	1022090	37472	-1.26964	1	FALSE	NA
ENSMUSG00000015714	Cers2	56	0	1022090	37472	NA	NA	NA	NA
ENSMUSG00000015721	Nlrp5	1	0	1022090	37472	NA	NA	NA	NA
ENSMUSG00000015733	Capza2	149	2	1022090	37472	NA	NA	NA	NA
ENSMUSG00000015745	Plekho1	22	0	1022090	37472	NA	NA	NA	NA
ENSMUSG00000015747	Vps45	83	1	1022090	37472	NA	NA	NA	NA
ENSMUSG00000015748	Prpf3	23	0	1022090	37472	NA	NA	NA	NA
ENSMUSG00000015749	Anp32e	31	0	1022090	37472	NA	NA	NA	NA
ENSMUSG00000015750	Aph1a	235	4	1022090	37472	-0.791371	1	FALSE	NA
ENSMUSG00000015755	Tab2	16	1	1022090	37472	NA	NA	NA	NA
ENSMUSG00000015757	Ppil4	14	0	1022090	37472	NA	NA	NA	NA
ENSMUSG00000015759	Cnih1	4	0	1022090	37472	NA	NA	NA	NA
ENSMUSG00000015766	Eps8	453	9	1022090	37472	-0.735391	1	FALSE	NA
ENSMUSG00000015776	Med22	5	0	1022090	37472	NA	NA	NA	NA
ENSMUSG00000015787	Abo	28	0	1022090	37472	NA	NA	NA	NA
ENSMUSG00000015790	Surf1	5	0	1022090	37472	NA	NA	NA	NA
ENSMUSG00000015804	Med28	37	1	1022090	37472	NA	NA	NA	NA
ENSMUSG00000015806	Qdpr	100	0	1022090	37472	NA	NA	NA	NA
ENSMUSG00000015812	Gnrh1	1	0	1022090	37472	NA	NA	NA	NA
ENSMUSG00000015829	Tnr	8	2	1022090	37472	NA	NA	NA	NA
ENSMUSG00000015837	Sqstm1	72	0	1022090	37472	NA	NA	NA	NA
ENSMUSG00000015839	Nfe2l2	269	6	1022090	37472	-0.500085	1	FALSE	NA
ENSMUSG00000015843	Rxrg	40	1	1022090	37472	NA	NA	NA	NA
ENSMUSG00000015846	Rxra	253	26	1022090	37472	1.53636	4.30058e-05	TRUE	NA
ENSMUSG00000015850	Adamtsl4	169	5	1022090	37472	-0.0549462	1	FALSE	NA
ENSMUSG00000015852	Fcrls	24	4	1022090	37472	2.4477	0.0310862	FALSE	NA
ENSMUSG00000015854	Cd5l	275	5	1022090	37472	-0.754235	1	FALSE	NA
ENSMUSG00000015869	Prpsap1	22	2	1022090	37472	NA	NA	NA	NA
ENSMUSG00000015879	Fam184b	16	0	1022090	37472	NA	NA	NA	NA
ENSMUSG00000015880	Ncapg	22	0	1022090	37472	NA	NA	NA	NA
ENSMUSG00000015882	Lcorl	9	1	1022090	37472	NA	NA	NA	NA
ENSMUSG00000015889	Lta4h	325	4	1022090	37472	-1.25758	1	FALSE	NA
ENSMUSG00000015890	Amdhd1	15	0	1022090	37472	NA	NA	NA	NA
ENSMUSG00000015932	Dstn	36	1	1022090	37472	NA	NA	NA	NA
ENSMUSG00000015937	Macroh2a1	91	4	1022090	37472	0.567893	0.82624	FALSE	NA
ENSMUSG00000015942	Gtf2ird2	68	1	1022090	37472	NA	NA	NA	NA
ENSMUSG00000015943	Bola1	127	2	1022090	37472	NA	NA	NA	NA
ENSMUSG00000015944	Castor2	8	0	1022090	37472	NA	NA	NA	NA
ENSMUSG00000015947	Fcgr1	164	2	1022090	37472	NA	NA	NA	NA
ENSMUSG00000015950	Ncf1	19	0	1022090	37472	NA	NA	NA	NA
ENSMUSG00000015957	Wnt11	65	1	1022090	37472	NA	NA	NA	NA
ENSMUSG00000015961	Adss	25	1	1022090	37472	NA	NA	NA	NA
ENSMUSG00000015962	1700016C15Rik	71	0	1022090	37472	NA	NA	NA	NA
ENSMUSG00000015966	Il17rb	0	0	1022090	37472	NA	NA	NA	NA
ENSMUSG00000015968	Cacna1d	136	3	1022090	37472	-0.328582	1	FALSE	NA
ENSMUSG00000015970	Chdh	1	0	1022090	37472	NA	NA	NA	NA
ENSMUSG00000015971	Actr8	15	3	1022090	37472	2.76961	0.0390425	FALSE	NA
ENSMUSG00000015980	Lrrc27	23	0	1022090	37472	NA	NA	NA	NA
ENSMUSG00000015981	Stk32c	56	2	1022090	37472	NA	NA	NA	NA
ENSMUSG00000015994	Fnta	5	0	1022090	37472	NA	NA	NA	NA
ENSMUSG00000016018	Mtrex	20	1	1022090	37472	NA	NA	NA	NA
ENSMUSG00000016024	Lbp	7	0	1022090	37472	NA	NA	NA	NA
ENSMUSG00000016028	Celsr1	129	2	1022090	37472	NA	NA	NA	NA
ENSMUSG00000016087	Fli1	10	0	1022090	37472	NA	NA	NA	NA
ENSMUSG00000016128	Stard13	10	0	1022090	37472	NA	NA	NA	NA
ENSMUSG00000016150	Tenm1	14	0	1022090	37472	NA	NA	NA	NA
ENSMUSG00000016179	Camk1g	180	2	1022090	37472	NA	NA	NA	NA
ENSMUSG00000016181	Utp25	15	0	1022090	37472	NA	NA	NA	NA
ENSMUSG00000016194	Hsd11b1	2	0	1022090	37472	NA	NA	NA	NA
ENSMUSG00000016200	Syt14	9	0	1022090	37472	NA	NA	NA	NA
ENSMUSG00000016206	H2-M3	3	0	1022090	37472	NA	NA	NA	NA
ENSMUSG00000016239	Lonrf3	7	0	1022090	37472	NA	NA	NA	NA
ENSMUSG00000016252	Atp5e	12	0	1022090	37472	NA	NA	NA	NA
ENSMUSG00000016253	Nelfcd	5	0	1022090	37472	NA	NA	NA	NA
ENSMUSG00000016255	Tubb1	3	1	1022090	37472	NA	NA	NA	NA
ENSMUSG00000016256	Ctsz	6	0	1022090	37472	NA	NA	NA	NA
ENSMUSG00000016257	Prelid3b	9	0	1022090	37472	NA	NA	NA	NA
ENSMUSG00000016262	Sertad4	0	0	1022090	37472	NA	NA	NA	NA
ENSMUSG00000016283	H2-M2	8	2	1022090	37472	NA	NA	NA	NA
ENSMUSG00000016308	Ube2a	197	1	1022090	37472	NA	NA	NA	NA
ENSMUSG00000016319	Slc25a5	47	0	1022090	37472	NA	NA	NA	NA
ENSMUSG00000016327	Atp1b4	4	0	1022090	37472	NA	NA	NA	NA
ENSMUSG00000016344	Ppdpf	18	0	1022090	37472	NA	NA	NA	NA
ENSMUSG00000016346	Kcnq2	17	0	1022090	37472	NA	NA	NA	NA
ENSMUSG00000016349	Eef1a2	12	0	1022090	37472	NA	NA	NA	NA
ENSMUSG00000016356	Col20a1	2	0	1022090	37472	NA	NA	NA	NA
ENSMUSG00000016382	Pls3	32	3	1022090	37472	1.72519	0.22565	FALSE	NA
ENSMUSG00000016386	Mpped2	106	2	1022090	37472	NA	NA	NA	NA
ENSMUSG00000016409	Nkap	153	1	1022090	37472	NA	NA	NA	NA
ENSMUSG00000016427	Ndufa1	23	1	1022090	37472	NA	NA	NA	NA
ENSMUSG00000016458	Wt1	12	0	1022090	37472	NA	NA	NA	NA
ENSMUSG00000016477	E2f3	65	0	1022090	37472	NA	NA	NA	NA
ENSMUSG00000016481	Cr1l	7	0	1022090	37472	NA	NA	NA	NA
ENSMUSG00000016487	Ppfibp1	6	0	1022090	37472	NA	NA	NA	NA
ENSMUSG00000016493	Cd46	0	0	1022090	37472	NA	NA	NA	NA
ENSMUSG00000016494	Cd34	3	0	1022090	37472	NA	NA	NA	NA
ENSMUSG00000016495	Plgrkt	17	0	1022090	37472	NA	NA	NA	NA
ENSMUSG00000016496	Cd274	4	0	1022090	37472	NA	NA	NA	NA
ENSMUSG00000016498	Pdcd1lg2	2	0	1022090	37472	NA	NA	NA	NA
ENSMUSG00000016503	Gtf3a	86	4	1022090	37472	0.648523	0.756217	FALSE	NA
ENSMUSG00000016510	Mtif3	65	1	1022090	37472	NA	NA	NA	NA
ENSMUSG00000016520	Lnx2	60	0	1022090	37472	NA	NA	NA	NA
ENSMUSG00000016524	Il19	1	0	1022090	37472	NA	NA	NA	NA
ENSMUSG00000016526	Dyrk3	259	1	1022090	37472	NA	NA	NA	NA
ENSMUSG00000016528	Mapkapk2	11	2	1022090	37472	NA	NA	NA	NA
ENSMUSG00000016529	Il10	0	0	1022090	37472	NA	NA	NA	NA
ENSMUSG00000016534	Lamp2	137	1	1022090	37472	NA	NA	NA	NA
ENSMUSG00000016541	Atxn10	56	0	1022090	37472	NA	NA	NA	NA
ENSMUSG00000016552	Foxred2	3	0	1022090	37472	NA	NA	NA	NA
ENSMUSG00000016554	Eif3d	12	0	1022090	37472	NA	NA	NA	NA
ENSMUSG00000016559	H3f3b	25	0	1022090	37472	NA	NA	NA	NA
ENSMUSG00000016619	Nup50	16	0	1022090	37472	NA	NA	NA	NA
ENSMUSG00000016624	Phf21b	6	4	1022090	37472	4.28434	0.000419186	TRUE	NA
ENSMUSG00000016626	Nlrp14	1	0	1022090	37472	NA	NA	NA	NA
ENSMUSG00000016637	Ift27	7	0	1022090	37472	NA	NA	NA	NA
ENSMUSG00000016664	Pacsin2	14	0	1022090	37472	NA	NA	NA	NA
ENSMUSG00000016756	Cmah	25	1	1022090	37472	NA	NA	NA	NA
ENSMUSG00000016757	Ttll12	4	0	1022090	37472	NA	NA	NA	NA
ENSMUSG00000016758	Bik	63	0	1022090	37472	NA	NA	NA	NA
ENSMUSG00000016763	Scube1	5	0	1022090	37472	NA	NA	NA	NA
ENSMUSG00000016831	Tox4	59	76	1022090	37472	5.13195	3.0803e-72	TRUE	NA
ENSMUSG00000016833	Mrps18c	44	0	1022090	37472	NA	NA	NA	NA
ENSMUSG00000016918	Sulf1	77	2	1022090	37472	NA	NA	NA	NA
ENSMUSG00000016921	Srsf6	47	1	1022090	37472	NA	NA	NA	NA
ENSMUSG00000016933	Plcg1	15	2	1022090	37472	NA	NA	NA	NA
ENSMUSG00000016940	Kctd2	21	0	1022090	37472	NA	NA	NA	NA
ENSMUSG00000016942	Tmprss6	23	0	1022090	37472	NA	NA	NA	NA
ENSMUSG00000016946	Kctd5	7	0	1022090	37472	NA	NA	NA	NA
ENSMUSG00000016982	Pom121l2	62	2	1022090	37472	NA	NA	NA	NA
ENSMUSG00000016984	Etaa1	72	2	1022090	37472	NA	NA	NA	NA
ENSMUSG00000016995	Matn4	3	0	1022090	37472	NA	NA	NA	NA
ENSMUSG00000016998	Svs4	1	0	1022090	37472	NA	NA	NA	NA
ENSMUSG00000017000	Svs6	0	0	1022090	37472	NA	NA	NA	NA
ENSMUSG00000017002	Slpi	2	0	1022090	37472	NA	NA	NA	NA
ENSMUSG00000017003	Svs3a	9	0	1022090	37472	NA	NA	NA	NA
ENSMUSG00000017004	Svs5	1	0	1022090	37472	NA	NA	NA	NA
ENSMUSG00000017007	Rbpjl	0	0	1022090	37472	NA	NA	NA	NA
ENSMUSG00000017009	Sdc4	51	0	1022090	37472	NA	NA	NA	NA
ENSMUSG00000017049	Ccdc70	0	0	1022090	37472	NA	NA	NA	NA
ENSMUSG00000017057	Il13ra1	10	0	1022090	37472	NA	NA	NA	NA
ENSMUSG00000017064	Prl5a1	0	0	1022090	37472	NA	NA	NA	NA
ENSMUSG00000017119	Nbr1	58	2	1022090	37472	NA	NA	NA	NA
ENSMUSG00000017132	Cyth1	5	0	1022090	37472	NA	NA	NA	NA
ENSMUSG00000017144	Rnd3	70	0	1022090	37472	NA	NA	NA	NA
ENSMUSG00000017146	Brca1	25	0	1022090	37472	NA	NA	NA	NA
ENSMUSG00000017165	Gast	3	0	1022090	37472	NA	NA	NA	NA
ENSMUSG00000017167	Cntnap1	2	0	1022090	37472	NA	NA	NA	NA
ENSMUSG00000017176	Nt5c3b	10	0	1022090	37472	NA	NA	NA	NA
ENSMUSG00000017188	Coa3	5	0	1022090	37472	NA	NA	NA	NA
ENSMUSG00000017195	Zpbp2	21	0	1022090	37472	NA	NA	NA	NA
ENSMUSG00000017204	Gsdma	3	0	1022090	37472	NA	NA	NA	NA
ENSMUSG00000017210	Med24	73	1	1022090	37472	NA	NA	NA	NA
ENSMUSG00000017211	Gsdma2	1	0	1022090	37472	NA	NA	NA	NA
ENSMUSG00000017221	Psmd3	69	0	1022090	37472	NA	NA	NA	NA
ENSMUSG00000017264	Exosc10	5	0	1022090	37472	NA	NA	NA	NA
ENSMUSG00000017286	Glod4	42	1	1022090	37472	NA	NA	NA	NA
ENSMUSG00000017288	Vps53	102	4	1022090	37472	0.404963	0.957007	FALSE	NA
ENSMUSG00000017291	Taok1	216	1	1022090	37472	NA	NA	NA	NA
ENSMUSG00000017299	Dnttip1	9	0	1022090	37472	NA	NA	NA	NA
ENSMUSG00000017300	Tnnc2	12	0	1022090	37472	NA	NA	NA	NA
ENSMUSG00000017307	Acot8	49	1	1022090	37472	NA	NA	NA	NA
ENSMUSG00000017309	Cd300lg	4	0	1022090	37472	NA	NA	NA	NA
ENSMUSG00000017310	Spint4	2	0	1022090	37472	NA	NA	NA	NA
ENSMUSG00000017311	Pyy	13	0	1022090	37472	NA	NA	NA	NA
ENSMUSG00000017314	Mpp2	3	0	1022090	37472	NA	NA	NA	NA
ENSMUSG00000017316	Ppy	1	0	1022090	37472	NA	NA	NA	NA
ENSMUSG00000017344	Vtn	27	0	1022090	37472	NA	NA	NA	NA
ENSMUSG00000017376	Nlk	105	4	1022090	37472	0.363539	0.976711	FALSE	NA
ENSMUSG00000017386	Traf4	14	0	1022090	37472	NA	NA	NA	NA
ENSMUSG00000017390	Aldoc	3	0	1022090	37472	NA	NA	NA	NA
ENSMUSG00000017400	Stac2	73	3	1022090	37472	0.560061	0.903138	FALSE	NA
ENSMUSG00000017404	Rpl19	244	3	1022090	37472	-1.16734	1	FALSE	NA
ENSMUSG00000017405	Nek8	17	0	1022090	37472	NA	NA	NA	NA
ENSMUSG00000017412	Cacnb4	6	2	1022090	37472	NA	NA	NA	NA
ENSMUSG00000017417	Plxdc1	125	0	1022090	37472	NA	NA	NA	NA
ENSMUSG00000017418	Arl5b	37	0	1022090	37472	NA	NA	NA	NA
ENSMUSG00000017421	Zfp207	44	0	1022090	37472	NA	NA	NA	NA
ENSMUSG00000017428	Psmd11	13	0	1022090	37472	NA	NA	NA	NA
ENSMUSG00000017446	C1qtnf1	122	2	1022090	37472	NA	NA	NA	NA
ENSMUSG00000017453	Pipox	451	4	1022090	37472	-1.7292	1	FALSE	NA
ENSMUSG00000017466	Timp2	63	1	1022090	37472	NA	NA	NA	NA
ENSMUSG00000017478	Zc3h18	17	0	1022090	37472	NA	NA	NA	NA
ENSMUSG00000017485	Top2b	89	1	1022090	37472	NA	NA	NA	NA
ENSMUSG00000017491	Rarb	13	0	1022090	37472	NA	NA	NA	NA
ENSMUSG00000017493	Igfbp4	78	1	1022090	37472	NA	NA	NA	NA
ENSMUSG00000017499	Cdc6	21	1	1022090	37472	NA	NA	NA	NA
ENSMUSG00000017548	Suz12	294	2	1022090	37472	NA	NA	NA	NA
ENSMUSG00000017550	Atad5	86	1	1022090	37472	NA	NA	NA	NA
ENSMUSG00000017561	Crlf3	98	1	1022090	37472	NA	NA	NA	NA
ENSMUSG00000017588	Krt27	0	0	1022090	37472	NA	NA	NA	NA
ENSMUSG00000017607	Tns4	139	0	1022090	37472	NA	NA	NA	NA
ENSMUSG00000017615	Tnfaip1	1	0	1022090	37472	NA	NA	NA	NA
ENSMUSG00000017631	Abr	260	4	1022090	37472	-0.93667	1	FALSE	NA
ENSMUSG00000017639	Rab11fip4	262	6	1022090	37472	-0.462178	1	FALSE	NA
ENSMUSG00000017652	Cd40	9	1	1022090	37472	NA	NA	NA	NA
ENSMUSG00000017664	Slc35c2	4	0	1022090	37472	NA	NA	NA	NA
ENSMUSG00000017667	Zfp334	9	1	1022090	37472	NA	NA	NA	NA
ENSMUSG00000017670	Elmo2	7	0	1022090	37472	NA	NA	NA	NA
ENSMUSG00000017677	Wsb1	113	3	1022090	37472	-0.0634057	1	FALSE	NA
ENSMUSG00000017679	Ttpal	20	1	1022090	37472	NA	NA	NA	NA
ENSMUSG00000017686	Rhot1	5	0	1022090	37472	NA	NA	NA	NA
ENSMUSG00000017688	Hnf4g	6	0	1022090	37472	NA	NA	NA	NA
ENSMUSG00000017692	Rhbdl3	11	0	1022090	37472	NA	NA	NA	NA
ENSMUSG00000017697	Ada	12	0	1022090	37472	NA	NA	NA	NA
ENSMUSG00000017707	Serinc3	45	0	1022090	37472	NA	NA	NA	NA
ENSMUSG00000017713	Tha1	388	5	1022090	37472	-1.24949	1	FALSE	NA
ENSMUSG00000017715	Pgs1	579	3	1022090	37472	-2.41125	1	FALSE	NA
ENSMUSG00000017716	Birc5	35	0	1022090	37472	NA	NA	NA	NA
ENSMUSG00000017718	Afmid	19	0	1022090	37472	NA	NA	NA	NA
ENSMUSG00000017720	Trp53tg5	106	4	1022090	37472	0.349991	0.990201	FALSE	NA
ENSMUSG00000017721	Pigt	5	0	1022090	37472	NA	NA	NA	NA
ENSMUSG00000017723	Wfdc2	108	1	1022090	37472	NA	NA	NA	NA
ENSMUSG00000017724	Etv4	48	8	1022090	37472	2.32498	0.00207962	FALSE	NA
ENSMUSG00000017733	Eppin	0	0	1022090	37472	NA	NA	NA	NA
ENSMUSG00000017734	Dbndd2	0	0	1022090	37472	NA	NA	NA	NA
ENSMUSG00000017737	Mmp9	35	1	1022090	37472	NA	NA	NA	NA
ENSMUSG00000017740	Slc12a5	4	0	1022090	37472	NA	NA	NA	NA
ENSMUSG00000017747	Ghdc	22	0	1022090	37472	NA	NA	NA	NA
ENSMUSG00000017754	Pltp	98	1	1022090	37472	NA	NA	NA	NA
ENSMUSG00000017756	Slc12a7	74	0	1022090	37472	NA	NA	NA	NA
ENSMUSG00000017760	Ctsa	40	0	1022090	37472	NA	NA	NA	NA
ENSMUSG00000017764	Zswim1	23	0	1022090	37472	NA	NA	NA	NA
ENSMUSG00000017765	Slc12a4	35	0	1022090	37472	NA	NA	NA	NA
ENSMUSG00000017767	Spata25	9	0	1022090	37472	NA	NA	NA	NA
ENSMUSG00000017774	Myo1c	38	2	1022090	37472	NA	NA	NA	NA
ENSMUSG00000017776	Crk	6	0	1022090	37472	NA	NA	NA	NA
ENSMUSG00000017778	Cox7c	56	1	1022090	37472	NA	NA	NA	NA
ENSMUSG00000017781	Pitpna	107	2	1022090	37472	NA	NA	NA	NA
ENSMUSG00000017801	Mlx	7	0	1022090	37472	NA	NA	NA	NA
ENSMUSG00000017802	Retreg3	32	1	1022090	37472	NA	NA	NA	NA
ENSMUSG00000017817	Jph2	36	0	1022090	37472	NA	NA	NA	NA
ENSMUSG00000017830	Dhx58	1	0	1022090	37472	NA	NA	NA	NA
ENSMUSG00000017831	Rab5a	115	0	1022090	37472	NA	NA	NA	NA
ENSMUSG00000017837	Nkiras2	47	0	1022090	37472	NA	NA	NA	NA
ENSMUSG00000017843	Ppp2r5c	589	10	1022090	37472	-0.976066	1	FALSE	NA
ENSMUSG00000017858	Ift52	396	7	1022090	37472	-0.863763	1	FALSE	NA
ENSMUSG00000017861	Mybl2	200	13	1022090	37472	0.926077	0.13593	FALSE	NA
ENSMUSG00000017868	Sgk2	16	0	1022090	37472	NA	NA	NA	NA
ENSMUSG00000017897	Eya2	31	0	1022090	37472	NA	NA	NA	NA
ENSMUSG00000017922	Prl3c1	1	0	1022090	37472	NA	NA	NA	NA
ENSMUSG00000017929	B4galt5	215	3	1022090	37472	-0.985555	1	FALSE	NA
ENSMUSG00000017943	Gdap1l1	58	2	1022090	37472	NA	NA	NA	NA
ENSMUSG00000017950	Hnf4a	134	4	1022090	37472	0.0146074	1	FALSE	NA
ENSMUSG00000017969	Ptgis	115	4	1022090	37472	0.233465	1	FALSE	NA
ENSMUSG00000017978	Cadps2	66	2	1022090	37472	NA	NA	NA	NA
ENSMUSG00000017999	Ddx27	30	0	1022090	37472	NA	NA	NA	NA
ENSMUSG00000018001	Cyth3	5	0	1022090	37472	NA	NA	NA	NA
ENSMUSG00000018008	Cyth4	70	1	1022090	37472	NA	NA	NA	NA
ENSMUSG00000018012	Rac3	2	0	1022090	37472	NA	NA	NA	NA
ENSMUSG00000018040	Rrp7a	1	1	1022090	37472	NA	NA	NA	NA
ENSMUSG00000018042	Cyb5r3	170	0	1022090	37472	NA	NA	NA	NA
ENSMUSG00000018068	Ints2	27	0	1022090	37472	NA	NA	NA	NA
ENSMUSG00000018076	Med13l	670	4	1022090	37472	-2.29962	1	FALSE	NA
ENSMUSG00000018102	H2bc4	340	3	1022090	37472	-1.64446	1	FALSE	NA
ENSMUSG00000018126	Baiap2l2	9	0	1022090	37472	NA	NA	NA	NA
ENSMUSG00000018143	Mafk	16	1	1022090	37472	NA	NA	NA	NA
ENSMUSG00000018160	Med1	139	5	1022090	37472	0.225202	1	FALSE	NA
ENSMUSG00000018166	Erbb3	127	0	1022090	37472	NA	NA	NA	NA
ENSMUSG00000018167	Stard3	12	1	1022090	37472	NA	NA	NA	NA
ENSMUSG00000018168	Ikzf3	19	2	1022090	37472	NA	NA	NA	NA
ENSMUSG00000018169	Mfng	23	0	1022090	37472	NA	NA	NA	NA
ENSMUSG00000018171	Vmp1	35	0	1022090	37472	NA	NA	NA	NA
ENSMUSG00000018189	Uchl5	9	0	1022090	37472	NA	NA	NA	NA
ENSMUSG00000018196	Glrx2	69	2	1022090	37472	NA	NA	NA	NA
ENSMUSG00000018199	Ro60	11	0	1022090	37472	NA	NA	NA	NA
ENSMUSG00000018209	Stk4	33	3	1022090	37472	1.68211	0.240289	FALSE	NA
ENSMUSG00000018211	Wfdc15b	3	0	1022090	37472	NA	NA	NA	NA
ENSMUSG00000018217	Pmp22	1	0	1022090	37472	NA	NA	NA	NA
ENSMUSG00000018238	Gdf9	25	2	1022090	37472	NA	NA	NA	NA
ENSMUSG00000018239	Zcchc10	424	6	1022090	37472	-1.1548	1	FALSE	NA
ENSMUSG00000018259	Prl8a2	1	0	1022090	37472	NA	NA	NA	NA
ENSMUSG00000018263	Tbx5	221	3	1022090	37472	-1.02509	1	FALSE	NA
ENSMUSG00000018286	Psmb6	6	0	1022090	37472	NA	NA	NA	NA
ENSMUSG00000018287	Spag7	23	0	1022090	37472	NA	NA	NA	NA
ENSMUSG00000018293	Pfn1	55	0	1022090	37472	NA	NA	NA	NA
ENSMUSG00000018322	Tomm34	21	1	1022090	37472	NA	NA	NA	NA
ENSMUSG00000018326	Ywhab	8	0	1022090	37472	NA	NA	NA	NA
ENSMUSG00000018334	Ksr1	141	3	1022090	37472	-0.380305	1	FALSE	NA
ENSMUSG00000018339	Gpx3	6	0	1022090	37472	NA	NA	NA	NA
ENSMUSG00000018340	Anxa6	48	1	1022090	37472	NA	NA	NA	NA
ENSMUSG00000018341	Il12rb2	4	0	1022090	37472	NA	NA	NA	NA
ENSMUSG00000018347	Zkscan6	5	0	1022090	37472	NA	NA	NA	NA
ENSMUSG00000018362	Kpna2	99	2	1022090	37472	NA	NA	NA	NA
ENSMUSG00000018363	Smurf2	15	0	1022090	37472	NA	NA	NA	NA
ENSMUSG00000018372	Cep95	10	0	1022090	37472	NA	NA	NA	NA
ENSMUSG00000018377	Vezf1	5	0	1022090	37472	NA	NA	NA	NA
ENSMUSG00000018378	Cuedc1	173	6	1022090	37472	0.13392	1	FALSE	NA
ENSMUSG00000018379	Srsf1	95	2	1022090	37472	NA	NA	NA	NA
ENSMUSG00000018381	Abi3	7	0	1022090	37472	NA	NA	NA	NA
ENSMUSG00000018387	Shroom1	24	0	1022090	37472	NA	NA	NA	NA
ENSMUSG00000018395	Kif3a	27	0	1022090	37472	NA	NA	NA	NA
ENSMUSG00000018398	Septin8	27	0	1022090	37472	NA	NA	NA	NA
ENSMUSG00000018401	Mtmr4	13	0	1022090	37472	NA	NA	NA	NA
ENSMUSG00000018405	Mrm1	3	0	1022090	37472	NA	NA	NA	NA
ENSMUSG00000018411	Mapt	413	10	1022090	37472	-0.464728	1	FALSE	NA
ENSMUSG00000018412	Kansl1	46	0	1022090	37472	NA	NA	NA	NA
ENSMUSG00000018415	Gid4	19	0	1022090	37472	NA	NA	NA	NA
ENSMUSG00000018417	Myo1b	77	1	1022090	37472	NA	NA	NA	NA
ENSMUSG00000018425	Dhx40	54	0	1022090	37472	NA	NA	NA	NA
ENSMUSG00000018427	Ypel2	145	6	1022090	37472	0.387082	0.903226	FALSE	NA
ENSMUSG00000018428	Akap1	71	2	1022090	37472	NA	NA	NA	NA
ENSMUSG00000018433	Nol11	19	0	1022090	37472	NA	NA	NA	NA
ENSMUSG00000018442	Derl2	7	0	1022090	37472	NA	NA	NA	NA
ENSMUSG00000018446	C1qbp	20	0	1022090	37472	NA	NA	NA	NA
ENSMUSG00000018449	Rpain	13	0	1022090	37472	NA	NA	NA	NA
ENSMUSG00000018459	Slc13a3	7	0	1022090	37472	NA	NA	NA	NA
ENSMUSG00000018470	Kcnab3	9	0	1022090	37472	NA	NA	NA	NA
ENSMUSG00000018474	Chd3	39	64	1022090	37472	5.47201	6.08915e-65	TRUE	NA
ENSMUSG00000018476	Kdm6b	20	0	1022090	37472	NA	NA	NA	NA
ENSMUSG00000018479	1700125H20Rik	22	0	1022090	37472	NA	NA	NA	NA
ENSMUSG00000018481	Appbp2	138	2	1022090	37472	NA	NA	NA	NA
ENSMUSG00000018486	Wnt9b	14	0	1022090	37472	NA	NA	NA	NA
ENSMUSG00000018500	Adora2b	9	0	1022090	37472	NA	NA	NA	NA
ENSMUSG00000018501	Ncor1	998	392	1022090	37472	3.4373	3.63306e-227	TRUE	NA
ENSMUSG00000018507	Trpv2	8	0	1022090	37472	NA	NA	NA	NA
ENSMUSG00000018509	Cenpv	92	1	1022090	37472	NA	NA	NA	NA
ENSMUSG00000018537	Pcgf2	25	0	1022090	37472	NA	NA	NA	NA
ENSMUSG00000018541	Cwc25	4	0	1022090	37472	NA	NA	NA	NA
ENSMUSG00000018543	1700001P01Rik	6	0	1022090	37472	NA	NA	NA	NA
ENSMUSG00000018547	Pip4k2b	11	0	1022090	37472	NA	NA	NA	NA
ENSMUSG00000018548	Trim37	12	0	1022090	37472	NA	NA	NA	NA
ENSMUSG00000018554	Ybx2	20	0	1022090	37472	NA	NA	NA	NA
ENSMUSG00000018559	Ctdnep1	5	0	1022090	37472	NA	NA	NA	NA
ENSMUSG00000018565	Elp5	12	1	1022090	37472	NA	NA	NA	Enriched for reversed integrations
ENSMUSG00000018566	Slc2a4	6	0	1022090	37472	NA	NA	NA	NA
ENSMUSG00000018567	Gabarap	4	0	1022090	37472	NA	NA	NA	NA
ENSMUSG00000018569	Cldn7	6	0	1022090	37472	NA	NA	NA	NA
ENSMUSG00000018570	2810408A11Rik	11	0	1022090	37472	NA	NA	NA	NA
ENSMUSG00000018572	Phf23	6	8	1022090	37472	5.13203	1.16454e-08	TRUE	NA
ENSMUSG00000018574	Acadvl	13	1	1022090	37472	NA	NA	NA	NA
ENSMUSG00000018581	Dnah11	0	0	1022090	37472	NA	NA	NA	NA
ENSMUSG00000018583	G3bp1	471	7	1022090	37472	-1.11351	1	FALSE	NA
ENSMUSG00000018585	Atox1	56	0	1022090	37472	NA	NA	NA	NA
ENSMUSG00000018589	Glra2	16	0	1022090	37472	NA	NA	NA	NA
ENSMUSG00000018593	Sparc	277	8	1022090	37472	-0.179571	1	FALSE	NA
ENSMUSG00000018595	Glra4	77	0	1022090	37472	NA	NA	NA	NA
ENSMUSG00000018599	Mief2	10	0	1022090	37472	NA	NA	NA	NA
ENSMUSG00000018604	Tbx3	491	11	1022090	37472	-0.588298	1	FALSE	NA
ENSMUSG00000018620	Mmp20	29	1	1022090	37472	NA	NA	NA	NA
ENSMUSG00000018623	Mmp7	0	0	1022090	37472	NA	NA	NA	NA
ENSMUSG00000018634	Crhr1	48	2	1022090	37472	NA	NA	NA	NA
ENSMUSG00000018648	Dusp14	26	1	1022090	37472	NA	NA	NA	NA
ENSMUSG00000018651	Tada2a	31	0	1022090	37472	NA	NA	NA	NA
ENSMUSG00000018654	Ikzf1	13	0	1022090	37472	NA	NA	NA	NA
ENSMUSG00000018656	Tcaf3	1	0	1022090	37472	NA	NA	NA	NA
ENSMUSG00000018659	Pnpo	2	0	1022090	37472	NA	NA	NA	NA
ENSMUSG00000018661	Cog1	13	0	1022090	37472	NA	NA	NA	NA
ENSMUSG00000018666	Cbx1	134	112	1022090	37472	4.51704	2.83542e-92	TRUE	NA
ENSMUSG00000018669	Cdk5rap3	33	0	1022090	37472	NA	NA	NA	NA
ENSMUSG00000018672	Copz2	25	0	1022090	37472	NA	NA	NA	NA
ENSMUSG00000018677	Slc25a39	39	0	1022090	37472	NA	NA	NA	NA
ENSMUSG00000018678	Sp2	68	102	1022090	37472	5.35129	1.5816e-100	TRUE	NA
ENSMUSG00000018697	Aatf	4	0	1022090	37472	NA	NA	NA	NA
ENSMUSG00000018698	Lhx1	33	1	1022090	37472	NA	NA	NA	NA
ENSMUSG00000018707	Dync1h1	11	0	1022090	37472	NA	NA	NA	NA
ENSMUSG00000018727	Cpsf4l	66	0	1022090	37472	NA	NA	NA	NA
ENSMUSG00000018733	Pex12	29	1	1022090	37472	NA	NA	NA	NA
ENSMUSG00000018736	Ndel1	33	0	1022090	37472	NA	NA	NA	NA
ENSMUSG00000018740	Slc25a35	45	1	1022090	37472	NA	NA	NA	NA
ENSMUSG00000018750	Zbtb4	499	5	1022090	37472	-1.6118	1	FALSE	NA
ENSMUSG00000018752	Tnfsfm13	414	6	1022090	37472	-1.12044	1	FALSE	NA
ENSMUSG00000018761	Mpdu1	30	0	1022090	37472	NA	NA	NA	NA
ENSMUSG00000018765	Fxr2	34	0	1022090	37472	NA	NA	NA	NA
ENSMUSG00000018770	Atp5g3	33	1	1022090	37472	NA	NA	NA	NA
ENSMUSG00000018774	Cd68	3	0	1022090	37472	NA	NA	NA	NA
ENSMUSG00000018776	Slc35g3	16	0	1022090	37472	NA	NA	NA	NA
ENSMUSG00000018796	Acsl1	85	4	1022090	37472	0.665206	0.740852	FALSE	NA
ENSMUSG00000018800	Abca5	100	1	1022090	37472	NA	NA	NA	NA
ENSMUSG00000018809	Smyd4	59	1	1022090	37472	NA	NA	NA	NA
ENSMUSG00000018819	Lsp1	1	0	1022090	37472	NA	NA	NA	NA
ENSMUSG00000018820	Zfyve27	3	0	1022090	37472	NA	NA	NA	NA
ENSMUSG00000018821	Avpi1	329	2	1022090	37472	NA	NA	NA	NA
ENSMUSG00000018822	Sfrp5	18	0	1022090	37472	NA	NA	NA	NA
ENSMUSG00000018830	Myh11	7	1	1022090	37472	NA	NA	NA	NA
ENSMUSG00000018841	Rad51d	12	0	1022090	37472	NA	NA	NA	NA
ENSMUSG00000018844	Fndc8	64	2	1022090	37472	NA	NA	NA	NA
ENSMUSG00000018845	Unc45b	46	1	1022090	37472	NA	NA	NA	NA
ENSMUSG00000018846	Pank3	18	0	1022090	37472	NA	NA	NA	NA
ENSMUSG00000018848	Rars	14	0	1022090	37472	NA	NA	NA	NA
ENSMUSG00000018849	Wwc1	82	3	1022090	37472	0.394486	0.995496	FALSE	NA
ENSMUSG00000018858	Mrpl58	21	1	1022090	37472	NA	NA	NA	NA
ENSMUSG00000018861	Fdxr	3	0	1022090	37472	NA	NA	NA	NA
ENSMUSG00000018862	Otop3	2	0	1022090	37472	NA	NA	NA	NA
[truncated: 18,410 more rows]

## Sheet: PTGR_screen
gene_id	gene_name	count.input	count.sample	total.input	total.sample	log2OR	FDR	hit	comment
ENSMUSG00000000001	Gnai3	7	2	1022090	128486	NA	NA	NA	NA
ENSMUSG00000000003	Pbsn	0	0	1022090	128486	NA	NA	NA	NA
ENSMUSG00000000028	Cdc45	36	2	1022090	128486	NA	NA	NA	NA
ENSMUSG00000000037	Scml2	38	5	1022090	128486	0.291391	0.714307	FALSE	NA
ENSMUSG00000000049	Apoh	2	5	1022090	128486	3.99188	0.0096371	FALSE	NA
ENSMUSG00000000056	Narf	8	0	1022090	128486	NA	NA	NA	NA
ENSMUSG00000000058	Cav2	1	0	1022090	128486	NA	NA	NA	NA
ENSMUSG00000000078	Klf6	269	27	1022090	128486	-0.277655	1	FALSE	NA
ENSMUSG00000000085	Scmh1	148	16	1022090	128486	-0.139922	0.921667	FALSE	NA
ENSMUSG00000000088	Cox5a	314	28	1022090	128486	-0.449522	1	FALSE	NA
ENSMUSG00000000093	Tbx2	2	0	1022090	128486	NA	NA	NA	NA
ENSMUSG00000000094	Tbx4	6	2	1022090	128486	NA	NA	NA	NA
ENSMUSG00000000103	Zfy2	0	0	1022090	128486	NA	NA	NA	NA
ENSMUSG00000000120	Ngfr	143	12	1022090	128486	-0.477722	1	FALSE	NA
ENSMUSG00000000125	Wnt3	15	1	1022090	128486	NA	NA	NA	NA
ENSMUSG00000000126	Wnt9a	48	2	1022090	128486	NA	NA	NA	NA
ENSMUSG00000000127	Fer	212	17	1022090	128486	-0.573063	1	FALSE	NA
ENSMUSG00000000131	Xpo6	527	70	1022090	128486	0.0972558	0.651444	FALSE	NA
ENSMUSG00000000134	Tfe3	78	10	1022090	128486	0.147444	0.746317	FALSE	NA
ENSMUSG00000000142	Axin2	12	2	1022090	128486	NA	NA	NA	NA
ENSMUSG00000000148	Brat1	65	13	1022090	128486	0.754838	0.306622	FALSE	NA
ENSMUSG00000000149	Gna12	30	2	1022090	128486	NA	NA	NA	NA
ENSMUSG00000000154	Slc22a18	5	1	1022090	128486	NA	NA	NA	NA
ENSMUSG00000000157	Itgb2l	3	1	1022090	128486	NA	NA	NA	NA
ENSMUSG00000000159	Igsf5	13	1	1022090	128486	NA	NA	NA	NA
ENSMUSG00000000167	Pih1d2	7	2	1022090	128486	NA	NA	NA	NA
ENSMUSG00000000168	Dlat	4	1	1022090	128486	NA	NA	NA	NA
ENSMUSG00000000171	Sdhd	15	1	1022090	128486	NA	NA	NA	NA
ENSMUSG00000000182	Fgf23	8	4	1022090	128486	2.14395	0.160504	FALSE	NA
ENSMUSG00000000183	Fgf6	1	0	1022090	128486	NA	NA	NA	NA
ENSMUSG00000000184	Ccnd2	92	9	1022090	128486	-0.225468	0.944957	FALSE	NA
ENSMUSG00000000194	Gpr107	485	47	1022090	128486	-0.348144	1	FALSE	NA
ENSMUSG00000000197	Nalcn	16	5	1022090	128486	1.48936	0.239598	FALSE	NA
ENSMUSG00000000202	Btbd17	78	13	1022090	128486	0.495433	0.470072	FALSE	NA
ENSMUSG00000000204	Slfn4	1	0	1022090	128486	NA	NA	NA	NA
ENSMUSG00000000214	Th	17	3	1022090	128486	0.82191	0.552385	FALSE	NA
ENSMUSG00000000215	Ins2	1	1	1022090	128486	NA	NA	NA	NA
ENSMUSG00000000216	Scnn1g	7	3	1022090	128486	1.99169	0.239598	FALSE	NA
ENSMUSG00000000223	Drp2	162	13	1022090	128486	-0.549626	1	FALSE	NA
ENSMUSG00000000244	Tspan32	156	14	1022090	128486	-0.395943	1	FALSE	NA
ENSMUSG00000000247	Lhx2	27	5	1022090	128486	0.769449	0.492861	FALSE	NA
ENSMUSG00000000248	Clec2g	8	0	1022090	128486	NA	NA	NA	NA
ENSMUSG00000000253	Gmpr	12	1	1022090	128486	NA	NA	NA	NA
ENSMUSG00000000263	Glra1	12	4	1022090	128486	1.61332	0.261396	FALSE	NA
ENSMUSG00000000266	Mid2	46	29	1022090	128486	2.34441	5.91021e-08	TRUE	NA
ENSMUSG00000000275	Trim25	137	241	1022090	128486	3.80468	3.17507e-128	TRUE	NA
ENSMUSG00000000276	Dgke	138	14	1022090	128486	-0.220295	0.953994	FALSE	NA
ENSMUSG00000000278	Scpep1	124	12	1022090	128486	-0.273608	0.969773	FALSE	NA
ENSMUSG00000000282	Mnt	49	5	1022090	128486	-0.0670813	0.872778	FALSE	NA
ENSMUSG00000000290	Itgb2	17	5	1022090	128486	1.4069	0.262172	FALSE	NA
ENSMUSG00000000295	Hddc2	18	6	1022090	128486	1.5513	0.189019	FALSE	NA
ENSMUSG00000000296	Tpd52l1	17	3	1022090	128486	0.82191	0.552385	FALSE	NA
ENSMUSG00000000301	Pemt	115	13	1022090	128486	-0.0588162	0.872778	FALSE	NA
ENSMUSG00000000303	Cdh1	342	44	1022090	128486	0.0616434	0.741011	FALSE	NA
ENSMUSG00000000305	Cdh4	33	6	1022090	128486	0.711733	0.487789	FALSE	NA
ENSMUSG00000000308	Ckmt1	27	2	1022090	128486	NA	NA	NA	NA
ENSMUSG00000000317	Bcl6b	40	5	1022090	128486	0.219233	0.750961	FALSE	NA
ENSMUSG00000000318	Clec10a	2	0	1022090	128486	NA	NA	NA	NA
ENSMUSG00000000320	Alox12	8	3	1022090	128486	1.82192	0.271034	FALSE	NA
ENSMUSG00000000325	Arvcf	203	32	1022090	128486	0.363869	0.402393	FALSE	NA
ENSMUSG00000000326	Comt	65	3	1022090	128486	-1.05262	1	FALSE	NA
ENSMUSG00000000339	Rtca	8	1	1022090	128486	NA	NA	NA	NA
ENSMUSG00000000340	Dbt	67	3	1022090	128486	-1.09569	1	FALSE	NA
ENSMUSG00000000346	Dazap2	123	11	1022090	128486	-0.377429	0.995229	FALSE	NA
ENSMUSG00000000355	Mcts1	321	31	1022090	128486	-0.339156	1	FALSE	NA
ENSMUSG00000000359	Rem1	1	1	1022090	128486	NA	NA	NA	NA
ENSMUSG00000000365	Rnf17	7	0	1022090	128486	NA	NA	NA	NA
ENSMUSG00000000374	Trappc10	26	2	1022090	128486	NA	NA	NA	NA
ENSMUSG00000000378	Ccm2	307	44	1022090	128486	0.216949	0.521719	FALSE	NA
ENSMUSG00000000381	Wap	41	6	1022090	128486	0.406872	0.637711	FALSE	NA
ENSMUSG00000000384	Tbrg4	26	2	1022090	128486	NA	NA	NA	NA
ENSMUSG00000000385	Tmprss2	15	2	1022090	128486	NA	NA	NA	NA
ENSMUSG00000000386	Mx1	2	1	1022090	128486	NA	NA	NA	NA
ENSMUSG00000000392	Fap	2	0	1022090	128486	NA	NA	NA	NA
ENSMUSG00000000394	Gcg	1	1	1022090	128486	NA	NA	NA	NA
ENSMUSG00000000399	Ndufa9	6	1	1022090	128486	NA	NA	NA	NA
ENSMUSG00000000402	Egfl6	660	60	1022090	128486	-0.446193	1	FALSE	NA
ENSMUSG00000000409	Lck	22	1	1022090	128486	NA	NA	NA	NA
ENSMUSG00000000411	Tssk3	178	13	1022090	128486	-0.684736	1	FALSE	NA
ENSMUSG00000000416	Cttnbp2	24	2	1022090	128486	NA	NA	NA	NA
ENSMUSG00000000420	Galnt1	184	37	1022090	128486	0.708522	0.100107	FALSE	NA
ENSMUSG00000000435	Myf5	0	0	1022090	128486	NA	NA	NA	NA
ENSMUSG00000000439	Mkrn2	6	1	1022090	128486	NA	NA	NA	NA
ENSMUSG00000000440	Pparg	8	0	1022090	128486	NA	NA	NA	NA
ENSMUSG00000000441	Raf1	277	28	1022090	128486	-0.269259	1	FALSE	NA
ENSMUSG00000000486	Septin1	262	29	1022090	128486	-0.140259	0.942545	FALSE	NA
ENSMUSG00000000489	Pdgfb	34	4	1022090	128486	0.184451	0.778081	FALSE	NA
ENSMUSG00000000530	Acvrl1	13	2	1022090	128486	NA	NA	NA	NA
ENSMUSG00000000531	Grasp	28	2	1022090	128486	NA	NA	NA	NA
ENSMUSG00000000532	Acvr1b	68	9	1022090	128486	0.205226	0.714307	FALSE	NA
ENSMUSG00000000538	Tom1l2	129	20	1022090	128486	0.36182	0.492861	FALSE	NA
ENSMUSG00000000544	Gpa33	438	47	1022090	128486	-0.201407	0.993202	FALSE	NA
ENSMUSG00000000552	Zfp385a	52	7	1022090	128486	0.263913	0.701677	FALSE	NA
ENSMUSG00000000555	Itga5	29	5	1022090	128486	0.669905	0.532903	FALSE	NA
ENSMUSG00000000560	Gabra2	2	4	1022090	128486	3.72883	0.0328976	FALSE	NA
ENSMUSG00000000561	Wdr77	26	1	1022090	128486	NA	NA	NA	NA
ENSMUSG00000000562	Adora3	23	6	1022090	128486	1.21417	0.281968	FALSE	NA
ENSMUSG00000000563	Atp5pb	20	2	1022090	128486	NA	NA	NA	NA
ENSMUSG00000000567	Sox9	3	1	1022090	128486	NA	NA	NA	NA
ENSMUSG00000000568	Hnrnpd	20	4	1022090	128486	0.921385	0.470072	FALSE	NA
ENSMUSG00000000579	Dynlt1c	95	10	1022090	128486	-0.133738	0.906235	FALSE	NA
ENSMUSG00000000581	C1d	9	0	1022090	128486	NA	NA	NA	NA
ENSMUSG00000000594	Gm2a	241	26	1022090	128486	-0.172218	0.953994	FALSE	Enriched for reversed integrations
ENSMUSG00000000600	Krit1	17	0	1022090	128486	NA	NA	NA	NA
ENSMUSG00000000605	Clcn4	10	0	1022090	128486	NA	NA	NA	NA
ENSMUSG00000000606	Vmn2r88	2	1	1022090	128486	NA	NA	NA	NA
ENSMUSG00000000617	Grm6	12	1	1022090	128486	NA	NA	NA	NA
ENSMUSG00000000627	Sema4f	4	2	1022090	128486	NA	NA	NA	NA
ENSMUSG00000000628	Hk2	298	19	1022090	128486	-0.91045	1	FALSE	NA
ENSMUSG00000000631	Myo18a	72	8	1022090	128486	-0.0280827	0.857118	FALSE	NA
ENSMUSG00000000632	Sez6	484	55	1022090	128486	-0.122735	0.953969	FALSE	NA
ENSMUSG00000000673	Haao	174	27	1022090	128486	0.348029	0.448285	FALSE	NA
ENSMUSG00000000682	Cd52	258	21	1022090	128486	-0.565675	1	FALSE	NA
ENSMUSG00000000686	Abhd15	3	0	1022090	128486	NA	NA	NA	NA
ENSMUSG00000000690	Hoxb6	0	0	1022090	128486	NA	NA	NA	NA
ENSMUSG00000000693	Loxl3	29	1	1022090	128486	NA	NA	NA	NA
ENSMUSG00000000701	Tcl1b5	1	0	1022090	128486	NA	NA	NA	NA
ENSMUSG00000000706	Btn1a1	14	1	1022090	128486	NA	NA	NA	NA
ENSMUSG00000000708	Kat2b	560	65	1022090	128486	-0.095702	0.939711	FALSE	NA
ENSMUSG00000000711	Rab5b	17	1	1022090	128486	NA	NA	NA	NA
ENSMUSG00000000724	Cryba1	132	10	1022090	128486	-0.604095	1	FALSE	NA
ENSMUSG00000000730	Dnmt3l	76	8	1022090	128486	-0.105059	0.890528	FALSE	NA
ENSMUSG00000000731	Aire	75	7	1022090	128486	-0.256172	0.949066	FALSE	NA
ENSMUSG00000000732	Icosl	2	0	1022090	128486	NA	NA	NA	NA
ENSMUSG00000000738	Spg7	57	6	1022090	128486	-0.0588129	0.872778	FALSE	NA
ENSMUSG00000000739	Sult5a1	21	4	1022090	128486	0.854338	0.492861	FALSE	NA
ENSMUSG00000000740	Rpl13	38	0	1022090	128486	NA	NA	NA	NA
ENSMUSG00000000743	Chmp1a	10	1	1022090	128486	NA	NA	NA	NA
ENSMUSG00000000751	Rpa1	51	7	1022090	128486	0.291395	0.685306	FALSE	NA
ENSMUSG00000000753	Serpinf1	1	0	1022090	128486	NA	NA	NA	NA
ENSMUSG00000000759	Tubgcp3	22	4	1022090	128486	0.790204	0.522167	FALSE	NA
ENSMUSG00000000766	Oprm1	40	11	1022090	128486	1.21938	0.153132	FALSE	NA
ENSMUSG00000000776	Polr3d	23	2	1022090	128486	NA	NA	NA	NA
ENSMUSG00000000782	Tcf7	405	54	1022090	128486	0.107925	0.661796	FALSE	NA
ENSMUSG00000000787	Ddx3x	236	33	1022090	128486	0.190568	0.597887	FALSE	NA
ENSMUSG00000000791	Il12rb1	36	1	1022090	128486	NA	NA	NA	NA
ENSMUSG00000000792	Slc5a5	1	0	1022090	128486	NA	NA	NA	NA
ENSMUSG00000000794	Kcnn3	30	3	1022090	128486	0.0376302	0.846312	FALSE	NA
ENSMUSG00000000804	Usp32	26	5	1022090	128486	0.82192	0.470072	FALSE	NA
ENSMUSG00000000805	Car4	24	5	1022090	128486	0.933041	0.4238	FALSE	NA
ENSMUSG00000000811	Txnrd3	8	2	1022090	128486	NA	NA	NA	NA
ENSMUSG00000000817	Fasl	1	0	1022090	128486	NA	NA	NA	NA
ENSMUSG00000000823	Zfp512b	5	1	1022090	128486	NA	NA	NA	NA
ENSMUSG00000000826	Dnajc5	19	2	1022090	128486	NA	NA	NA	NA
ENSMUSG00000000827	Tpd52l2	8	5	1022090	128486	2.40692	0.0831335	FALSE	NA
ENSMUSG00000000838	Fmr1	98	8	1022090	128486	-0.46765	1	FALSE	NA
ENSMUSG00000000861	Bcl11a	65	10	1022090	128486	0.406883	0.568489	FALSE	NA
ENSMUSG00000000869	Il4	1	2	1022090	128486	NA	NA	NA	NA
ENSMUSG00000000876	Pxmp4	191	30	1022090	128486	0.361129	0.417272	FALSE	NA
ENSMUSG00000000881	Dlg3	36	2	1022090	128486	NA	NA	NA	NA
ENSMUSG00000000884	Gnb1l	42	4	1022090	128486	-0.112532	0.890528	FALSE	NA
ENSMUSG00000000889	Dbh	2	0	1022090	128486	NA	NA	NA	NA
ENSMUSG00000000901	Mmp11	44	2	1022090	128486	NA	NA	NA	NA
ENSMUSG00000000902	Smarcb1	3	0	1022090	128486	NA	NA	NA	NA
ENSMUSG00000000903	Vpreb3	49	4	1022090	128486	-0.330084	0.953994	FALSE	NA
ENSMUSG00000000915	Hip1r	8	0	1022090	128486	NA	NA	NA	NA
ENSMUSG00000000916	Nsun5	3	0	1022090	128486	NA	NA	NA	NA
ENSMUSG00000000934	Top1mt	33	8	1022090	128486	1.07434	0.263874	FALSE	NA
ENSMUSG00000000938	Hoxa10	4	0	1022090	128486	NA	NA	NA	NA
ENSMUSG00000000942	Hoxa4	2	2	1022090	128486	NA	NA	NA	NA
ENSMUSG00000000957	Mmp14	97	10	1022090	128486	-0.163495	0.921667	FALSE	NA
ENSMUSG00000000958	Slc7a7	297	49	1022090	128486	0.416644	0.249735	FALSE	NA
ENSMUSG00000000959	Oxa1l	67	11	1022090	128486	0.489351	0.494256	FALSE	NA
ENSMUSG00000000976	Heatr6	10	0	1022090	128486	NA	NA	NA	NA
ENSMUSG00000000982	Ccl3	37	5	1022090	128486	0.328867	0.696682	FALSE	NA
ENSMUSG00000000983	Wfdc18	0	0	1022090	128486	NA	NA	NA	NA
ENSMUSG00000001014	Icam4	0	0	1022090	128486	NA	NA	NA	NA
ENSMUSG00000001016	Ilf2	352	37	1022090	128486	-0.223886	0.993202	FALSE	NA
ENSMUSG00000001017	Chtop	32	3	1022090	128486	-0.0525787	0.872778	FALSE	NA
ENSMUSG00000001018	Snapin	2	0	1022090	128486	NA	NA	NA	NA
ENSMUSG00000001020	S100a4	3	0	1022090	128486	NA	NA	NA	NA
ENSMUSG00000001021	S100a3	4	1	1022090	128486	NA	NA	NA	NA
ENSMUSG00000001023	S100a5	3	1	1022090	128486	NA	NA	NA	NA
ENSMUSG00000001025	S100a6	8	1	1022090	128486	NA	NA	NA	NA
ENSMUSG00000001027	Scn4a	3	1	1022090	128486	NA	NA	NA	NA
ENSMUSG00000001029	Icam2	21	1	1022090	128486	NA	NA	NA	NA
ENSMUSG00000001034	Mapk7	18	0	1022090	128486	NA	NA	NA	NA
ENSMUSG00000001036	Epn2	86	8	1022090	128486	-0.281169	0.95874	FALSE	NA
ENSMUSG00000001039	B9d1	12	1	1022090	128486	NA	NA	NA	NA
ENSMUSG00000001052	Sec24b	26	3	1022090	128486	0.236938	0.773377	FALSE	NA
ENSMUSG00000001053	N4bp3	54	9	1022090	128486	0.532415	0.505196	FALSE	NA
ENSMUSG00000001054	Rmnd5b	60	6	1022090	128486	-0.131585	0.898414	FALSE	NA
ENSMUSG00000001056	Nhp2	29	2	1022090	128486	NA	NA	NA	NA
ENSMUSG00000001062	Vps9d1	6	0	1022090	128486	NA	NA	NA	NA
ENSMUSG00000001065	Zfp276	8	4	1022090	128486	2.14395	0.160504	FALSE	NA
ENSMUSG00000001076	C1ql4	191	18	1022090	128486	-0.345238	1	FALSE	NA
ENSMUSG00000001082	Mfsd10	34	5	1022090	128486	0.447512	0.637711	FALSE	NA
ENSMUSG00000001089	Luzp1	71	11	1022090	128486	0.406886	0.552385	FALSE	NA
ENSMUSG00000001095	Slc13a2	178	14	1022090	128486	-0.585189	1	FALSE	NA
ENSMUSG00000001098	Kctd10	1	0	1022090	128486	NA	NA	NA	NA
ENSMUSG00000001100	Poldip2	44	7	1022090	128486	0.499986	0.567207	FALSE	NA
ENSMUSG00000001103	Sebox	1	0	1022090	128486	NA	NA	NA	NA
ENSMUSG00000001105	Ift20	4	0	1022090	128486	NA	NA	NA	NA
ENSMUSG00000001119	Col6a1	0	0	1022090	128486	NA	NA	NA	NA
ENSMUSG00000001120	Pcbp3	32	7	1022090	128486	0.947537	0.344806	FALSE	NA
ENSMUSG00000001123	Lgals9	84	12	1022090	128486	0.282893	0.637711	FALSE	NA
ENSMUSG00000001127	Araf	106	15	1022090	128486	0.25038	0.637711	FALSE	NA
ENSMUSG00000001128	Cfp	141	16	1022090	128486	-0.0704787	0.879392	FALSE	NA
ENSMUSG00000001131	Timp1	31	3	1022090	128486	-0.00818078	0.860733	FALSE	NA
ENSMUSG00000001134	Uxt	10	1	1022090	128486	NA	NA	NA	NA
ENSMUSG00000001138	Cnnm3	2	1	1022090	128486	NA	NA	NA	NA
ENSMUSG00000001143	Lman2l	23	2	1022090	128486	NA	NA	NA	NA
ENSMUSG00000001150	Mcm3ap	30	3	1022090	128486	0.0376302	0.846312	FALSE	NA
ENSMUSG00000001151	Pcnt	77	3	1022090	128486	-1.29365	1	FALSE	NA
ENSMUSG00000001155	Ftcd	2	0	1022090	128486	NA	NA	NA	NA
ENSMUSG00000001156	Mxd1	3	0	1022090	128486	NA	NA	NA	NA
ENSMUSG00000001157	Gmcl1	1	5	1022090	128486	4.57681	0.00444773	FALSE	NA
ENSMUSG00000001158	Snrnp27	16	0	1022090	128486	NA	NA	NA	NA
ENSMUSG00000001166	Oas1c	85	3	1022090	128486	-1.43452	1	FALSE	NA
ENSMUSG00000001168	Oas1h	8	0	1022090	128486	NA	NA	NA	NA
ENSMUSG00000001173	Ocrl	43	6	1022090	128486	0.339758	0.677889	FALSE	NA
ENSMUSG00000001175	Calm1	113	9	1022090	128486	-0.51919	1	FALSE	NA
ENSMUSG00000001211	Agpat3	72	7	1022090	128486	-0.198048	0.927832	FALSE	NA
ENSMUSG00000001225	Slc26a3	3	1	1022090	128486	NA	NA	NA	NA
ENSMUSG00000001227	Sema6b	21	0	1022090	128486	NA	NA	NA	NA
ENSMUSG00000001228	Uhrf1	161	17	1022090	128486	-0.178157	0.943969	FALSE	NA
ENSMUSG00000001229	Dpp9	48	7	1022090	128486	0.377129	0.637711	FALSE	NA
ENSMUSG00000001240	Ramp2	44	1	1022090	128486	NA	NA	NA	NA
ENSMUSG00000001247	Lsr	7	0	1022090	128486	NA	NA	NA	NA
ENSMUSG00000001248	Gramd1a	74	10	1022090	128486	0.222445	0.692915	FALSE	NA
ENSMUSG00000001249	Hpn	0	0	1022090	128486	NA	NA	NA	NA
ENSMUSG00000001260	Gabrg1	2	3	1022090	128486	3.40689	0.0831335	FALSE	NA
ENSMUSG00000001270	Ckb	126	12	1022090	128486	-0.296411	0.975761	FALSE	NA
ENSMUSG00000001280	Sp1	374	24	1022090	128486	-0.915318	1	FALSE	NA
ENSMUSG00000001281	Itgb7	53	7	1022090	128486	0.236945	0.714416	FALSE	NA
ENSMUSG00000001285	Myg1	4	2	1022090	128486	NA	NA	NA	NA
ENSMUSG00000001288	Rarg	221	13	1022090	128486	-0.995396	1	FALSE	NA
ENSMUSG00000001289	Pfdn5	1	0	1022090	128486	NA	NA	NA	NA
ENSMUSG00000001300	Efnb2	5	2	1022090	128486	NA	NA	NA	NA
ENSMUSG00000001305	Rrp15	22	6	1022090	128486	1.27563	0.261635	FALSE	NA
ENSMUSG00000001313	Rnd2	32	2	1022090	128486	NA	NA	NA	NA
ENSMUSG00000001323	Srr	40	9	1022090	128486	0.95631	0.284949	FALSE	NA
ENSMUSG00000001333	Sync	281	44	1022090	128486	0.344227	0.352653	FALSE	NA
ENSMUSG00000001334	Fndc5	10	0	1022090	128486	NA	NA	NA	NA
ENSMUSG00000001348	Acp5	220	25	1022090	128486	-0.0956712	0.903573	FALSE	NA
ENSMUSG00000001349	Cnn1	48	4	1022090	128486	-0.300928	0.949066	FALSE	NA
ENSMUSG00000001366	Fbxo9	276	36	1022090	128486	0.0875815	0.716476	FALSE	NA
ENSMUSG00000001376	Vps50	102	17	1022090	128486	0.475295	0.428114	FALSE	NA
ENSMUSG00000001380	Hars	22	1	1022090	128486	NA	NA	NA	NA
ENSMUSG00000001383	Zmat2	3	0	1022090	128486	NA	NA	NA	NA
ENSMUSG00000001403	Ube2c	13	1	1022090	128486	NA	NA	NA	NA
ENSMUSG00000001415	Smg5	51	53	1022090	128486	3.0467	1.80628e-21	TRUE	NA
ENSMUSG00000001416	Cct3	335	31	1022090	128486	-0.400594	1	FALSE	NA
ENSMUSG00000001418	Glmp	7	0	1022090	128486	NA	NA	NA	NA
ENSMUSG00000001419	Mef2d	45	9	1022090	128486	0.790228	0.365755	FALSE	NA
ENSMUSG00000001420	Tmem79	46	5	1022090	128486	0.0221963	0.842071	FALSE	Enriched for reversed integrations
ENSMUSG00000001424	Snd1	130	21	1022090	128486	0.417886	0.437825	FALSE	NA
ENSMUSG00000001435	Col18a1	402	41	1022090	128486	-0.270648	1	FALSE	NA
ENSMUSG00000001436	Slc19a1	32	11	1022090	128486	1.53248	0.0772018	FALSE	NA
ENSMUSG00000001440	Kpnb1	27	6	1022090	128486	0.991893	0.365413	FALSE	NA
ENSMUSG00000001441	Npepps	400	47	1022090	128486	-0.0707079	0.898729	FALSE	NA
ENSMUSG00000001444	Tbx21	7	0	1022090	128486	NA	NA	NA	NA
ENSMUSG00000001445	Mrpl10	4	0	1022090	128486	NA	NA	NA	NA
ENSMUSG00000001467	Cyp51	33	3	1022090	128486	-0.0956542	0.886869	FALSE	NA
ENSMUSG00000001472	Tcf25	11	6	1022090	128486	2.21433	0.0775315	FALSE	NA
ENSMUSG00000001473	Tubb6	31	2	1022090	128486	NA	NA	NA	NA
ENSMUSG00000001482	Def8	62	9	1022090	128486	0.33649	0.636411	FALSE	NA
ENSMUSG00000001493	Meox1	35	11	1022090	128486	1.40694	0.100107	FALSE	NA
ENSMUSG00000001494	Sost	2	2	1022090	128486	NA	NA	NA	NA
ENSMUSG00000001496	Nkx2-1	2	0	1022090	128486	NA	NA	NA	NA
ENSMUSG00000001497	Pax9	6	2	1022090	128486	NA	NA	NA	NA
ENSMUSG00000001504	Irx2	4	1	1022090	128486	NA	NA	NA	NA
ENSMUSG00000001506	Col1a1	51	5	1022090	128486	-0.123676	0.895529	FALSE	NA
ENSMUSG00000001507	Itga3	52	3	1022090	128486	-0.73613	1	FALSE	NA
ENSMUSG00000001508	Sgca	35	10	1022090	128486	1.28136	0.154584	FALSE	NA
ENSMUSG00000001510	Dlx3	59	8	1022090	128486	0.254869	0.692818	FALSE	NA
ENSMUSG00000001517	Foxm1	137	9	1022090	128486	-0.794858	1	FALSE	NA
ENSMUSG00000001518	Itfg2	11	1	1022090	128486	NA	NA	NA	NA
ENSMUSG00000001520	Nrip2	1	0	1022090	128486	NA	NA	NA	NA
ENSMUSG00000001521	Tulp3	49	3	1022090	128486	-0.652061	1	FALSE	NA
ENSMUSG00000001524	Gtf2h4	16	1	1022090	128486	NA	NA	NA	NA
ENSMUSG00000001525	Tubb5	96	11	1022090	128486	-0.0231335	0.851569	FALSE	NA
ENSMUSG00000001542	Ell2	48	7	1022090	128486	0.377129	0.637711	FALSE	NA
ENSMUSG00000001552	Jup	208	28	1022090	128486	0.142431	0.67362	FALSE	NA
ENSMUSG00000001555	Fkbp10	217	25	1022090	128486	-0.0759459	0.890528	FALSE	NA
ENSMUSG00000001558	Klhl10	7	0	1022090	128486	NA	NA	NA	NA
ENSMUSG00000001566	Mnx1	15	2	1022090	128486	NA	NA	NA	NA
ENSMUSG00000001569	Nom1	131	8	1022090	128486	-0.882733	1	FALSE	NA
ENSMUSG00000001576	Ergic1	182	22	1022090	128486	-0.000282805	0.827783	FALSE	NA
ENSMUSG00000001583	Tnk1	10	0	1022090	128486	NA	NA	NA	NA
ENSMUSG00000001588	Acap1	14	0	1022090	128486	NA	NA	NA	NA
ENSMUSG00000001604	Tcea3	21	3	1022090	128486	0.532394	0.663879	FALSE	NA
ENSMUSG00000001622	Csn3	2	0	1022090	128486	NA	NA	NA	NA
ENSMUSG00000001627	Ifrd1	12	0	1022090	128486	NA	NA	NA	NA
ENSMUSG00000001630	Stk38l	34	3	1022090	128486	-0.137483	0.898414	FALSE	NA
ENSMUSG00000001632	Brpf1	0	0	1022090	128486	NA	NA	NA	NA
ENSMUSG00000001642	Akr1b3	72	11	1022090	128486	0.386986	0.568489	FALSE	NA
ENSMUSG00000001655	Hoxc13	36	2	1022090	128486	NA	NA	NA	NA
ENSMUSG00000001656	Hoxc11	10	0	1022090	128486	NA	NA	NA	NA
ENSMUSG00000001657	Hoxc8	1	0	1022090	128486	NA	NA	NA	NA
ENSMUSG00000001661	Hoxc6	6	0	1022090	128486	NA	NA	NA	NA
ENSMUSG00000001663	Gstt1	0	0	1022090	128486	NA	NA	NA	NA
ENSMUSG00000001665	Gstt3	0	0	1022090	128486	NA	NA	NA	NA
ENSMUSG00000001666	Ddt	0	0	1022090	128486	NA	NA	NA	NA
ENSMUSG00000001670	Tat	6	0	1022090	128486	NA	NA	NA	NA
ENSMUSG00000001672	Marveld3	26	0	1022090	128486	NA	NA	NA	NA
ENSMUSG00000001674	Ddx18	4	2	1022090	128486	NA	NA	NA	NA
ENSMUSG00000001687	Ubl3	252	27	1022090	128486	-0.183888	0.963049	FALSE	NA
ENSMUSG00000001700	Gramd3	3	1	1022090	128486	NA	NA	NA	NA
ENSMUSG00000001707	Eef1e1	87	12	1022090	128486	0.232848	0.672679	FALSE	NA
ENSMUSG00000001729	Akt1	55	13	1022090	128486	0.991932	0.191943	FALSE	NA
ENSMUSG00000001739	Cldn15	1	1	1022090	128486	NA	NA	NA	NA
ENSMUSG00000001741	Il16	2	1	1022090	128486	NA	NA	NA	NA
ENSMUSG00000001750	Tcirg1	4	1	1022090	128486	NA	NA	NA	NA
ENSMUSG00000001751	Naglu	8	3	1022090	128486	1.82192	0.271034	FALSE	NA
ENSMUSG00000001755	Coasy	1	1	1022090	128486	NA	NA	NA	NA
ENSMUSG00000001761	Smo	34	5	1022090	128486	0.447512	0.637711	FALSE	NA
ENSMUSG00000001763	Tspan33	175	22	1022090	128486	0.0559718	0.776309	FALSE	NA
ENSMUSG00000001767	Crnkl1	9	0	1022090	128486	NA	NA	NA	NA
ENSMUSG00000001768	Rin2	47	3	1022090	128486	-0.593165	0.996775	FALSE	NA
ENSMUSG00000001773	Folh1	23	5	1022090	128486	0.991887	0.402393	FALSE	NA
ENSMUSG00000001774	Chordc1	25	3	1022090	128486	0.291387	0.753598	FALSE	NA
ENSMUSG00000001783	Rtcb	3	0	1022090	128486	NA	NA	NA	NA
ENSMUSG00000001785	Pwp1	5	1	1022090	128486	NA	NA	NA	NA
ENSMUSG00000001786	Fbxo7	62	10	1022090	128486	0.474	0.522167	FALSE	NA
ENSMUSG00000001794	Capns1	200	31	1022090	128486	0.340842	0.433011	FALSE	NA
ENSMUSG00000001802	Lrp3	23	2	1022090	128486	NA	NA	NA	NA
ENSMUSG00000001804	Dsg4	3	0	1022090	128486	NA	NA	NA	NA
ENSMUSG00000001815	Evx2	13	0	1022090	128486	NA	NA	NA	NA
ENSMUSG00000001819	Hoxd13	19	3	1022090	128486	0.669897	0.61621	FALSE	NA
ENSMUSG00000001823	Hoxd12	0	0	1022090	128486	NA	NA	NA	NA
ENSMUSG00000001827	Folr1	206	37	1022090	128486	0.546387	0.204057	FALSE	NA
ENSMUSG00000001829	Clpb	22	12	1022090	128486	2.16889	0.0075115	FALSE	NA
ENSMUSG00000001833	Septin7	34	6	1022090	128486	0.669909	0.501666	FALSE	NA
ENSMUSG00000001844	Zdhhc4	65	3	1022090	128486	-1.05262	1	FALSE	NA
ENSMUSG00000001847	Rac1	35	2	1022090	128486	NA	NA	NA	NA
ENSMUSG00000001855	Nup214	73	15	1022090	128486	0.782436	0.257358	FALSE	NA
ENSMUSG00000001864	Aif1l	7	0	1022090	128486	NA	NA	NA	NA
ENSMUSG00000001865	Cpa3	0	0	1022090	128486	NA	NA	NA	NA
ENSMUSG00000001870	Ltbp1	125	20	1022090	128486	0.406911	0.451223	FALSE	NA
ENSMUSG00000001891	Ugp2	5	3	1022090	128486	2.4069	0.178005	FALSE	NA
ENSMUSG00000001901	Kcnh6	3	1	1022090	128486	NA	NA	NA	NA
ENSMUSG00000001909	Trmt1	288	18	1022090	128486	-0.935372	1	FALSE	NA
ENSMUSG00000001910	Nacc1	94	3	1022090	128486	-1.57812	1	FALSE	NA
ENSMUSG00000001911	Nfix	139	9	1022090	128486	-0.815619	1	FALSE	NA
ENSMUSG00000001918	Slc1a5	31	2	1022090	128486	NA	NA	NA	NA
ENSMUSG00000001924	Uba1	25	6	1022090	128486	1.09878	0.318656	FALSE	NA
ENSMUSG00000001930	Vwf	900	110	1022090	128486	-0.0291741	0.870533	FALSE	NA
ENSMUSG00000001942	Siae	26	6	1022090	128486	1.04434	0.336772	FALSE	NA
ENSMUSG00000001943	Vsig2	12	1	1022090	128486	NA	NA	NA	NA
ENSMUSG00000001946	Esam	3	0	1022090	128486	NA	NA	NA	NA
ENSMUSG00000001948	Spa17	15	0	1022090	128486	NA	NA	NA	NA
ENSMUSG00000001962	Fam50a	2	1	1022090	128486	NA	NA	NA	NA
ENSMUSG00000001964	Emd	22	0	1022090	128486	NA	NA	NA	NA
ENSMUSG00000001983	Taco1	4	0	1022090	128486	NA	NA	NA	NA
ENSMUSG00000001985	Grik3	303	43	1022090	128486	0.203376	0.539555	FALSE	NA
ENSMUSG00000001986	Gria3	30	7	1022090	128486	1.03768	0.308425	FALSE	NA
ENSMUSG00000001988	Npas1	3	0	1022090	128486	NA	NA	NA	NA
ENSMUSG00000001995	Sipa1l2	306	35	1022090	128486	-0.100388	0.917785	FALSE	NA
ENSMUSG00000001998	Ap4e1	87	6	1022090	128486	-0.660302	1	FALSE	NA
ENSMUSG00000001999	Blvra	14	3	1022090	128486	1.08496	0.470072	FALSE	NA
ENSMUSG00000002006	Pdzd4	109	3	1022090	128486	-1.78965	1	FALSE	NA
ENSMUSG00000002007	Srpk3	1	0	1022090	128486	NA	NA	NA	NA
ENSMUSG00000002010	Idh3g	27	4	1022090	128486	0.506402	0.637711	FALSE	NA
ENSMUSG00000002012	Pnck	55	8	1022090	128486	0.35441	0.637711	FALSE	NA
ENSMUSG00000002014	Ssr4	11	0	1022090	128486	NA	NA	NA	NA
ENSMUSG00000002015	Bcap31	212	18	1022090	128486	-0.495049	1	FALSE	NA
ENSMUSG00000002017	Fam98a	35	6	1022090	128486	0.629268	0.522167	FALSE	NA
ENSMUSG00000002020	Ltbp2	13	8	1022090	128486	2.35448	0.0260772	FALSE	NA
ENSMUSG00000002028	Kmt2a	20	2	1022090	128486	NA	NA	NA	NA
ENSMUSG00000002031	Ift46	95	10	1022090	128486	-0.133738	0.906235	FALSE	NA
ENSMUSG00000002032	Tmem25	0	0	1022090	128486	NA	NA	NA	NA
ENSMUSG00000002033	Cd3g	109	12	1022090	128486	-0.0891166	0.886869	FALSE	NA
ENSMUSG00000002043	Trappc6a	58	6	1022090	128486	-0.0834793	0.880535	FALSE	NA
ENSMUSG00000002052	Supt6	36	4	1022090	128486	0.104333	0.809123	FALSE	NA
ENSMUSG00000002055	Spag5	9	1	1022090	128486	NA	NA	NA	NA
ENSMUSG00000002057	Foxn1	68	3	1022090	128486	-1.11676	1	FALSE	NA
ENSMUSG00000002058	Unc119	6	1	1022090	128486	NA	NA	NA	NA
ENSMUSG00000002059	Rab34	22	8	1022090	128486	1.63821	0.11442	FALSE	NA
ENSMUSG00000002064	Sdf2	9	4	1022090	128486	1.9917	0.182914	FALSE	NA
ENSMUSG00000002068	Ccne1	105	11	1022090	128486	-0.151172	0.916769	FALSE	NA
ENSMUSG00000002076	Hsf2bp	41	2	1022090	128486	NA	NA	NA	NA
ENSMUSG00000002083	Bbc3	126	10	1022090	128486	-0.537488	1	FALSE	NA
ENSMUSG00000002100	Mybpc3	2	2	1022090	128486	NA	NA	NA	NA
ENSMUSG00000002102	Psmc3	25	5	1022090	128486	0.876367	0.445642	FALSE	NA
ENSMUSG00000002103	Acp2	17	2	1022090	128486	NA	NA	NA	NA
ENSMUSG00000002104	Rapsn	22	1	1022090	128486	NA	NA	NA	NA
ENSMUSG00000002105	Slc39a13	41	3	1022090	128486	-0.400493	0.964367	FALSE	NA
ENSMUSG00000002107	Celf2	37	8	1022090	128486	0.913803	0.332365	FALSE	NA
ENSMUSG00000002108	Nr1h3	10	3	1022090	128486	1.53242	0.336297	FALSE	NA
ENSMUSG00000002109	Ddb2	21	4	1022090	128486	0.854338	0.492861	FALSE	NA
ENSMUSG00000002111	Spi1	51	0	1022090	128486	NA	NA	NA	NA
ENSMUSG00000002129	Sf3a1	10	1	1022090	128486	NA	NA	NA	NA
ENSMUSG00000002147	Stat6	181	18	1022090	128486	-0.268142	0.981473	FALSE	NA
ENSMUSG00000002190	Clgn	13	6	1022090	128486	1.99172	0.105538	FALSE	NA
ENSMUSG00000002204	Napsa	75	4	1022090	128486	-0.934229	1	FALSE	NA
ENSMUSG00000002205	Vrk3	10	1	1022090	128486	NA	NA	NA	NA
ENSMUSG00000002210	Smg9	82	162	1022090	128486	3.96722	3.93388e-90	TRUE	NA
ENSMUSG00000002221	Paxip1	164	5	1022090	128486	-1.78971	1	FALSE	NA
ENSMUSG00000002222	Rmnd5a	24	5	1022090	128486	0.933041	0.4238	FALSE	NA
ENSMUSG00000002227	Mov10	113	7	1022090	128486	-0.84114	1	FALSE	NA
ENSMUSG00000002228	Ppm1j	32	3	1022090	128486	-0.0525787	0.872778	FALSE	NA
ENSMUSG00000002233	Rhoc	14	1	1022090	128486	NA	NA	NA	NA
ENSMUSG00000002240	Prr27	2	3	1022090	128486	3.40689	0.0831335	FALSE	NA
ENSMUSG00000002249	Tead3	5	3	1022090	128486	2.4069	0.178005	FALSE	NA
ENSMUSG00000002250	Ppard	102	8	1022090	128486	-0.5248	1	FALSE	NA
ENSMUSG00000002257	Def6	61	3	1022090	128486	-0.962418	1	FALSE	NA
ENSMUSG00000002265	Peg3	114	22	1022090	128486	0.669976	0.236718	FALSE	NA
ENSMUSG00000002266	Zim1	0	0	1022090	128486	NA	NA	NA	NA
ENSMUSG00000002274	Metrn	11	3	1022090	128486	1.40688	0.372038	FALSE	NA
ENSMUSG00000002279	Lmf1	10	1	1022090	128486	NA	NA	NA	NA
ENSMUSG00000002280	Ciao3	326	28	1022090	128486	-0.503482	1	FALSE	NA
ENSMUSG00000002289	Angptl4	145	13	1022090	128486	-0.390677	1	FALSE	NA
ENSMUSG00000002297	Dbf4	37	8	1022090	128486	0.913803	0.332365	FALSE	NA
ENSMUSG00000002307	Daxx	42	5	1022090	128486	0.150487	0.779899	FALSE	NA
ENSMUSG00000002308	Cd320	1	0	1022090	128486	NA	NA	NA	NA
ENSMUSG00000002319	Ipo4	3	1	1022090	128486	NA	NA	NA	NA
ENSMUSG00000002320	Tm9sf1	3	0	1022090	128486	NA	NA	NA	NA
ENSMUSG00000002324	Rec8	4	0	1022090	128486	NA	NA	NA	NA
ENSMUSG00000002325	Irf9	10	1	1022090	128486	NA	NA	NA	NA
ENSMUSG00000002326	Gmpr2	8	1	1022090	128486	NA	NA	NA	NA
ENSMUSG00000002329	Mdp1	1	0	1022090	128486	NA	NA	NA	NA
ENSMUSG00000002332	Dhrs1	1	2	1022090	128486	NA	NA	NA	NA
ENSMUSG00000002341	Ncan	40	6	1022090	128486	0.441638	0.620642	FALSE	NA
ENSMUSG00000002342	Tmem161a	9	1	1022090	128486	NA	NA	NA	NA
ENSMUSG00000002343	Armc6	81	5	1022090	128486	-0.780817	1	FALSE	NA
ENSMUSG00000002345	Borcs8	8	1	1022090	128486	NA	NA	NA	NA
ENSMUSG00000002346	Slc25a42	6	2	1022090	128486	NA	NA	NA	NA
ENSMUSG00000002365	Snx9	145	18	1022090	128486	0.0499396	0.789057	FALSE	NA
ENSMUSG00000002372	Ranbp3	29	7	1022090	128486	1.08498	0.291964	FALSE	NA
ENSMUSG00000002379	Ndufa11	5	0	1022090	128486	NA	NA	NA	NA
ENSMUSG00000002384	Bmp8b	4	1	1022090	128486	NA	NA	NA	NA
ENSMUSG00000002393	Nr2f6	6	1	1022090	128486	NA	NA	NA	NA
ENSMUSG00000002395	Use1	15	6	1022090	128486	1.79923	0.141471	FALSE	NA
ENSMUSG00000002396	Ocel1	4	0	1022090	128486	NA	NA	NA	NA
ENSMUSG00000002409	Dyrk1b	1	0	1022090	128486	NA	NA	NA	NA
ENSMUSG00000002413	Braf	23	2	1022090	128486	NA	NA	NA	NA
ENSMUSG00000002416	Ndufb2	14	2	1022090	128486	NA	NA	NA	NA
ENSMUSG00000002428	Hltf	14	4	1022090	128486	1.40689	0.308425	FALSE	NA
ENSMUSG00000002455	Prpf6	66	4	1022090	128486	-0.752379	1	FALSE	NA
ENSMUSG00000002458	Rgs19	5	0	1022090	128486	NA	NA	NA	NA
ENSMUSG00000002459	Rgs20	34	9	1022090	128486	1.1845	0.207607	FALSE	NA
ENSMUSG00000002475	Abhd3	101	16	1022090	128486	0.4069	0.492861	FALSE	NA
ENSMUSG00000002477	Snrpd1	43	6	1022090	128486	0.339758	0.677889	FALSE	NA
ENSMUSG00000002486	Tchp	79	11	1022090	128486	0.254875	0.663879	FALSE	NA
ENSMUSG00000002489	Tiam1	316	48	1022090	128486	0.298292	0.398275	FALSE	NA
ENSMUSG00000002496	Tsc2	33	1	1022090	128486	NA	NA	NA	NA
ENSMUSG00000002500	Rpl3l	19	3	1022090	128486	0.669897	0.61621	FALSE	NA
ENSMUSG00000002504	Slc9a3r2	15	0	1022090	128486	NA	NA	NA	NA
ENSMUSG00000002524	Puf60	17	4	1022090	128486	1.14385	0.398275	FALSE	NA
ENSMUSG00000002546	Golga2	9	0	1022090	128486	NA	NA	NA	NA
ENSMUSG00000002550	Uck1	8	1	1022090	128486	NA	NA	NA	NA
ENSMUSG00000002565	Scin	5	1	1022090	128486	NA	NA	NA	NA
ENSMUSG00000002578	Ikzf4	22	5	1022090	128486	1.05326	0.378635	FALSE	NA
ENSMUSG00000002580	Mien1	13	2	1022090	128486	NA	NA	NA	NA
ENSMUSG00000002588	Pon1	0	0	1022090	128486	NA	NA	NA	NA
ENSMUSG00000002602	Axl	25	2	1022090	128486	NA	NA	NA	NA
ENSMUSG00000002603	Tgfb1	7	0	1022090	128486	NA	NA	NA	NA
ENSMUSG00000002608	Ccdc97	9	1	1022090	128486	NA	NA	NA	NA
ENSMUSG00000002617	Zfp40	5	3	1022090	128486	2.4069	0.178005	FALSE	NA
ENSMUSG00000002625	Akap8l	15	2	1022090	128486	NA	NA	NA	NA
ENSMUSG00000002633	Shh	11	2	1022090	128486	NA	NA	NA	NA
ENSMUSG00000002635	Pdcd2l	4	0	1022090	128486	NA	NA	NA	NA
ENSMUSG00000002658	Gtf2f1	8	1	1022090	128486	NA	NA	NA	NA
ENSMUSG00000002660	Clpp	35	10	1022090	128486	1.28136	0.154584	FALSE	NA
ENSMUSG00000002661	Alkbh7	0	0	1022090	128486	NA	NA	NA	NA
ENSMUSG00000002664	Pspn	0	0	1022090	128486	NA	NA	NA	NA
ENSMUSG00000002668	Dennd1c	17	3	1022090	128486	0.82191	0.552385	FALSE	NA
ENSMUSG00000002679	Med6	34	4	1022090	128486	0.184451	0.778081	FALSE	NA
ENSMUSG00000002688	Prkd1	8	3	1022090	128486	1.82192	0.271034	FALSE	NA
ENSMUSG00000002699	Lcp2	0	0	1022090	128486	NA	NA	NA	NA
ENSMUSG00000002718	Cse1l	11	3	1022090	128486	1.40688	0.372038	FALSE	NA
ENSMUSG00000002728	Naa20	18	1	1022090	128486	NA	NA	NA	NA
ENSMUSG00000002731	Prkra	2	1	1022090	128486	NA	NA	NA	NA
ENSMUSG00000002732	Fkbp7	10	1	1022090	128486	NA	NA	NA	NA
ENSMUSG00000002733	Plekha3	13	1	1022090	128486	NA	NA	NA	NA
ENSMUSG00000002741	Ykt6	149	14	1022090	128486	-0.330113	0.99185	FALSE	NA
ENSMUSG00000002748	Baz1b	24	0	1022090	128486	NA	NA	NA	NA
ENSMUSG00000002763	Pex6	18	5	1022090	128486	1.32896	0.284949	FALSE	NA
ENSMUSG00000002767	Mrpl2	83	12	1022090	128486	0.299968	0.620642	FALSE	NA
ENSMUSG00000002768	Mea1	19	2	1022090	128486	NA	NA	NA	NA
ENSMUSG00000002769	Gnmt	1	0	1022090	128486	NA	NA	NA	NA
ENSMUSG00000002771	Grin2d	32	3	1022090	128486	-0.0525787	0.872778	FALSE	NA
ENSMUSG00000002778	Kdelr1	29	6	1022090	128486	0.892289	0.402393	FALSE	NA
ENSMUSG00000002781	Tmem143	20	1	1022090	128486	NA	NA	NA	NA
ENSMUSG00000002797	Ggct	10	2	1022090	128486	NA	NA	NA	NA
ENSMUSG00000002799	Jag2	3	1	1022090	128486	NA	NA	NA	NA
ENSMUSG00000002803	Btbd6	39	7	1022090	128486	0.669913	0.477939	FALSE	NA
ENSMUSG00000002804	Nudt14	4	0	1022090	128486	NA	NA	NA	NA
ENSMUSG00000002808	Epdr1	52	0	1022090	128486	NA	NA	NA	NA
ENSMUSG00000002812	Flii	26	4	1022090	128486	0.55887	0.620642	FALSE	NA
ENSMUSG00000002814	Top3a	25	3	1022090	128486	0.291387	0.753598	FALSE	NA
ENSMUSG00000002820	Atg4d	113	25	1022090	128486	0.859497	0.111304	FALSE	NA
ENSMUSG00000002825	Qtrt1	22	0	1022090	128486	NA	NA	NA	NA
ENSMUSG00000002831	Plin4	0	1	1022090	128486	NA	NA	NA	NA
ENSMUSG00000002833	Hdgfl2	14	0	1022090	128486	NA	NA	NA	NA
ENSMUSG00000002835	Chaf1a	33	2	1022090	128486	NA	NA	NA	NA
ENSMUSG00000002844	Adprh	202	23	1022090	128486	-0.0885777	0.897705	FALSE	NA
ENSMUSG00000002845	Tmem39a	409	57	1022090	128486	0.170366	0.549082	FALSE	NA
ENSMUSG00000002846	Timmdc1	2	0	1022090	128486	NA	NA	NA	NA
ENSMUSG00000002847	Pla1a	67	6	1022090	128486	-0.288255	0.953969	FALSE	NA
ENSMUSG00000002870	Mcm2	45	10	1022090	128486	0.927669	0.271034	FALSE	NA
ENSMUSG00000002871	Tpra1	28	4	1022090	128486	0.455776	0.663879	FALSE	NA
ENSMUSG00000002881	Nab1	21	11	1022090	128486	2.11756	0.0137416	FALSE	NA
ENSMUSG00000002885	Adgre5	423	46	1022090	128486	-0.181609	0.982174	FALSE	NA
ENSMUSG00000002897	Il17ra	2	0	1022090	128486	NA	NA	NA	NA
ENSMUSG00000002900	Lamb1	123	7	1022090	128486	-0.96246	1	FALSE	NA
ENSMUSG00000002908	Kcnn1	42	8	1022090	128486	0.735513	0.421866	FALSE	NA
ENSMUSG00000002910	Arrdc2	5	1	1022090	128486	NA	NA	NA	NA
ENSMUSG00000002930	Ppp1r17	0	0	1022090	128486	NA	NA	NA	NA
ENSMUSG00000002944	Cd36	18	3	1022090	128486	0.743903	0.583408	FALSE	NA
ENSMUSG00000002948	Map2k7	14	2	1022090	128486	NA	NA	NA	NA
ENSMUSG00000002949	Timm44	13	3	1022090	128486	1.18447	0.439177	FALSE	NA
ENSMUSG00000002957	Ap2a2	49	3	1022090	128486	-0.652061	1	FALSE	NA
ENSMUSG00000002963	Pnkp	6	1	1022090	128486	NA	NA	NA	NA
ENSMUSG00000002968	Med25	37	3	1022090	128486	-0.256164	0.932854	FALSE	NA
ENSMUSG00000002980	Bcam	47	4	1022090	128486	-0.271278	0.942545	FALSE	NA
ENSMUSG00000002981	Clptm1	22	6	1022090	128486	1.27563	0.261635	FALSE	NA
ENSMUSG00000002983	Relb	66	5	1022090	128486	-0.489334	0.993107	FALSE	NA
ENSMUSG00000002984	Tomm40	23	2	1022090	128486	NA	NA	NA	NA
ENSMUSG00000002985	Apoe	18	6	1022090	128486	1.5513	0.189019	FALSE	NA
ENSMUSG00000002992	Apoc2	17	1	1022090	128486	NA	NA	NA	NA
ENSMUSG00000002996	Hbp1	9	1	1022090	128486	NA	NA	NA	NA
ENSMUSG00000002997	Prkar2b	20	4	1022090	128486	0.921385	0.470072	FALSE	NA
ENSMUSG00000003031	Cdkn1b	57	7	1022090	128486	0.133801	0.773377	FALSE	NA
ENSMUSG00000003032	Klf4	59	1	1022090	128486	NA	NA	NA	NA
ENSMUSG00000003033	Ap1m1	2	0	1022090	128486	NA	NA	NA	NA
ENSMUSG00000003037	Rab8a	9	1	1022090	128486	NA	NA	NA	NA
ENSMUSG00000003038	Hmgn2	3	0	1022090	128486	NA	NA	NA	NA
ENSMUSG00000003039	Fam32a	10	1	1022090	128486	NA	NA	NA	NA
ENSMUSG00000003051	Elf3	17	0	1022090	128486	NA	NA	NA	NA
ENSMUSG00000003053	Cyp2c29	1	0	1022090	128486	NA	NA	NA	NA
ENSMUSG00000003062	Stard3nl	8	2	1022090	128486	NA	NA	NA	NA
ENSMUSG00000003068	Stk11	26	3	1022090	128486	0.236938	0.773377	FALSE	NA
ENSMUSG00000003070	Efna2	3	2	1022090	128486	NA	NA	NA	NA
ENSMUSG00000003072	Atp5d	6	0	1022090	128486	NA	NA	NA	NA
ENSMUSG00000003099	Ppp5c	9	0	1022090	128486	NA	NA	NA	NA
ENSMUSG00000003119	Cdk12	104	11	1022090	128486	-0.137492	0.910513	FALSE	NA
ENSMUSG00000003123	Lipe	8	1	1022090	128486	NA	NA	NA	NA
ENSMUSG00000003131	Pafah1b2	105	18	1022090	128486	0.511883	0.389685	FALSE	NA
ENSMUSG00000003134	Tbc1d8	145	16	1022090	128486	-0.110568	0.902439	FALSE	NA
ENSMUSG00000003135	Cnot11	147	19	1022090	128486	0.104345	0.740247	FALSE	NA
ENSMUSG00000003153	Slc2a3	421	33	1022090	128486	-0.64203	1	FALSE	NA
ENSMUSG00000003154	Foxj2	473	50	1022090	128486	-0.224632	1	FALSE	NA
ENSMUSG00000003161	Sri	11	1	1022090	128486	NA	NA	NA	NA
ENSMUSG00000003166	Dgcr2	1	1	1022090	128486	NA	NA	NA	NA
ENSMUSG00000003184	Irf3	56	4	1022090	128486	-0.519166	0.99185	FALSE	NA
ENSMUSG00000003190	Bcl2l12	8	0	1022090	128486	NA	NA	NA	NA
ENSMUSG00000003198	Zfp959	19	1	1022090	128486	NA	NA	NA	NA
ENSMUSG00000003199	Mpnd	14	2	1022090	128486	NA	NA	NA	NA
ENSMUSG00000003200	Sh3gl1	24	1	1022090	128486	NA	NA	NA	NA
ENSMUSG00000003206	Ebi3	34	4	1022090	128486	0.184451	0.778081	FALSE	NA
ENSMUSG00000003208	Yju2	14	4	1022090	128486	1.40689	0.308425	FALSE	NA
ENSMUSG00000003226	Ranbp2	12	3	1022090	128486	1.29135	0.402393	FALSE	NA
ENSMUSG00000003227	Edar	3	0	1022090	128486	NA	NA	NA	NA
ENSMUSG00000003228	Grk5	31	3	1022090	128486	-0.00818078	0.860733	FALSE	NA
ENSMUSG00000003233	Dvl3	12	1	1022090	128486	NA	NA	NA	NA
ENSMUSG00000003234	Abcf3	4	0	1022090	128486	NA	NA	NA	NA
ENSMUSG00000003235	Eif2b5	514	55	1022090	128486	-0.209386	1	FALSE	NA
ENSMUSG00000003269	Cyth2	3	1	1022090	128486	NA	NA	NA	NA
ENSMUSG00000003271	Sult2b1	28	2	1022090	128486	NA	NA	NA	NA
ENSMUSG00000003273	Car11	6	1	1022090	128486	NA	NA	NA	NA
ENSMUSG00000003279	Dlgap1	302	33	1022090	128486	-0.163959	0.959472	FALSE	NA
ENSMUSG00000003282	Plag1	5	1	1022090	128486	NA	NA	NA	NA
ENSMUSG00000003283	Hck	10	3	1022090	128486	1.53242	0.336297	FALSE	NA
ENSMUSG00000003299	Mrpl4	203	23	1022090	128486	-0.0956696	0.901287	FALSE	NA
ENSMUSG00000003308	Keap1	19	6	1022090	128486	1.4773	0.208659	FALSE	NA
ENSMUSG00000003309	Ap1m2	193	19	1022090	128486	-0.286164	0.989563	FALSE	NA
ENSMUSG00000003316	Glg1	18	4	1022090	128486	1.06586	0.421866	FALSE	NA
ENSMUSG00000003341	Atp8b3	7	0	1022090	128486	NA	NA	NA	NA
ENSMUSG00000003344	Btbd2	10	1	1022090	128486	NA	NA	NA	NA
ENSMUSG00000003345	Csnk1g2	31	3	1022090	128486	-0.00818078	0.860733	FALSE	NA
ENSMUSG00000003346	Abhd17a	86	11	1022090	128486	0.133805	0.7504	FALSE	NA
ENSMUSG00000003348	Mob3a	11	4	1022090	128486	1.72868	0.238689	FALSE	NA
ENSMUSG00000003352	Cacnb3	68	10	1022090	128486	0.342751	0.617409	FALSE	NA
ENSMUSG00000003354	Ccdc65	27	2	1022090	128486	NA	NA	NA	NA
ENSMUSG00000003355	Fkbp11	6	0	1022090	128486	NA	NA	NA	NA
ENSMUSG00000003360	Ddx23	9	0	1022090	128486	NA	NA	NA	NA
ENSMUSG00000003363	Pld3	185	14	1022090	128486	-0.640542	1	FALSE	NA
ENSMUSG00000003378	Grik5	46	8	1022090	128486	0.607181	0.487789	FALSE	NA
ENSMUSG00000003379	Cd79a	3	2	1022090	128486	NA	NA	NA	NA
ENSMUSG00000003380	Rabac1	9	0	1022090	128486	NA	NA	NA	NA
ENSMUSG00000003382	Etv3	31	0	1022090	128486	NA	NA	NA	NA
ENSMUSG00000003402	Prkcsh	18	1	1022090	128486	NA	NA	NA	NA
ENSMUSG00000003410	Elavl3	23	3	1022090	128486	0.406864	0.708386	FALSE	NA
ENSMUSG00000003411	Rab3b	34	5	1022090	128486	0.447512	0.637711	FALSE	NA
ENSMUSG00000003418	St8sia6	66	18	1022090	128486	1.17368	0.0681563	FALSE	NA
ENSMUSG00000003420	Fcgrt	190	17	1022090	128486	-0.415737	1	FALSE	NA
ENSMUSG00000003421	Nosip	41	7	1022090	128486	0.599524	0.515033	FALSE	NA
ENSMUSG00000003423	Pih1d1	228	25	1022090	128486	-0.146993	0.942545	FALSE	NA
ENSMUSG00000003429	Rps11	7	1	1022090	128486	NA	NA	NA	NA
ENSMUSG00000003435	Supt5	35	5	1022090	128486	0.406869	0.663879	FALSE	NA
ENSMUSG00000003436	Dll3	4	0	1022090	128486	NA	NA	NA	NA
ENSMUSG00000003437	Paf1	66	2	1022090	128486	NA	NA	NA	NA
ENSMUSG00000003438	Timm50	0	0	1022090	128486	NA	NA	NA	NA
ENSMUSG00000003444	Med29	3	1	1022090	128486	NA	NA	NA	NA
ENSMUSG00000003452	Bicd1	33	2	1022090	128486	NA	NA	NA	NA
ENSMUSG00000003458	Ncstn	44	6	1022090	128486	0.307335	0.689665	FALSE	NA
ENSMUSG00000003464	Pex19	6	1	1022090	128486	NA	NA	NA	NA
ENSMUSG00000003469	Phyhip	181	20	1022090	128486	-0.123692	0.916769	FALSE	NA
ENSMUSG00000003476	Crhr2	57	11	1022090	128486	0.718845	0.360692	FALSE	NA
ENSMUSG00000003477	Inmt	7	0	1022090	128486	NA	NA	NA	NA
ENSMUSG00000003484	Cyp4f18	96	4	1022090	128486	-1.28625	1	FALSE	NA
ENSMUSG00000003500	Impdh1	126	12	1022090	128486	-0.296411	0.975761	FALSE	NA
ENSMUSG00000003505	Psg18	14	0	1022090	128486	NA	NA	NA	NA
ENSMUSG00000003518	Dusp3	5	0	1022090	128486	NA	NA	NA	NA
ENSMUSG00000003526	Prodh	32	4	1022090	128486	0.269362	0.743513	FALSE	NA
ENSMUSG00000003527	Ess2	2	0	1022090	128486	NA	NA	NA	NA
ENSMUSG00000003528	Slc25a1	88	8	1022090	128486	-0.31397	0.969773	FALSE	NA
ENSMUSG00000003531	Dgcr6	25	4	1022090	128486	0.613318	0.597431	FALSE	NA
ENSMUSG00000003534	Ddr1	162	10	1022090	128486	-0.897582	1	FALSE	NA
ENSMUSG00000003541	Ier3	137	19	1022090	128486	0.205241	0.64446	FALSE	NA
ENSMUSG00000003545	Fosb	12	1	1022090	128486	NA	NA	NA	NA
ENSMUSG00000003546	Klc4	23	1	1022090	128486	NA	NA	NA	NA
ENSMUSG00000003549	Ercc1	10	2	1022090	128486	NA	NA	NA	NA
ENSMUSG00000003555	Cyp17a1	91	11	1022090	128486	0.053236	0.800683	FALSE	NA
ENSMUSG00000003559	As3mt	5	0	1022090	128486	NA	NA	NA	NA
ENSMUSG00000003573	Homer3	60	6	1022090	128486	-0.131585	0.898414	FALSE	NA
ENSMUSG00000003575	Crtc1	5	0	1022090	128486	NA	NA	NA	NA
ENSMUSG00000003581	Rnf215	70	8	1022090	128486	0.0119989	0.836323	FALSE	NA
ENSMUSG00000003585	Sec14l2	31	1	1022090	128486	NA	NA	NA	NA
ENSMUSG00000003604	Aven	155	23	1022090	128486	0.291428	0.532903	FALSE	NA
ENSMUSG00000003617	Cp	13	4	1022090	128486	1.50643	0.284949	FALSE	NA
ENSMUSG00000003623	Crot	81	5	1022090	128486	-0.780817	1	FALSE	NA
ENSMUSG00000003644	Rps6ka1	213	21	1022090	128486	-0.290221	0.995229	FALSE	NA
ENSMUSG00000003657	Calb2	33	6	1022090	128486	0.711733	0.487789	FALSE	NA
ENSMUSG00000003660	Snrnp200	39	3	1022090	128486	-0.330081	0.950097	FALSE	NA
ENSMUSG00000003662	Ciao1	100	17	1022090	128486	0.503586	0.402393	FALSE	NA
ENSMUSG00000003665	Has1	4	0	1022090	128486	NA	NA	NA	NA
ENSMUSG00000003680	Taf6l	7	3	1022090	128486	1.99169	0.239598	FALSE	NA
ENSMUSG00000003721	Insig2	142	11	1022090	128486	-0.583155	1	FALSE	NA
ENSMUSG00000003731	Kpna6	5	2	1022090	128486	NA	NA	NA	NA
ENSMUSG00000003746	Man1a	4	4	1022090	128486	2.9918	0.0681563	FALSE	NA
ENSMUSG00000003752	Itpkc	109	12	1022090	128486	-0.0891166	0.886869	FALSE	NA
ENSMUSG00000003762	Coq8b	57	6	1022090	128486	-0.0588129	0.872778	FALSE	NA
ENSMUSG00000003778	Brd8	15	2	1022090	128486	NA	NA	NA	NA
ENSMUSG00000003779	Kif20a	17	1	1022090	128486	NA	NA	NA	NA
ENSMUSG00000003808	Farsa	38	4	1022090	128486	0.0283499	0.844742	FALSE	NA
ENSMUSG00000003809	Gcdh	37	6	1022090	128486	0.551264	0.563405	FALSE	NA
ENSMUSG00000003810	Mast2	27	6	1022090	128486	0.991893	0.365413	FALSE	NA
ENSMUSG00000003812	Dnase2a	25	0	1022090	128486	NA	NA	NA	NA
ENSMUSG00000003813	Rad23a	4	1	1022090	128486	NA	NA	NA	NA
ENSMUSG00000003814	Calr	36	4	1022090	128486	0.104333	0.809123	FALSE	NA
ENSMUSG00000003824	Syce2	3	0	1022090	128486	NA	NA	NA	NA
ENSMUSG00000003847	Nfat5	224	13	1022090	128486	-1.01477	1	FALSE	NA
ENSMUSG00000003848	Nob1	228	22	1022090	128486	-0.323847	1	FALSE	NA
ENSMUSG00000003849	Nqo1	77	10	1022090	128486	0.165833	0.731721	FALSE	NA
ENSMUSG00000003863	Ppfia3	14	1	1022090	128486	NA	NA	NA	NA
ENSMUSG00000003865	Gys1	70	4	1022090	128486	-0.836042	1	FALSE	NA
ENSMUSG00000003868	Ruvbl2	56	4	1022090	128486	-0.519166	0.99185	FALSE	NA
ENSMUSG00000003872	Lin7b	2	0	1022090	128486	NA	NA	NA	NA
ENSMUSG00000003873	Bax	29	3	1022090	128486	0.0849566	0.828518	FALSE	NA
ENSMUSG00000003882	Il7r	3	0	1022090	128486	NA	NA	NA	NA
ENSMUSG00000003923	Tfam	6	1	1022090	128486	NA	NA	NA	NA
ENSMUSG00000003929	Zfp81	3	0	1022090	128486	NA	NA	NA	NA
ENSMUSG00000003934	Efnb3	0	0	1022090	128486	NA	NA	NA	NA
ENSMUSG00000003948	Mmd	0	0	1022090	128486	NA	NA	NA	NA
ENSMUSG00000003949	Hlf	14	1	1022090	128486	NA	NA	NA	NA
ENSMUSG00000003955	Fam162a	79	14	1022090	128486	0.576829	0.398275	FALSE	NA
ENSMUSG00000003970	Rpl8	5	0	1022090	128486	NA	NA	NA	NA
ENSMUSG00000003974	Grm3	20	2	1022090	128486	NA	NA	NA	NA
ENSMUSG00000003992	Ssbp2	13	1	1022090	128486	NA	NA	NA	NA
ENSMUSG00000004018	Fancl	40	10	1022090	128486	1.09377	0.208659	FALSE	NA
ENSMUSG00000004031	Brinp2	5	0	1022090	128486	NA	NA	NA	NA
ENSMUSG00000004032	Gstm5	0	0	1022090	128486	NA	NA	NA	NA
ENSMUSG00000004035	Gstm7	2	0	1022090	128486	NA	NA	NA	NA
ENSMUSG00000004038	Gstm3	26	2	1022090	128486	NA	NA	NA	NA
ENSMUSG00000004040	Stat3	21	2	1022090	128486	NA	NA	NA	NA
ENSMUSG00000004043	Stat5a	104	11	1022090	128486	-0.137492	0.910513	FALSE	NA
ENSMUSG00000004044	Cavin1	87	26	1022090	128486	1.28741	0.0107734	FALSE	NA
ENSMUSG00000004054	Map3k11	22	4	1022090	128486	0.790204	0.522167	FALSE	NA
ENSMUSG00000004056	Akt2	36	6	1022090	128486	0.589739	0.545583	FALSE	NA
ENSMUSG00000004069	Dnaja3	22	3	1022090	128486	0.468264	0.685306	FALSE	NA
ENSMUSG00000004070	Hmox2	13	2	1022090	128486	NA	NA	NA	NA
ENSMUSG00000004071	Cdip1	10	0	1022090	128486	NA	NA	NA	NA
ENSMUSG00000004085	Map3k20	12	3	1022090	128486	1.29135	0.402393	FALSE	NA
ENSMUSG00000004096	Cwc15	9	2	1022090	128486	NA	NA	NA	NA
ENSMUSG00000004098	Col5a3	48	10	1022090	128486	0.836592	0.312847	FALSE	NA
ENSMUSG00000004099	Dnmt1	40	7	1022090	128486	0.63429	0.492861	FALSE	NA
ENSMUSG00000004100	Ppan	25	2	1022090	128486	NA	NA	NA	NA
ENSMUSG00000004105	Angptl2	68	8	1022090	128486	0.0532348	0.809123	FALSE	NA
ENSMUSG00000004110	Cacna1e	12	3	1022090	128486	1.29135	0.402393	FALSE	NA
ENSMUSG00000004113	Cacna1b	2	0	1022090	128486	NA	NA	NA	NA
ENSMUSG00000004127	Trmt10a	25	0	1022090	128486	NA	NA	NA	NA
ENSMUSG00000004151	Etv1	85	11	1022090	128486	0.150494	0.735859	FALSE	NA
ENSMUSG00000004187	Kifc2	50	6	1022090	128486	0.126803	0.782669	FALSE	NA
ENSMUSG00000004207	Psap	684	57	1022090	128486	-0.570475	1	FALSE	NA
ENSMUSG00000004221	Ikbkg	78	57	1022090	128486	2.54656	4.15358e-18	TRUE	NA
ENSMUSG00000004231	Pax2	307	30	1022090	128486	-0.320816	1	FALSE	NA
ENSMUSG00000004233	Wars2	31	1	1022090	128486	NA	NA	NA	NA
ENSMUSG00000004263	Atn1	29	2	1022090	128486	NA	NA	NA	NA
ENSMUSG00000004264	Phb2	15	0	1022090	128486	NA	NA	NA	NA
ENSMUSG00000004266	Ptpn6	5	0	1022090	128486	NA	NA	NA	NA
ENSMUSG00000004267	Eno2	0	0	1022090	128486	NA	NA	NA	NA
ENSMUSG00000004268	Emg1	22	2	1022090	128486	NA	NA	NA	NA
ENSMUSG00000004270	Lpcat3	16	3	1022090	128486	0.904329	0.522167	FALSE	NA
ENSMUSG00000004285	Atp6v1f	23	4	1022090	128486	0.728799	0.546752	FALSE	NA
ENSMUSG00000004296	Il12b	14	1	1022090	128486	NA	NA	NA	NA
ENSMUSG00000004317	Clcn5	70	14	1022090	128486	0.749024	0.284949	FALSE	NA
ENSMUSG00000004319	Clcn3	14	4	1022090	128486	1.40689	0.308425	FALSE	NA
ENSMUSG00000004328	Hif3a	18	1	1022090	128486	NA	NA	NA	NA
ENSMUSG00000004341	Gpx6	144	16	1022090	128486	-0.100649	0.898414	FALSE	NA
ENSMUSG00000004344	Gpx5	8	1	1022090	128486	NA	NA	NA	NA
ENSMUSG00000004347	Pde1c	26	7	1022090	128486	1.23698	0.239598	FALSE	NA
ENSMUSG00000004356	Utp20	9	0	1022090	128486	NA	NA	NA	NA
ENSMUSG00000004359	Spic	163	18	1022090	128486	-0.117835	0.910513	FALSE	NA
ENSMUSG00000004360	9330159F19Rik	0	0	1022090	128486	NA	NA	NA	NA
ENSMUSG00000004364	Cul3	21	1	1022090	128486	NA	NA	NA	NA
ENSMUSG00000004366	Sst	44	5	1022090	128486	0.0849579	0.809123	FALSE	NA
ENSMUSG00000004371	Il11	1	0	1022090	128486	NA	NA	NA	NA
ENSMUSG00000004383	Large1	40	6	1022090	128486	0.441638	0.620642	FALSE	NA
ENSMUSG00000004393	Ddx56	9	1	1022090	128486	NA	NA	NA	NA
ENSMUSG00000004394	Tmed4	251	37	1022090	128486	0.262537	0.491141	FALSE	NA
ENSMUSG00000004415	Col26a1	251	44	1022090	128486	0.506535	0.191943	FALSE	NA
ENSMUSG00000004446	Bid	43	9	1022090	128486	0.854363	0.332365	FALSE	NA
ENSMUSG00000004451	Ralb	142	11	1022090	128486	-0.583155	1	FALSE	NA
ENSMUSG00000004455	Ppp1cc	157	16	1022090	128486	-0.224568	0.96167	FALSE	NA
ENSMUSG00000004460	Dnajb11	12	4	1022090	128486	1.61332	0.261396	FALSE	NA
ENSMUSG00000004462	Tbccd1	44	7	1022090	128486	0.499986	0.567207	FALSE	NA
ENSMUSG00000004473	Clec11a	23	3	1022090	128486	0.406864	0.708386	FALSE	NA
ENSMUSG00000004500	Zfp324	65	14	1022090	128486	0.854388	0.238689	FALSE	NA
ENSMUSG00000004508	Gab2	10	0	1022090	128486	NA	NA	NA	NA
ENSMUSG00000004530	Coro1c	40	12	1022090	128486	1.33484	0.100637	FALSE	NA
ENSMUSG00000004535	Tax1bp1	45	15	1022090	128486	1.46837	0.0412958	FALSE	NA
ENSMUSG00000004540	Psg17	32	5	1022090	128486	0.532401	0.602692	FALSE	NA
ENSMUSG00000004542	Psg19	6	0	1022090	128486	NA	NA	NA	NA
ENSMUSG00000004552	Ctse	2	0	1022090	128486	NA	NA	NA	NA
ENSMUSG00000004558	Ndrg2	36	8	1022090	128486	0.952404	0.310339	FALSE	NA
ENSMUSG00000004561	Mettl17	2	2	1022090	128486	NA	NA	NA	NA
ENSMUSG00000004562	Arhgef40	41	0	1022090	128486	NA	NA	NA	NA
ENSMUSG00000004565	Pnpla6	25	2	1022090	128486	NA	NA	NA	NA
ENSMUSG00000004567	Mcoln1	26	3	1022090	128486	0.236938	0.773377	FALSE	NA
ENSMUSG00000004568	Arhgef18	206	23	1022090	128486	-0.116739	0.916769	FALSE	NA
ENSMUSG00000004591	Pkn2	21	6	1022090	128486	1.33982	0.239598	FALSE	NA
ENSMUSG00000004609	Cd33	125	12	1022090	128486	-0.285001	0.972166	FALSE	NA
ENSMUSG00000004610	Etfb	5	1	1022090	128486	NA	NA	NA	NA
ENSMUSG00000004612	Nkg7	4	0	1022090	128486	NA	NA	NA	NA
ENSMUSG00000004626	Stxbp2	2	1	1022090	128486	NA	NA	NA	NA
ENSMUSG00000004630	Pcp2	6	1	1022090	128486	NA	NA	NA	NA
ENSMUSG00000004631	Sgce	268	31	1022090	128486	-0.0796688	0.897705	FALSE	NA
ENSMUSG00000004633	Chn2	130	17	1022090	128486	0.128291	0.724663	FALSE	NA
ENSMUSG00000004637	Wwox	90	21	1022090	128486	0.943647	0.113561	FALSE	NA
ENSMUSG00000004642	Slbp	12	0	1022090	128486	NA	NA	NA	NA
ENSMUSG00000004651	Tyr	2	1	1022090	128486	NA	NA	NA	NA
ENSMUSG00000004654	Ghrhr	0	0	1022090	128486	NA	NA	NA	NA
ENSMUSG00000004655	Aqp1	1	0	1022090	128486	NA	NA	NA	NA
ENSMUSG00000004661	Arid3b	188	18	1022090	128486	-0.322508	0.999457	FALSE	NA
ENSMUSG00000004665	Cnn2	4	1	1022090	128486	NA	NA	NA	NA
ENSMUSG00000004667	Polr2e	219	18	1022090	128486	-0.541709	1	FALSE	NA
ENSMUSG00000004668	Abca13	24	3	1022090	128486	0.347971	0.731721	FALSE	NA
ENSMUSG00000004677	Myo9b	12	4	1022090	128486	1.61332	0.261396	FALSE	NA
ENSMUSG00000004698	Hdac9	15	5	1022090	128486	1.57681	0.223448	FALSE	NA
ENSMUSG00000004707	Ly9	0	0	1022090	128486	NA	NA	NA	NA
ENSMUSG00000004709	Cd244a	144	17	1022090	128486	-0.0181674	0.846312	FALSE	NA
ENSMUSG00000004730	Adgre1	3	0	1022090	128486	NA	NA	NA	NA
ENSMUSG00000004748	Mtfp1	27	3	1022090	128486	0.184449	0.793302	FALSE	NA
ENSMUSG00000004768	Rab23	34	5	1022090	128486	0.447512	0.637711	FALSE	NA
ENSMUSG00000004771	Rab11a	25	1	1022090	128486	NA	NA	NA	NA
ENSMUSG00000004788	Eif2b2	24	1	1022090	128486	NA	NA	NA	NA
ENSMUSG00000004789	Dlst	15	1	1022090	128486	NA	NA	NA	NA
ENSMUSG00000004791	Pgf	6	0	1022090	128486	NA	NA	NA	NA
ENSMUSG00000004798	Ulk2	29	5	1022090	128486	0.669905	0.532903	FALSE	NA
ENSMUSG00000004814	Ccl24	198	20	1022090	128486	-0.252579	0.979307	FALSE	NA
ENSMUSG00000004815	Dgkq	8	2	1022090	128486	NA	NA	NA	NA
ENSMUSG00000004821	Tmed11	0	0	1022090	128486	NA	NA	NA	NA
ENSMUSG00000004837	Grap	74	4	1022090	128486	-0.915119	1	FALSE	NA
ENSMUSG00000004842	Pou1f1	12	0	1022090	128486	NA	NA	NA	NA
ENSMUSG00000004843	Chmp2b	100	9	1022090	128486	-0.344459	0.979307	FALSE	NA
ENSMUSG00000004846	Plod3	6	1	1022090	128486	NA	NA	NA	NA
ENSMUSG00000004849	Ap1s1	19	4	1022090	128486	0.991882	0.445642	FALSE	NA
ENSMUSG00000004864	Mapk13	5	0	1022090	128486	NA	NA	NA	NA
ENSMUSG00000004865	Srpk1	68	3	1022090	128486	-1.11676	1	FALSE	NA
ENSMUSG00000004872	Pax3	7	2	1022090	128486	NA	NA	NA	NA
ENSMUSG00000004880	Lbr	56	8	1022090	128486	0.328874	0.651246	FALSE	NA
ENSMUSG00000004885	Crabp2	6	1	1022090	128486	NA	NA	NA	NA
ENSMUSG00000004891	Nes	10	8	1022090	128486	2.70238	0.0108453	FALSE	NA
ENSMUSG00000004892	Bcan	2	2	1022090	128486	NA	NA	NA	NA
ENSMUSG00000004894	Hapln2	4	3	1022090	128486	2.66991	0.151005	FALSE	NA
ENSMUSG00000004895	Prcc	282	34	1022090	128486	-0.0235627	0.849672	FALSE	NA
ENSMUSG00000004896	Rrnad1	26	6	1022090	128486	1.04434	0.336772	FALSE	NA
ENSMUSG00000004897	Hdgf	239	24	1022090	128486	-0.271325	0.99376	FALSE	NA
ENSMUSG00000004902	Slc25a18	0	0	1022090	128486	NA	NA	NA	NA
ENSMUSG00000004929	Thop1	334	37	1022090	128486	-0.148334	0.953994	FALSE	NA
ENSMUSG00000004931	Apba3	6	0	1022090	128486	NA	NA	NA	NA
ENSMUSG00000004933	Matk	2	0	1022090	128486	NA	NA	NA	NA
ENSMUSG00000004934	Pias4	51	7	1022090	128486	0.291395	0.685306	FALSE	NA
ENSMUSG00000004936	Map2k1	299	23	1022090	128486	-0.65219	1	FALSE	NA
ENSMUSG00000004937	Sgta	15	1	1022090	128486	NA	NA	NA	NA
ENSMUSG00000004939	Nmrk2	0	0	1022090	128486	NA	NA	NA	NA
ENSMUSG00000004945	Tmem242	49	6	1022090	128486	0.155292	0.771845	FALSE	NA
ENSMUSG00000004947	Dtx2	5	8	1022090	128486	3.57697	0.000874833	TRUE	NA
ENSMUSG00000004948	Zp3	292	30	1022090	128486	-0.248851	0.995032	FALSE	NA
ENSMUSG00000004951	Hspb1	15	2	1022090	128486	NA	NA	NA	NA
ENSMUSG00000004952	Rasa4	76	10	1022090	128486	0.184459	0.721483	FALSE	NA
ENSMUSG00000004961	Syt5	2	0	1022090	128486	NA	NA	NA	NA
ENSMUSG00000004980	Hnrnpa2b1	222	32	1022090	128486	0.235368	0.545661	FALSE	NA
ENSMUSG00000004988	Fxyd4	180	26	1022090	128486	0.246908	0.562078	FALSE	NA
ENSMUSG00000004994	Ccdc130	111	12	1022090	128486	-0.115119	0.900257	FALSE	NA
ENSMUSG00000004996	Mri1	6	1	1022090	128486	NA	NA	NA	NA
ENSMUSG00000005034	Prkacb	12	1	1022090	128486	NA	NA	NA	NA
ENSMUSG00000005043	Sgsh	94	9	1022090	128486	-0.256177	0.953994	FALSE	NA
ENSMUSG00000005045	Chd5	28	2	1022090	128486	NA	NA	NA	NA
ENSMUSG00000005054	Cstb	118	23	1022090	128486	0.682055	0.214314	FALSE	NA
ENSMUSG00000005057	Sh2b2	1	0	1022090	128486	NA	NA	NA	NA
ENSMUSG00000005069	Pex5	40	2	1022090	128486	NA	NA	NA	NA
ENSMUSG00000005078	Jkamp	118	14	1022090	128486	0.00389288	0.829546	FALSE	NA
ENSMUSG00000005087	Cd44	3	1	1022090	128486	NA	NA	NA	NA
ENSMUSG00000005089	Slc1a2	1	2	1022090	128486	NA	NA	NA	NA
ENSMUSG00000005102	Eif2ak4	12	6	1022090	128486	2.09891	0.0855251	FALSE	NA
ENSMUSG00000005103	Wdr1	199	20	1022090	128486	-0.259814	0.982174	FALSE	NA
ENSMUSG00000005107	Slc2a9	234	18	1022090	128486	-0.636887	1	FALSE	NA
ENSMUSG00000005124	Ccn4	3	4	1022090	128486	3.31344	0.0509051	FALSE	NA
ENSMUSG00000005125	Ndrg1	224	39	1022090	128486	0.500091	0.225875	FALSE	NA
ENSMUSG00000005131	4930550C14Rik	30	1	1022090	128486	NA	NA	NA	NA
ENSMUSG00000005142	Man2b1	0	0	1022090	128486	NA	NA	NA	NA
ENSMUSG00000005148	Klf5	65	8	1022090	128486	0.117401	0.775057	FALSE	NA
ENSMUSG00000005150	Wdr83	9	1	1022090	128486	NA	NA	NA	NA
ENSMUSG00000005161	Prdx2	36	1	1022090	128486	NA	NA	NA	NA
ENSMUSG00000005198	Polr2a	5	3	1022090	128486	2.4069	0.178005	FALSE	NA
ENSMUSG00000005202	Shbg	29	7	1022090	128486	1.08498	0.291964	FALSE	NA
ENSMUSG00000005204	Senp3	24	0	1022090	128486	NA	NA	NA	NA
ENSMUSG00000005220	Corin	5	2	1022090	128486	NA	NA	NA	NA
ENSMUSG00000005225	Plekha8	17	5	1022090	128486	1.4069	0.262172	FALSE	NA
ENSMUSG00000005232	G6pc2	6	1	1022090	128486	NA	NA	NA	NA
ENSMUSG00000005233	Spc25	9	0	1022090	128486	NA	NA	NA	NA
ENSMUSG00000005237	Dnah2	126	4	1022090	128486	-1.67506	1	FALSE	NA
ENSMUSG00000005251	Ripk4	3	0	1022090	128486	NA	NA	NA	NA
ENSMUSG00000005262	Ufd1	78	9	1022090	128486	0.00996809	0.834495	FALSE	NA
ENSMUSG00000005267	Zfp287	2	0	1022090	128486	NA	NA	NA	NA
ENSMUSG00000005268	Prlr	18	7	1022090	128486	1.74408	0.115023	FALSE	NA
ENSMUSG00000005299	Letm1	15	2	1022090	128486	NA	NA	NA	NA
ENSMUSG00000005312	Ubqln1	20	4	1022090	128486	0.921385	0.470072	FALSE	NA
ENSMUSG00000005320	Fgfr4	17	0	1022090	128486	NA	NA	NA	NA
ENSMUSG00000005338	Cadm3	25	3	1022090	128486	0.291387	0.753598	FALSE	NA
ENSMUSG00000005339	Fcer1a	0	0	1022090	128486	NA	NA	NA	NA
ENSMUSG00000005354	Txn2	10	1	1022090	128486	NA	NA	NA	NA
ENSMUSG00000005355	Casp14	0	1	1022090	128486	NA	NA	NA	NA
ENSMUSG00000005357	Slc1a6	8	1	1022090	128486	NA	NA	NA	NA
ENSMUSG00000005360	Slc1a3	233	22	1022090	128486	-0.355023	1	FALSE	NA
ENSMUSG00000005362	Crbn	4	0	1022090	128486	NA	NA	NA	NA
ENSMUSG00000005364	Il5ra	5	0	1022090	128486	NA	NA	NA	NA
ENSMUSG00000005370	Msh6	189	21	1022090	128486	-0.118637	0.914789	FALSE	NA
ENSMUSG00000005371	Fbxo11	87	12	1022090	128486	0.232848	0.672679	FALSE	NA
ENSMUSG00000005373	Mlxipl	68	3	1022090	128486	-1.11676	1	FALSE	NA
ENSMUSG00000005374	Tbl2	6	0	1022090	128486	NA	NA	NA	NA
ENSMUSG00000005378	Bud23	6	1	1022090	128486	NA	NA	NA	NA
ENSMUSG00000005397	Nid1	137	9	1022090	128486	-0.794858	1	FALSE	NA
ENSMUSG00000005410	Mcm5	32	2	1022090	128486	NA	NA	NA	NA
ENSMUSG00000005413	Hmox1	80	13	1022090	128486	0.459362	0.492861	FALSE	NA
ENSMUSG00000005417	Mprip	19	2	1022090	128486	NA	NA	NA	NA
ENSMUSG00000005442	Cic	234	33	1022090	128486	0.202803	0.583408	FALSE	NA
ENSMUSG00000005447	Pafah1b3	14	1	1022090	128486	NA	NA	NA	NA
ENSMUSG00000005465	Il27ra	4	0	1022090	128486	NA	NA	NA	NA
ENSMUSG00000005469	Prkaca	5	0	1022090	128486	NA	NA	NA	NA
ENSMUSG00000005470	Asf1b	2	1	1022090	128486	NA	NA	NA	NA
ENSMUSG00000005474	Myl10	21	1	1022090	128486	NA	NA	NA	NA
ENSMUSG00000005481	Ddx39	30	2	1022090	128486	NA	NA	NA	NA
ENSMUSG00000005483	Dnajb1	19	2	1022090	128486	NA	NA	NA	NA
ENSMUSG00000005493	Msh4	9	1	1022090	128486	NA	NA	NA	NA
ENSMUSG00000005501	Usp40	13	0	1022090	128486	NA	NA	NA	NA
ENSMUSG00000005503	Evx1	31	6	1022090	128486	0.799203	0.445642	FALSE	NA
ENSMUSG00000005505	Kbtbd4	7	0	1022090	128486	NA	NA	NA	NA
ENSMUSG00000005506	Celf1	56	13	1022090	128486	0.966413	0.205053	FALSE	NA
ENSMUSG00000005510	Ndufs3	6	0	1022090	128486	NA	NA	NA	NA
ENSMUSG00000005514	Por	197	22	1022090	128486	-0.114007	0.913266	FALSE	NA
ENSMUSG00000005533	Igf1r	22	7	1022090	128486	1.46831	0.178005	FALSE	NA
ENSMUSG00000005534	Insr	184	23	1022090	128486	0.0454172	0.782669	FALSE	NA
ENSMUSG00000005540	Fcer2a	0	0	1022090	128486	NA	NA	NA	NA
ENSMUSG00000005547	Cyp2a5	0	0	1022090	128486	NA	NA	NA	NA
ENSMUSG00000005553	Atp4a	1	0	1022090	128486	NA	NA	NA	NA
ENSMUSG00000005566	Trim28	676	332	1022090	128486	1.97083	3.91798e-73	TRUE	Enriched for reversed integrations
ENSMUSG00000005575	Ube2m	28	17	1022090	128486	2.30395	0.000182507	TRUE	NA
ENSMUSG00000005580	Adcy9	45	5	1022090	128486	0.0532336	0.827414	FALSE	NA
ENSMUSG00000005583	Mef2c	3	1	1022090	128486	NA	NA	NA	NA
ENSMUSG00000005609	Ctr9	53	9	1022090	128486	0.558888	0.492861	FALSE	NA
ENSMUSG00000005610	Eif4g2	45	8	1022090	128486	0.638209	0.470072	FALSE	NA
ENSMUSG00000005611	Mrvi1	80	3	1022090	128486	-1.3481	1	FALSE	NA
ENSMUSG00000005615	Pcyt1a	13	3	1022090	128486	1.18447	0.439177	FALSE	NA
ENSMUSG00000005621	Zfp592	195	15	1022090	128486	-0.622986	1	FALSE	NA
ENSMUSG00000005625	Psmd4	23	2	1022090	128486	NA	NA	NA	NA
ENSMUSG00000005628	Tmod4	1	0	1022090	128486	NA	NA	NA	NA
ENSMUSG00000005640	Insrr	5	0	1022090	128486	NA	NA	NA	NA
ENSMUSG00000005649	Cabp5	1	0	1022090	128486	NA	NA	NA	NA
ENSMUSG00000005656	Snx6	38	0	1022090	128486	NA	NA	NA	NA
ENSMUSG00000005667	Mthfd2	11	6	1022090	128486	2.21433	0.0775315	FALSE	NA
ENSMUSG00000005672	Kit	84	11	1022090	128486	0.167377	0.724663	FALSE	NA
ENSMUSG00000005674	Tomm40l	23	4	1022090	128486	0.728799	0.546752	FALSE	NA
ENSMUSG00000005677	Nr1i3	52	3	1022090	128486	-0.73613	1	FALSE	NA
ENSMUSG00000005681	Apoa2	16	0	1022090	128486	NA	NA	NA	NA
ENSMUSG00000005682	Pan2	41	3	1022090	128486	-0.400493	0.964367	FALSE	NA
ENSMUSG00000005683	Cs	15	3	1022090	128486	0.991876	0.492861	FALSE	NA
ENSMUSG00000005686	Ampd3	67	7	1022090	128486	-0.0956573	0.886869	FALSE	NA
ENSMUSG00000005687	Bcas2	1	0	1022090	128486	NA	NA	NA	NA
ENSMUSG00000005696	Sh2d1a	35	8	1022090	128486	0.991904	0.303462	FALSE	NA
ENSMUSG00000005698	Ctcf	39	5	1022090	128486	0.254864	0.731721	FALSE	NA
ENSMUSG00000005699	Pard6a	1	1	1022090	128486	NA	NA	NA	NA
ENSMUSG00000005705	Agrp	87	10	1022090	128486	-0.00818123	0.844742	FALSE	NA
ENSMUSG00000005716	Pvalb	6	1	1022090	128486	NA	NA	NA	NA
ENSMUSG00000005718	Tfap4	122	20	1022090	128486	0.441679	0.423059	FALSE	NA
ENSMUSG00000005732	Ranbp1	25	2	1022090	128486	NA	NA	NA	NA
ENSMUSG00000005763	Cd247	6	4	1022090	128486	2.50644	0.11442	FALSE	NA
ENSMUSG00000005774	Rfx5	15	1	1022090	128486	NA	NA	NA	NA
ENSMUSG00000005779	Psmb4	114	8	1022090	128486	-0.683806	1	FALSE	NA
ENSMUSG00000005800	Mmp8	1	1	1022090	128486	NA	NA	NA	NA
ENSMUSG00000005802	Slc30a4	12	2	1022090	128486	NA	NA	NA	NA
ENSMUSG00000005803	Sqor	0	0	1022090	128486	NA	NA	NA	NA
ENSMUSG00000005804	Bloc1s6	12	0	1022090	128486	NA	NA	NA	NA
ENSMUSG00000005813	Metap1	24	4	1022090	128486	0.669901	0.568596	FALSE	NA
ENSMUSG00000005823	Gpr108	6	2	1022090	128486	NA	NA	NA	NA
ENSMUSG00000005824	Tnfsf14	0	0	1022090	128486	NA	NA	NA	NA
ENSMUSG00000005836	Gata6	85	14	1022090	128486	0.472486	0.470072	FALSE	NA
ENSMUSG00000005846	Rsl1d1	10	1	1022090	128486	NA	NA	NA	NA
ENSMUSG00000005864	Cnga2	0	0	1022090	128486	NA	NA	NA	NA
ENSMUSG00000005871	Apc	153	10	1022090	128486	-0.815628	1	FALSE	NA
ENSMUSG00000005873	Reep5	21	4	1022090	128486	0.854338	0.492861	FALSE	NA
ENSMUSG00000005881	Ergic3	1	1	1022090	128486	NA	NA	NA	NA
ENSMUSG00000005882	Uqcc1	29	3	1022090	128486	0.0849566	0.828518	FALSE	NA
ENSMUSG00000005883	Spo11	133	21	1022090	128486	0.385216	0.468573	FALSE	NA
ENSMUSG00000005886	Ncoa2	56	8	1022090	128486	0.328874	0.651246	FALSE	NA
ENSMUSG00000005891	Prl4a1	8	2	1022090	128486	NA	NA	NA	NA
ENSMUSG00000005892	Trh	36	2	1022090	128486	NA	NA	NA	NA
ENSMUSG00000005893	Nr2c2	14	1	1022090	128486	NA	NA	NA	NA
ENSMUSG00000005897	Nr2c1	8	4	1022090	128486	2.14395	0.160504	FALSE	NA
ENSMUSG00000005899	Smpd4	81	60	1022090	128486	2.56557	2.87757e-19	TRUE	NA
ENSMUSG00000005907	Pex1	13	0	1022090	128486	NA	NA	NA	NA
ENSMUSG00000005917	Otx1	0	0	1022090	128486	NA	NA	NA	NA
ENSMUSG00000005936	Kctd20	160	14	1022090	128486	-0.432256	1	FALSE	NA
ENSMUSG00000005947	Itgae	34	3	1022090	128486	-0.137483	0.898414	FALSE	NA
ENSMUSG00000005949	Ctns	11	1	1022090	128486	NA	NA	NA	NA
ENSMUSG00000005950	P2rx5	17	1	1022090	128486	NA	NA	NA	NA
ENSMUSG00000005951	Shpk	0	1	1022090	128486	NA	NA	NA	NA
ENSMUSG00000005952	Trpv1	9	0	1022090	128486	NA	NA	NA	NA
ENSMUSG00000005958	Ephb3	99	6	1022090	128486	-0.844743	1	FALSE	NA
ENSMUSG00000005968	Tuft1	7	2	1022090	128486	NA	NA	NA	NA
ENSMUSG00000005973	Rcn1	105	14	1022090	128486	0.170781	0.705141	FALSE	NA
ENSMUSG00000005980	Dnase1	127	9	1022090	128486	-0.68632	1	FALSE	NA
ENSMUSG00000005981	Trap1	14	9	1022090	128486	2.40695	0.0138638	FALSE	NA
ENSMUSG00000005982	Naa60	6	1	1022090	128486	NA	NA	NA	NA
ENSMUSG00000005983	1700037C18Rik	7	1	1022090	128486	NA	NA	NA	NA
ENSMUSG00000005986	Ankrd13d	1	0	1022090	128486	NA	NA	NA	NA
ENSMUSG00000005994	Tyrp1	1	0	1022090	128486	NA	NA	NA	NA
ENSMUSG00000006005	Tpr	9	3	1022090	128486	1.66986	0.30796	FALSE	NA
ENSMUSG00000006007	Pdc	14	4	1022090	128486	1.40689	0.308425	FALSE	NA
ENSMUSG00000006010	Odr4	13	0	1022090	128486	NA	NA	NA	NA
ENSMUSG00000006014	Prg4	9	1	1022090	128486	NA	NA	NA	NA
ENSMUSG00000006019	Dhx34	17	3	1022090	128486	0.82191	0.552385	FALSE	NA
ENSMUSG00000006021	Kptn	4	2	1022090	128486	NA	NA	NA	NA
ENSMUSG00000006024	Napa	2	3	1022090	128486	3.40689	0.0831335	FALSE	NA
ENSMUSG00000006050	Sra1	1	0	1022090	128486	NA	NA	NA	NA
ENSMUSG00000006056	Calcoco2	367	28	1022090	128486	-0.673954	1	FALSE	NA
ENSMUSG00000006057	Atp5g1	12	2	1022090	128486	NA	NA	NA	NA
ENSMUSG00000006058	Snf8	6	0	1022090	128486	NA	NA	NA	NA
ENSMUSG00000006095	Tbcb	2	0	1022090	128486	NA	NA	NA	NA
ENSMUSG00000006127	Inpp5k	13	0	1022090	128486	NA	NA	NA	NA
ENSMUSG00000006134	Crkl	10	1	1022090	128486	NA	NA	NA	NA
ENSMUSG00000006143	Upk3bl	13	1	1022090	128486	NA	NA	NA	NA
ENSMUSG00000006154	Eps8l1	19	3	1022090	128486	0.669897	0.61621	FALSE	NA
ENSMUSG00000006169	Clint1	34	3	1022090	128486	-0.137483	0.898414	FALSE	NA
ENSMUSG00000006179	Prss16	45	5	1022090	128486	0.0532336	0.827414	FALSE	NA
ENSMUSG00000006191	Cdkal1	43	6	1022090	128486	0.339758	0.677889	FALSE	NA
ENSMUSG00000006200	Rhox6	3	1	1022090	128486	NA	NA	NA	NA
ENSMUSG00000006204	Cdcp3	2	0	1022090	128486	NA	NA	NA	NA
ENSMUSG00000006205	Htra1	230	22	1022090	128486	-0.336398	1	FALSE	NA
ENSMUSG00000006215	Zbtb17	14	4	1022090	128486	1.40689	0.308425	FALSE	NA
ENSMUSG00000006216	Clcnkb	12	0	1022090	128486	NA	NA	NA	NA
ENSMUSG00000006218	Fam131c	165	16	1022090	128486	-0.295752	0.98727	FALSE	NA
ENSMUSG00000006219	Fblim1	93	7	1022090	128486	-0.562811	1	FALSE	NA
ENSMUSG00000006221	Hspb7	10	0	1022090	128486	NA	NA	NA	NA
ENSMUSG00000006235	Epor	2	0	1022090	128486	NA	NA	NA	NA
ENSMUSG00000006241	Ccdc159	110	7	1022090	128486	-0.802662	1	FALSE	NA
ENSMUSG00000006262	Mob1b	75	10	1022090	128486	0.203327	0.708386	FALSE	NA
ENSMUSG00000006269	Atp6v1b1	24	2	1022090	128486	NA	NA	NA	NA
ENSMUSG00000006270	Vax1	4	2	1022090	128486	NA	NA	NA	NA
ENSMUSG00000006273	Atp6v1b2	154	12	1022090	128486	-0.583937	1	FALSE	NA
ENSMUSG00000006276	Eps15l1	93	15	1022090	128486	0.437273	0.483517	FALSE	NA
ENSMUSG00000006281	Tep1	16	2	1022090	128486	NA	NA	NA	NA
ENSMUSG00000006288	Ttc5	7	0	1022090	128486	NA	NA	NA	NA
ENSMUSG00000006289	Osgep	14	5	1022090	128486	1.66987	0.204057	FALSE	NA
ENSMUSG00000006299	Aamp	0	0	1022090	128486	NA	NA	NA	NA
ENSMUSG00000006301	Tmbim1	217	22	1022090	128486	-0.252898	0.983078	FALSE	NA
ENSMUSG00000006304	Arpc2	42	9	1022090	128486	0.88751	0.312671	FALSE	NA
ENSMUSG00000006307	Kmt2b	10	0	1022090	128486	NA	NA	NA	NA
ENSMUSG00000006310	Zbtb32	52	3	1022090	128486	-0.73613	1	FALSE	NA
ENSMUSG00000006311	Etv2	11	1	1022090	128486	NA	NA	NA	NA
ENSMUSG00000006313	Upk1a	27	5	1022090	128486	0.769449	0.492861	FALSE	NA
ENSMUSG00000006315	Tmem147	1	0	1022090	128486	NA	NA	NA	NA
ENSMUSG00000006333	Rps9	20	2	1022090	128486	NA	NA	NA	NA
ENSMUSG00000006335	Tfpt	15	1	1022090	128486	NA	NA	NA	Enriched for reversed integrations
ENSMUSG00000006342	Susd2	15	1	1022090	128486	NA	NA	NA	NA
ENSMUSG00000006344	Ggt5	4	0	1022090	128486	NA	NA	NA	NA
ENSMUSG00000006345	Ggt1	16	3	1022090	128486	0.904329	0.522167	FALSE	NA
ENSMUSG00000006356	Crip2	5	0	1022090	128486	NA	NA	NA	NA
ENSMUSG00000006360	Crip1	12	3	1022090	128486	1.29135	0.402393	FALSE	NA
ENSMUSG00000006362	Cbfa2t3	9	2	1022090	128486	NA	NA	NA	NA
ENSMUSG00000006369	Fbln1	13	4	1022090	128486	1.50643	0.284949	FALSE	NA
ENSMUSG00000006373	Pgrmc1	35	3	1022090	128486	-0.178136	0.910513	FALSE	NA
ENSMUSG00000006378	Gcat	49	2	1022090	128486	NA	NA	NA	NA
ENSMUSG00000006386	Tek	30	1	1022090	128486	NA	NA	NA	NA
ENSMUSG00000006389	Mpl	2	0	1022090	128486	NA	NA	NA	NA
ENSMUSG00000006390	Elovl1	1	0	1022090	128486	NA	NA	NA	NA
ENSMUSG00000006392	Med8	2	0	1022090	128486	NA	NA	NA	NA
ENSMUSG00000006395	Hyi	138	9	1022090	128486	-0.805276	1	FALSE	NA
ENSMUSG00000006398	Cdc20	3	0	1022090	128486	NA	NA	NA	NA
ENSMUSG00000006403	Adamts4	40	4	1022090	128486	-0.0438078	0.870533	FALSE	NA
ENSMUSG00000006411	Nectin4	22	6	1022090	128486	1.27563	0.261635	FALSE	NA
ENSMUSG00000006412	Pfdn2	9	3	1022090	128486	1.66986	0.30796	FALSE	NA
ENSMUSG00000006418	Rnf114	11	1	1022090	128486	NA	NA	NA	NA
ENSMUSG00000006423	C330007P06Rik	59	4	1022090	128486	-0.593171	1	FALSE	NA
ENSMUSG00000006435	Neurl1a	144	17	1022090	128486	-0.0181674	0.846312	FALSE	NA
ENSMUSG00000006442	Srm	12	0	1022090	128486	NA	NA	NA	NA
ENSMUSG00000006445	Epha2	559	43	1022090	128486	-0.678327	1	FALSE	NA
ENSMUSG00000006456	Rbm14	35	2	1022090	128486	NA	NA	NA	NA
ENSMUSG00000006457	Actn3	38	11	1022090	128486	1.2914	0.131795	FALSE	NA
ENSMUSG00000006463	Zdhhc24	42	1	1022090	128486	NA	NA	NA	NA
ENSMUSG00000006464	Bbs1	86	6	1022090	128486	-0.643812	1	FALSE	NA
ENSMUSG00000006469	Slc34a3	8	1	1022090	128486	NA	NA	NA	NA
ENSMUSG00000006471	Ndor1	25	6	1022090	128486	1.09878	0.318656	FALSE	NA
ENSMUSG00000006476	Nsmf	0	0	1022090	128486	NA	NA	NA	NA
ENSMUSG00000006488	Prl7a1	0	1	1022090	128486	NA	NA	NA	NA
ENSMUSG00000006490	Prl8a9	0	0	1022090	128486	NA	NA	NA	NA
ENSMUSG00000006494	Pdk1	35	2	1022090	128486	NA	NA	NA	NA
ENSMUSG00000006498	Ptbp1	48	9	1022090	128486	0.699071	0.414075	FALSE	NA
ENSMUSG00000006517	Mvd	5	0	1022090	128486	NA	NA	NA	NA
ENSMUSG00000006519	Cyba	13	0	1022090	128486	NA	NA	NA	NA
ENSMUSG00000006522	Itih3	12	1	1022090	128486	NA	NA	NA	NA
ENSMUSG00000006526	Stimate	6	1	1022090	128486	NA	NA	NA	NA
ENSMUSG00000006527	Sfmbt1	5	0	1022090	128486	NA	NA	NA	NA
ENSMUSG00000006529	Itih1	48	9	1022090	128486	0.699071	0.414075	FALSE	NA
ENSMUSG00000006538	Ihh	1	2	1022090	128486	NA	NA	NA	NA
ENSMUSG00000006542	Prkag3	239	24	1022090	128486	-0.271325	0.99376	FALSE	NA
ENSMUSG00000006546	Cryba2	2	0	1022090	128486	NA	NA	NA	NA
ENSMUSG00000006567	Atp7b	9	4	1022090	128486	1.9917	0.182914	FALSE	NA
ENSMUSG00000006570	Defb2	0	0	1022090	128486	NA	NA	NA	NA
ENSMUSG00000006574	Slc4a1	59	6	1022090	128486	-0.107732	0.890528	FALSE	NA
ENSMUSG00000006575	Rundc3a	419	56	1022090	128486	0.11055	0.650569	FALSE	NA
ENSMUSG00000006576	Slc4a3	7	4	1022090	128486	2.31381	0.141471	FALSE	NA
ENSMUSG00000006585	Cdt1	252	38	1022090	128486	0.294308	0.445642	FALSE	NA
ENSMUSG00000006586	Runx1t1	44	10	1022090	128486	0.959516	0.261635	FALSE	NA
ENSMUSG00000006587	Snai3	9	0	1022090	128486	NA	NA	NA	NA
ENSMUSG00000006589	Aprt	15	3	1022090	128486	0.991876	0.492861	FALSE	NA
ENSMUSG00000006599	Gtf2h1	198	15	1022090	128486	-0.644905	1	FALSE	NA
ENSMUSG00000006611	Hfe	171	16	1022090	128486	-0.347	1	FALSE	NA
ENSMUSG00000006638	Abhd1	1	0	1022090	128486	NA	NA	NA	NA
ENSMUSG00000006641	Slc5a6	11	2	1022090	128486	NA	NA	NA	NA
ENSMUSG00000006642	Tcf23	6	1	1022090	128486	NA	NA	NA	NA
ENSMUSG00000006649	Nphs1	70	9	1022090	128486	0.163982	0.741974	FALSE	NA
ENSMUSG00000006651	Aplp1	19	1	1022090	128486	NA	NA	NA	NA
ENSMUSG00000006673	Qrich1	19	0	1022090	128486	NA	NA	NA	NA
ENSMUSG00000006675	P4htm	74	4	1022090	128486	-0.915119	1	FALSE	NA
ENSMUSG00000006676	Usp19	4	2	1022090	128486	NA	NA	NA	NA
ENSMUSG00000006678	Pola1	421	39	1022090	128486	-0.407481	1	FALSE	NA
ENSMUSG00000006699	Cdc42	51	6	1022090	128486	0.0987721	0.796052	FALSE	NA
ENSMUSG00000006705	Pknox1	133	11	1022090	128486	-0.489361	1	FALSE	NA
ENSMUSG00000006711	D130043K22Rik	7	0	1022090	128486	NA	NA	NA	NA
ENSMUSG00000006715	Gmnn	23	8	1022090	128486	1.57683	0.123463	FALSE	NA
ENSMUSG00000006717	Acot13	58	8	1022090	128486	0.279118	0.681794	FALSE	NA
ENSMUSG00000006720	Zfp184	556	52	1022090	128486	-0.401967	1	FALSE	NA
ENSMUSG00000006724	Cyp27b1	8	1	1022090	128486	NA	NA	NA	NA
ENSMUSG00000006728	Cdk4	19	2	1022090	128486	NA	NA	NA	NA
ENSMUSG00000006731	B4galnt1	109	19	1022090	128486	0.53245	0.36167	FALSE	NA
ENSMUSG00000006732	Mettl1	28	6	1022090	128486	0.941305	0.385077	FALSE	NA
ENSMUSG00000006736	Tspan31	8	0	1022090	128486	NA	NA	NA	NA
ENSMUSG00000006740	Kif5b	87	12	1022090	128486	0.232848	0.672679	FALSE	NA
ENSMUSG00000006763	Saal1	9	0	1022090	128486	NA	NA	NA	NA
ENSMUSG00000006764	Tph2	48	9	1022090	128486	0.699071	0.414075	FALSE	NA
ENSMUSG00000006777	Krt23	0	1	1022090	128486	NA	NA	NA	NA
ENSMUSG00000006782	Cnp	3	2	1022090	128486	NA	NA	NA	NA
ENSMUSG00000006784	Ttc25	157	22	1022090	128486	0.211627	0.623028	FALSE	NA
ENSMUSG00000006800	Sulf2	551	67	1022090	128486	-0.0292585	0.860733	FALSE	NA
ENSMUSG00000006818	Sod2	378	64	1022090	128486	0.448323	0.160504	FALSE	NA
ENSMUSG00000006850	Tmco6	59	5	1022090	128486	-0.330087	0.959562	FALSE	NA
ENSMUSG00000006906	Stambp	8	0	1022090	128486	NA	NA	NA	NA
ENSMUSG00000006920	Ezh1	39	9	1022090	128486	0.991909	0.271034	FALSE	NA
ENSMUSG00000006930	Hap1	27	4	1022090	128486	0.506402	0.637711	FALSE	NA
ENSMUSG00000006931	P3h4	33	3	1022090	128486	-0.0956542	0.886869	FALSE	NA
ENSMUSG00000006932	Ctnnb1	200	25	1022090	128486	0.0412227	0.785489	FALSE	NA
ENSMUSG00000006941	Eif1b	2	2	1022090	128486	NA	NA	NA	NA
ENSMUSG00000006948	Klk4	32	3	1022090	128486	-0.0525787	0.872778	FALSE	NA
ENSMUSG00000006958	Chrd	11	3	1022090	128486	1.40688	0.372038	FALSE	NA
ENSMUSG00000006998	Psmd2	1	0	1022090	128486	NA	NA	NA	NA
ENSMUSG00000007021	Syngr3	1	0	1022090	128486	NA	NA	NA	NA
ENSMUSG00000007029	Vars	61	4	1022090	128486	-0.640479	1	FALSE	NA
ENSMUSG00000007030	Vwa7	5	1	1022090	128486	NA	NA	NA	NA
ENSMUSG00000007033	Hspa1l	0	0	1022090	128486	NA	NA	NA	NA
ENSMUSG00000007034	Slc44a4	13	0	1022090	128486	NA	NA	NA	NA
ENSMUSG00000007035	Msh5	62	2	1022090	128486	NA	NA	NA	NA
ENSMUSG00000007036	Abhd16a	27	1	1022090	128486	NA	NA	NA	NA
ENSMUSG00000007038	Neu1	1	1	1022090	128486	NA	NA	NA	NA
ENSMUSG00000007039	Ddah2	9	0	1022090	128486	NA	NA	NA	NA
ENSMUSG00000007041	Clic1	52	6	1022090	128486	0.0712763	0.809123	FALSE	NA
ENSMUSG00000007050	Lsm2	19	2	1022090	128486	NA	NA	NA	NA
ENSMUSG00000007080	Pole	17	4	1022090	128486	1.14385	0.398275	FALSE	NA
ENSMUSG00000007097	Atp1a2	81	13	1022090	128486	0.441659	0.499106	FALSE	NA
ENSMUSG00000007107	Atp1a4	3	0	1022090	128486	NA	NA	NA	NA
ENSMUSG00000007122	Casq1	19	3	1022090	128486	0.669897	0.61621	FALSE	NA
ENSMUSG00000007207	Stx1a	6	1	1022090	128486	NA	NA	NA	NA
ENSMUSG00000007209	Ceacam9	28	6	1022090	128486	0.941305	0.385077	FALSE	NA
ENSMUSG00000007216	Zfp775	0	0	1022090	128486	NA	NA	NA	NA
ENSMUSG00000007279	Scube2	52	7	1022090	128486	0.263913	0.701677	FALSE	NA
ENSMUSG00000007338	Mrpl49	13	0	1022090	128486	NA	NA	NA	NA
ENSMUSG00000007379	Dennd2c	299	32	1022090	128486	-0.192687	0.972696	FALSE	NA
ENSMUSG00000007411	Mark3	62	6	1022090	128486	-0.178141	0.916769	FALSE	NA
ENSMUSG00000007415	Gatad1	27	1	1022090	128486	NA	NA	NA	NA
ENSMUSG00000007457	2310003L06Rik	34	0	1022090	128486	NA	NA	NA	NA
ENSMUSG00000007458	M6pr	9	0	1022090	128486	NA	NA	NA	NA
ENSMUSG00000007476	Lrrc8a	38	9	1022090	128486	1.02842	0.261396	FALSE	NA
ENSMUSG00000007480	Mc5r	41	6	1022090	128486	0.406872	0.637711	FALSE	NA
ENSMUSG00000007564	Ppp2r1a	13	2	1022090	128486	NA	NA	NA	NA
ENSMUSG00000007570	Fance	11	0	1022090	128486	NA	NA	NA	NA
ENSMUSG00000007589	Tinf2	10	0	1022090	128486	NA	NA	NA	NA
ENSMUSG00000007591	Tssk4	8	1	1022090	128486	NA	NA	NA	NA
ENSMUSG00000007594	Hapln4	8	0	1022090	128486	NA	NA	NA	NA
ENSMUSG00000007603	Dus3l	25	1	1022090	128486	NA	NA	NA	NA
ENSMUSG00000007610	Gtpbp3	19	1	1022090	128486	NA	NA	NA	NA
ENSMUSG00000007613	Tgfbr1	2	2	1022090	128486	NA	NA	NA	NA
ENSMUSG00000007617	Homer1	26	1	1022090	128486	NA	NA	NA	NA
ENSMUSG00000007646	Rad51c	132	18	1022090	128486	0.184469	0.672679	FALSE	NA
ENSMUSG00000007653	Gabrb2	6	2	1022090	128486	NA	NA	NA	NA
ENSMUSG00000007655	Cav1	0	1	1022090	128486	NA	NA	NA	NA
ENSMUSG00000007656	Arpp19	5	3	1022090	128486	2.4069	0.178005	FALSE	NA
ENSMUSG00000007659	Bcl2l1	180	22	1022090	128486	0.0155394	0.809905	FALSE	NA
ENSMUSG00000007670	Khsrp	3	0	1022090	128486	NA	NA	NA	NA
ENSMUSG00000007682	Dio2	0	1	1022090	128486	NA	NA	NA	NA
ENSMUSG00000007721	Ccdc124	14	3	1022090	128486	1.08496	0.470072	FALSE	NA
ENSMUSG00000007739	Cct4	226	21	1022090	128486	-0.375344	1	FALSE	NA
ENSMUSG00000007777	0610009B22Rik	15	2	1022090	128486	NA	NA	NA	NA
ENSMUSG00000007783	Cpt1c	23	1	1022090	128486	NA	NA	NA	NA
ENSMUSG00000007805	Twist2	7	4	1022090	128486	2.31381	0.141471	FALSE	NA
ENSMUSG00000007812	Zfp655	13	3	1022090	128486	1.18447	0.439177	FALSE	NA
ENSMUSG00000007815	Rhoa	31	1	1022090	128486	NA	NA	NA	NA
ENSMUSG00000007817	Zmiz1	393	57	1022090	128486	0.22784	0.462484	FALSE	NA
ENSMUSG00000007827	Ankrd26	7	2	1022090	128486	NA	NA	NA	NA
ENSMUSG00000007833	Aldh16a1	25	1	1022090	128486	NA	NA	NA	NA
ENSMUSG00000007837	Prrg2	38	3	1022090	128486	-0.293544	0.942545	FALSE	NA
ENSMUSG00000007850	Hnrnph1	37	7	1022090	128486	0.743921	0.444221	FALSE	NA
ENSMUSG00000007867	Ift43	50	4	1022090	128486	-0.358662	0.96167	FALSE	NA
ENSMUSG00000007872	Id3	88	15	1022090	128486	0.516133	0.423059	FALSE	NA
ENSMUSG00000007877	Tcap	0	0	1022090	128486	NA	NA	NA	NA
ENSMUSG00000007880	Arid1a	282	33	1022090	128486	-0.0653974	0.886869	FALSE	NA
ENSMUSG00000007888	Crlf1	22	3	1022090	128486	0.468264	0.685306	FALSE	NA
ENSMUSG00000007891	Ctsd	13	5	1022090	128486	1.76955	0.178005	FALSE	NA
ENSMUSG00000007892	Rplp1	20	1	1022090	128486	NA	NA	NA	NA
ENSMUSG00000007907	Cabs1	0	0	1022090	128486	NA	NA	NA	NA
ENSMUSG00000007908	Hmgcll1	42	4	1022090	128486	-0.112532	0.890528	FALSE	NA
ENSMUSG00000007944	Ttc9b	67	5	1022090	128486	-0.510709	0.996775	FALSE	NA
ENSMUSG00000007946	Phox2a	4	1	1022090	128486	NA	NA	NA	NA
ENSMUSG00000007950	Abhd8	13	0	1022090	128486	NA	NA	NA	NA
ENSMUSG00000007987	Ift22	20	6	1022090	128486	1.4069	0.225955	FALSE	NA
ENSMUSG00000007989	Fzd3	74	7	1022090	128486	-0.237056	0.942545	FALSE	NA
ENSMUSG00000008028	1700008O03Rik	176	13	1022090	128486	-0.668523	1	FALSE	NA
ENSMUSG00000008035	Mid1ip1	40	6	1022090	128486	0.441638	0.620642	FALSE	NA
ENSMUSG00000008036	Ap2s1	48	9	1022090	128486	0.699071	0.414075	FALSE	NA
ENSMUSG00000008090	Fgfrl1	0	1	1022090	128486	NA	NA	NA	NA
ENSMUSG00000008129	4930432K21Rik	64	4	1022090	128486	-0.708655	1	FALSE	NA
ENSMUSG00000008136	Fhl2	63	4	1022090	128486	-0.686285	1	FALSE	NA
ENSMUSG00000008140	Emc10	30	6	1022090	128486	0.84501	0.4238	FALSE	NA
ENSMUSG00000008153	Clstn3	80	7	1022090	128486	-0.348021	0.972403	FALSE	NA
ENSMUSG00000008167	Fbxw9	4	0	1022090	128486	NA	NA	NA	NA
ENSMUSG00000008193	Spib	0	0	1022090	128486	NA	NA	NA	NA
ENSMUSG00000008200	Fnbp4	49	4	1022090	128486	-0.330084	0.953994	FALSE	NA
ENSMUSG00000008206	Cers4	80	10	1022090	128486	0.111449	0.769545	FALSE	NA
ENSMUSG00000008226	Scrn3	17	3	1022090	128486	0.82191	0.552385	FALSE	NA
ENSMUSG00000008301	Phax	26	4	1022090	128486	0.55887	0.620642	FALSE	NA
ENSMUSG00000008305	Tle1	51	7	1022090	128486	0.291395	0.685306	FALSE	NA
ENSMUSG00000008307	1700109H08Rik	35	1	1022090	128486	NA	NA	NA	NA
ENSMUSG00000008318	Relt	10	0	1022090	128486	NA	NA	NA	NA
ENSMUSG00000008333	Snrpb2	16	4	1022090	128486	1.22631	0.365755	FALSE	NA
ENSMUSG00000008348	Ubc	120	13	1022090	128486	-0.119714	0.904197	FALSE	NA
ENSMUSG00000008373	Prpf31	2	0	1022090	128486	NA	NA	NA	NA
ENSMUSG00000008384	Sertad1	21	3	1022090	128486	0.532394	0.663879	FALSE	NA
ENSMUSG00000008393	Carhsp1	3	2	1022090	128486	NA	NA	NA	NA
ENSMUSG00000008398	Elk3	373	42	1022090	128486	-0.128869	0.949066	FALSE	NA
ENSMUSG00000008429	Herpud2	32	2	1022090	128486	NA	NA	NA	NA
ENSMUSG00000008435	Rdh13	12	2	1022090	128486	NA	NA	NA	NA
ENSMUSG00000008438	Adam21	0	0	1022090	128486	NA	NA	NA	NA
ENSMUSG00000008450	Nutf2	59	10	1022090	128486	0.544391	0.483517	FALSE	NA
ENSMUSG00000008461	Fut1	48	3	1022090	128486	-0.622914	1	FALSE	NA
ENSMUSG00000008475	Arpc5	1	0	1022090	128486	NA	NA	NA	NA
ENSMUSG00000008482	Rnf151	7	2	1022090	128486	NA	NA	NA	NA
ENSMUSG00000008489	Elavl2	33	4	1022090	128486	0.226289	0.761004	FALSE	NA
ENSMUSG00000008496	Pou2f2	96	13	1022090	128486	0.199268	0.685306	FALSE	NA
ENSMUSG00000008540	Mgst1	3	1	1022090	128486	NA	NA	NA	NA
ENSMUSG00000008575	Nfib	181	22	1022090	128486	0.00758846	0.824367	FALSE	NA
ENSMUSG00000008590	Htr3b	122	15	1022090	128486	0.0493207	0.794508	FALSE	NA
ENSMUSG00000008601	Rab25	18	2	1022090	128486	NA	NA	NA	NA
ENSMUSG00000008604	Ubqln4	133	10	1022090	128486	-0.614903	1	FALSE	NA
ENSMUSG00000008658	Rbfox1	75	8	1022090	128486	-0.0861956	0.883475	FALSE	NA
ENSMUSG00000008668	Rps18	10	1	1022090	128486	NA	NA	NA	NA
ENSMUSG00000008682	Rpl10	48	3	1022090	128486	-0.622914	1	FALSE	NA
ENSMUSG00000008683	Rps15a	5	1	1022090	128486	NA	NA	NA	NA
ENSMUSG00000008690	Ncaph2	13	2	1022090	128486	NA	NA	NA	NA
ENSMUSG00000008730	Hipk1	19	0	1022090	128486	NA	NA	NA	NA
ENSMUSG00000008734	Gprc5b	51	3	1022090	128486	-0.708647	1	FALSE	NA
ENSMUSG00000008763	Man1a2	136	12	1022090	128486	-0.405803	1	FALSE	NA
ENSMUSG00000008789	Ceacam5	3	2	1022090	128486	NA	NA	NA	NA
ENSMUSG00000008813	Tppp2	27	2	1022090	128486	NA	NA	NA	NA
ENSMUSG00000008822	Acyp1	29	1	1022090	128486	NA	NA	NA	NA
ENSMUSG00000008843	Cldn13	273	24	1022090	128486	-0.462462	1	FALSE	NA
ENSMUSG00000008845	Cd163	5	0	1022090	128486	NA	NA	NA	NA
ENSMUSG00000008855	Hdac5	124	14	1022090	128486	-0.0670861	0.874377	FALSE	NA
ENSMUSG00000008859	Rala	30	7	1022090	128486	1.03768	0.308425	FALSE	NA
ENSMUSG00000008874	Clec3a	0	0	1022090	128486	NA	NA	NA	NA
ENSMUSG00000008892	Vdac3	36	1	1022090	128486	NA	NA	NA	NA
ENSMUSG00000008932	Slc1a7	15	1	1022090	128486	NA	NA	NA	NA
ENSMUSG00000008958	Vps72	88	6	1022090	128486	-0.676605	1	FALSE	NA
ENSMUSG00000008976	Gabpa	25	2	1022090	128486	NA	NA	NA	NA
ENSMUSG00000008999	Bmp7	75	7	1022090	128486	-0.256172	0.949066	FALSE	NA
ENSMUSG00000009013	Dynll1	42	4	1022090	128486	-0.112532	0.890528	FALSE	NA
ENSMUSG00000009030	Pdcl	22	2	1022090	128486	NA	NA	NA	NA
ENSMUSG00000009035	Tmem184b	18	3	1022090	128486	0.743903	0.583408	FALSE	NA
ENSMUSG00000009047	Gm5965	27	5	1022090	128486	0.769449	0.492861	FALSE	NA
ENSMUSG00000009070	Rsph14	41	6	1022090	128486	0.406872	0.637711	FALSE	NA
ENSMUSG00000009073	Nf2	383	43	1022090	128486	-0.133774	0.951819	FALSE	NA
ENSMUSG00000009075	Cabp7	9	0	1022090	128486	NA	NA	NA	NA
ENSMUSG00000009076	Zmat5	203	21	1022090	128486	-0.221252	0.969773	FALSE	NA
ENSMUSG00000009079	Ewsr1	33	6	1022090	128486	0.711733	0.487789	FALSE	NA
ENSMUSG00000009090	Ap1b1	35	1	1022090	128486	NA	NA	NA	NA
ENSMUSG00000009092	Derl3	160	24	1022090	128486	0.304811	0.515033	FALSE	NA
ENSMUSG00000009093	Gstt4	5	0	1022090	128486	NA	NA	NA	NA
ENSMUSG00000009097	Tbx1	2	1	1022090	128486	NA	NA	NA	NA
ENSMUSG00000009108	Gnat2	126	12	1022090	128486	-0.296411	0.975761	FALSE	NA
ENSMUSG00000009112	Bcl2l13	29	7	1022090	128486	1.08498	0.291964	FALSE	NA
ENSMUSG00000009114	2610028H24Rik	56	9	1022090	128486	0.480883	0.537297	FALSE	NA
ENSMUSG00000009115	Spatc1l	0	0	1022090	128486	NA	NA	NA	NA
ENSMUSG00000009145	Dqx1	8	0	1022090	128486	NA	NA	NA	NA
ENSMUSG00000009185	Ccl8	0	0	1022090	128486	NA	NA	NA	NA
ENSMUSG00000009207	Lnpk	6	0	1022090	128486	NA	NA	NA	NA
ENSMUSG00000009210	Prr29	12	6	1022090	128486	2.09891	0.0855251	FALSE	NA
ENSMUSG00000009214	Mymk	2	1	1022090	128486	NA	NA	NA	NA
ENSMUSG00000009216	Fam163b	2	0	1022090	128486	NA	NA	NA	NA
ENSMUSG00000009246	Trpm5	126	14	1022090	128486	-0.0899924	0.890279	FALSE	NA
ENSMUSG00000009248	Ascl2	101	10	1022090	128486	-0.221231	0.94741	FALSE	NA
ENSMUSG00000009281	Rarres2	37	7	1022090	128486	0.743921	0.444221	FALSE	NA
ENSMUSG00000009291	Pttg1ip	43	4	1022090	128486	-0.145707	0.901287	FALSE	NA
ENSMUSG00000009292	Trpm2	2	1	1022090	128486	NA	NA	NA	NA
ENSMUSG00000009293	Ube2g2	21	3	1022090	128486	0.532394	0.663879	FALSE	NA
ENSMUSG00000009350	Mpo	0	1	1022090	128486	NA	NA	NA	NA
ENSMUSG00000009356	Lpo	27	2	1022090	128486	NA	NA	NA	NA
ENSMUSG00000009376	Met	5	1	1022090	128486	NA	NA	NA	NA
ENSMUSG00000009378	Slc16a12	2	1	1022090	128486	NA	NA	NA	NA
ENSMUSG00000009394	Syn2	47	1	1022090	128486	NA	NA	NA	NA
ENSMUSG00000009406	Elk1	53	8	1022090	128486	0.406878	0.604061	FALSE	NA
ENSMUSG00000009418	Nav1	534	45	1022090	128486	-0.548251	1	FALSE	NA
ENSMUSG00000009470	Tnpo1	311	35	1022090	128486	-0.123707	0.938433	FALSE	NA
ENSMUSG00000009471	Myod1	17	4	1022090	128486	1.14385	0.398275	FALSE	NA
ENSMUSG00000009487	Otog	13	3	1022090	128486	1.18447	0.439177	FALSE	NA
ENSMUSG00000009535	Rnmt	3	1	1022090	128486	NA	NA	NA	NA
ENSMUSG00000009545	Kcnq1	106	20	1022090	128486	0.642745	0.269435	FALSE	NA
ENSMUSG00000009549	Srp14	40	10	1022090	128486	1.09377	0.208659	FALSE	NA
ENSMUSG00000009551	6330409D20Rik	2	0	1022090	128486	NA	NA	NA	NA
ENSMUSG00000009555	Cdk9	16	2	1022090	128486	NA	NA	NA	NA
ENSMUSG00000009563	Tor2a	0	0	1022090	128486	NA	NA	NA	NA
ENSMUSG00000009566	Fpgs	38	2	1022090	128486	NA	NA	NA	NA
ENSMUSG00000009569	Mrtfb	70	13	1022090	128486	0.649472	0.365413	FALSE	NA
ENSMUSG00000009575	Cbx5	147	13	1022090	128486	-0.410314	1	FALSE	NA
ENSMUSG00000009580	Odam	2	0	1022090	128486	NA	NA	NA	NA
ENSMUSG00000009585	Apobec3	326	34	1022090	128486	-0.232153	0.993202	FALSE	NA
ENSMUSG00000009588	St6galnac1	4	2	1022090	128486	NA	NA	NA	NA
ENSMUSG00000009596	Taf7l	9	2	1022090	128486	NA	NA	NA	NA
ENSMUSG00000009614	Sardh	0	1	1022090	128486	NA	NA	NA	NA
ENSMUSG00000009621	Vav2	49	5	1022090	128486	-0.0670813	0.872778	FALSE	NA
ENSMUSG00000009628	Tex15	9	2	1022090	128486	NA	NA	NA	NA
ENSMUSG00000009630	Ppp2cb	4	0	1022090	128486	NA	NA	NA	NA
ENSMUSG00000009633	G0s2	3	2	1022090	128486	NA	NA	NA	NA
ENSMUSG00000009640	Dmap1	1	0	1022090	128486	NA	NA	NA	NA
ENSMUSG00000009646	Pla2g12b	20	1	1022090	128486	NA	NA	NA	NA
ENSMUSG00000009647	Mcu	140	14	1022090	128486	-0.240914	0.963956	FALSE	NA
ENSMUSG00000009654	Oit3	0	0	1022090	128486	NA	NA	NA	NA
ENSMUSG00000009670	Tex11	19	2	1022090	128486	NA	NA	NA	NA
ENSMUSG00000009681	Bcr	38	5	1022090	128486	0.291391	0.714307	FALSE	NA
ENSMUSG00000009687	Fxyd5	4	0	1022090	128486	NA	NA	NA	NA
ENSMUSG00000009731	Kcnd1	8	1	1022090	128486	NA	NA	NA	NA
ENSMUSG00000009733	Tfcp2	42	3	1022090	128486	-0.434452	0.969773	FALSE	NA
ENSMUSG00000009734	Pou6f2	3	0	1022090	128486	NA	NA	NA	NA
ENSMUSG00000009739	Pou6f1	58	13	1022090	128486	0.91654	0.224077	FALSE	NA
ENSMUSG00000009741	Ubp1	8	2	1022090	128486	NA	NA	NA	NA
ENSMUSG00000009772	Nuak2	19	6	1022090	128486	1.4773	0.208659	FALSE	NA
ENSMUSG00000009828	Cilk1	40	2	1022090	128486	NA	NA	NA	NA
ENSMUSG00000009863	Sdhb	15	1	1022090	128486	NA	NA	NA	NA
ENSMUSG00000009876	Cox4i2	34	16	1022090	128486	1.95002	0.00326232	FALSE	NA
ENSMUSG00000009894	Snap47	30	1	1022090	128486	NA	NA	NA	NA
ENSMUSG00000009900	Wnt3a	45	2	1022090	128486	NA	NA	NA	NA
ENSMUSG00000009905	Kdsr	6	0	1022090	128486	NA	NA	NA	NA
ENSMUSG00000009907	Vps4b	14	0	1022090	128486	NA	NA	NA	NA
ENSMUSG00000009927	Rps25	12	0	1022090	128486	NA	NA	NA	NA
ENSMUSG00000009941	Nxf2	2	0	1022090	128486	NA	NA	NA	NA
ENSMUSG00000009995	Taz	10	0	1022090	128486	NA	NA	NA	NA
ENSMUSG00000010021	Kif19a	17	1	1022090	128486	NA	NA	NA	NA
ENSMUSG00000010025	Aldh3a2	101	4	1022090	128486	-1.35877	1	FALSE	NA
ENSMUSG00000010044	Zmynd10	1	0	1022090	128486	NA	NA	NA	NA
ENSMUSG00000010045	Tmem115	3	0	1022090	128486	NA	NA	NA	NA
ENSMUSG00000010047	Hyal2	14	1	1022090	128486	NA	NA	NA	NA
ENSMUSG00000010048	Ifrd2	4	0	1022090	128486	NA	NA	NA	NA
ENSMUSG00000010051	Hyal1	22	4	1022090	128486	0.790204	0.522167	FALSE	NA
ENSMUSG00000010054	Tusc2	0	0	1022090	128486	NA	NA	NA	NA
ENSMUSG00000010057	Nprl2	2	0	1022090	128486	NA	NA	NA	NA
ENSMUSG00000010064	Slc38a3	5	0	1022090	128486	NA	NA	NA	NA
ENSMUSG00000010066	Cacna2d2	40	2	1022090	128486	NA	NA	NA	NA
ENSMUSG00000010067	Rassf1	14	1	1022090	128486	NA	NA	NA	NA
ENSMUSG00000010080	Epn3	2	1	1022090	128486	NA	NA	NA	NA
ENSMUSG00000010086	Rnf112	6	1	1022090	128486	NA	NA	NA	NA
ENSMUSG00000010095	Slc3a2	107	14	1022090	128486	0.143798	0.724791	FALSE	NA
ENSMUSG00000010097	Nxf1	14	13	1022090	128486	2.8924	0.000101243	TRUE	NA
ENSMUSG00000010110	Stx5a	4	0	1022090	128486	NA	NA	NA	NA
ENSMUSG00000010122	Slc47a1	40	7	1022090	128486	0.63429	0.492861	FALSE	NA
ENSMUSG00000010136	Pifo	1	0	1022090	128486	NA	NA	NA	NA
ENSMUSG00000010142	Tnfrsf13b	65	10	1022090	128486	0.406883	0.568489	FALSE	NA
ENSMUSG00000010154	Spire2	95	14	1022090	128486	0.313779	0.589521	FALSE	NA
ENSMUSG00000010175	Prox1	7	3	1022090	128486	1.99169	0.239598	FALSE	NA
ENSMUSG00000010205	Raver1	16	0	1022090	128486	NA	NA	NA	NA
ENSMUSG00000010277	2610507B11Rik	6	0	1022090	128486	NA	NA	NA	NA
ENSMUSG00000010290	AI597479	25	3	1022090	128486	0.291387	0.753598	FALSE	NA
ENSMUSG00000010307	Tmem86a	9	2	1022090	128486	NA	NA	NA	NA
ENSMUSG00000010311	Optc	3	0	1022090	128486	NA	NA	NA	NA
ENSMUSG00000010342	Tex14	119	20	1022090	128486	0.477307	0.398275	FALSE	NA
ENSMUSG00000010358	Ifi35	21	2	1022090	128486	NA	NA	NA	NA
ENSMUSG00000010362	Rdm1	170	29	1022090	128486	0.480947	0.30796	FALSE	NA
ENSMUSG00000010376	Nedd8	10	1	1022090	128486	NA	NA	NA	NA
ENSMUSG00000010392	Gosr1	6	1	1022090	128486	NA	NA	NA	NA
ENSMUSG00000010406	Mrpl52	160	14	1022090	128486	-0.432256	1	FALSE	NA
ENSMUSG00000010435	Spaca7	487	62	1022090	128486	0.0383867	0.760752	FALSE	NA
ENSMUSG00000010453	Kansl3	12	0	1022090	128486	NA	NA	NA	NA
ENSMUSG00000010461	Eya4	12	2	1022090	128486	NA	NA	NA	NA
ENSMUSG00000010476	Ebf3	5	3	1022090	128486	2.4069	0.178005	FALSE	NA
ENSMUSG00000010505	Myt1	2	0	1022090	128486	NA	NA	NA	NA
ENSMUSG00000010517	Faf1	30	8	1022090	128486	1.20757	0.223448	FALSE	NA
ENSMUSG00000010538	Tsacc	115	14	1022090	128486	0.0407406	0.802861	FALSE	NA
ENSMUSG00000010554	Mettl16	104	19	1022090	128486	0.59957	0.308425	FALSE	NA
ENSMUSG00000010592	Dazl	8	2	1022090	128486	NA	NA	NA	NA
ENSMUSG00000010601	Apol7a	0	2	1022090	128486	NA	NA	NA	NA
ENSMUSG00000010607	Pigyl	68	22	1022090	128486	1.40702	0.0116329	FALSE	NA
ENSMUSG00000010608	Rbm25	255	24	1022090	128486	-0.364375	1	FALSE	NA
ENSMUSG00000010609	Psen2	152	15	1022090	128486	-0.265655	0.973814	FALSE	NA
ENSMUSG00000010651	Acaa1b	0	0	1022090	128486	NA	NA	NA	NA
ENSMUSG00000010660	Plcd1	55	7	1022090	128486	0.184455	0.746792	FALSE	NA
ENSMUSG00000010663	Fads1	185	17	1022090	128486	-0.377449	1	FALSE	NA
ENSMUSG00000010721	Lmbr1	128	20	1022090	128486	0.372962	0.483517	FALSE	NA
ENSMUSG00000010751	Tnfrsf22	2	0	1022090	128486	NA	NA	NA	NA
ENSMUSG00000010755	Cars	16	2	1022090	128486	NA	NA	NA	NA
ENSMUSG00000010760	Phlda2	3	0	1022090	128486	NA	NA	NA	NA
ENSMUSG00000010796	Asz1	15	3	1022090	128486	0.991876	0.492861	FALSE	NA
ENSMUSG00000010797	Wnt2	1	1	1022090	128486	NA	NA	NA	NA
ENSMUSG00000010803	Gabra1	4	2	1022090	128486	NA	NA	NA	NA
ENSMUSG00000010825	Grid2ip	55	4	1022090	128486	-0.493629	0.988431	FALSE	NA
ENSMUSG00000010830	Kdelr3	85	6	1022090	128486	-0.627132	1	FALSE	NA
ENSMUSG00000010841	Cfap97d1	55	11	1022090	128486	0.769477	0.332365	FALSE	NA
ENSMUSG00000010911	Apip	6	2	1022090	128486	NA	NA	NA	NA
ENSMUSG00000010914	Pdhx	13	1	1022090	128486	NA	NA	NA	NA
ENSMUSG00000010936	Vac14	8	1	1022090	128486	NA	NA	NA	NA
ENSMUSG00000011008	Mcoln2	0	1	1022090	128486	NA	NA	NA	NA
ENSMUSG00000011034	Slc5a1	184	24	1022090	128486	0.104349	0.724416	FALSE	NA
ENSMUSG00000011096	Akt1s1	7	0	1022090	128486	NA	NA	NA	NA
ENSMUSG00000011114	Tbrg1	37	3	1022090	128486	-0.256164	0.932854	FALSE	NA
ENSMUSG00000011118	Panx3	2	0	1022090	128486	NA	NA	NA	NA
ENSMUSG00000011148	Adssl1	5	3	1022090	128486	2.4069	0.178005	FALSE	NA
ENSMUSG00000011154	Cfap161	93	6	1022090	128486	-0.755467	1	FALSE	NA
ENSMUSG00000011158	Brf1	120	12	1022090	128486	-0.226667	0.953969	FALSE	NA
ENSMUSG00000011171	Vipr2	3	0	1022090	128486	NA	NA	NA	NA
ENSMUSG00000011179	Odc1	198	24	1022090	128486	-0.000949086	0.827414	FALSE	NA
ENSMUSG00000011254	Thg1l	169	26	1022090	128486	0.337378	0.470072	FALSE	NA
ENSMUSG00000011256	Adam19	155	21	1022090	128486	0.165846	0.677408	FALSE	NA
ENSMUSG00000011257	Pabpc4	4	0	1022090	128486	NA	NA	NA	NA
ENSMUSG00000011263	Exoc3l2	19	0	1022090	128486	NA	NA	NA	NA
ENSMUSG00000011267	Zfp296	145	17	1022090	128486	-0.0280847	0.853183	FALSE	NA
ENSMUSG00000011305	Plin5	0	0	1022090	128486	NA	NA	NA	NA
ENSMUSG00000011306	Sugp1	88	22	1022090	128486	1.03979	0.0706845	FALSE	NA
ENSMUSG00000011349	Dmrtc2	114	18	1022090	128486	0.394304	0.483699	FALSE	NA
ENSMUSG00000011382	Dhdh	17	2	1022090	128486	NA	NA	NA	NA
ENSMUSG00000011427	Zfp790	9	3	1022090	128486	1.66986	0.30796	FALSE	NA
ENSMUSG00000011463	Cpb1	0	0	1022090	128486	NA	NA	NA	NA
ENSMUSG00000011486	Slc25a41	3	0	1022090	128486	NA	NA	NA	NA
ENSMUSG00000011589	Fsd1	5	0	1022090	128486	NA	NA	NA	NA
ENSMUSG00000011632	Pinlyp	13	2	1022090	128486	NA	NA	NA	NA
ENSMUSG00000011658	Fuz	24	3	1022090	128486	0.347971	0.731721	FALSE	NA
ENSMUSG00000011751	Sptbn4	246	28	1022090	128486	-0.0985981	0.910086	FALSE	NA
ENSMUSG00000011752	Pgam1	57	14	1022090	128486	1.04083	0.160504	FALSE	NA
ENSMUSG00000011831	Evi5	88	7	1022090	128486	-0.483949	1	FALSE	NA
ENSMUSG00000011832	Evi5l	9	0	1022090	128486	NA	NA	NA	NA
ENSMUSG00000011837	Snapc2	6	1	1022090	128486	NA	NA	NA	NA
ENSMUSG00000011877	Git1	26	0	1022090	128486	NA	NA	NA	NA
ENSMUSG00000011884	Gltp	64	2	1022090	128486	NA	NA	NA	NA
ENSMUSG00000011958	Bnip2	13	5	1022090	128486	1.76955	0.178005	FALSE	NA
ENSMUSG00000011960	Ccnt1	44	11	1022090	128486	1.085	0.193357	FALSE	NA
ENSMUSG00000012017	Scarf2	5	0	1022090	128486	NA	NA	NA	NA
ENSMUSG00000012042	4930579F01Rik	10	2	1022090	128486	NA	NA	NA	NA
ENSMUSG00000012076	Brms1l	61	2	1022090	128486	NA	NA	NA	NA
ENSMUSG00000012114	Med15	112	12	1022090	128486	-0.127947	0.906461	FALSE	NA
ENSMUSG00000012117	Dhdds	5	1	1022090	128486	NA	NA	NA	NA
ENSMUSG00000012123	Crybg2	40	1	1022090	128486	NA	NA	NA	NA
ENSMUSG00000012126	Ubxn11	277	18	1022090	128486	-0.879372	1	FALSE	NA
ENSMUSG00000012187	Mogat1	10	1	1022090	128486	NA	NA	NA	NA
ENSMUSG00000012211	Tex22	19	3	1022090	128486	0.669897	0.61621	FALSE	NA
ENSMUSG00000012282	Wnt8a	23	3	1022090	128486	0.406864	0.708386	FALSE	NA
ENSMUSG00000012296	Tjap1	14	0	1022090	128486	NA	NA	NA	NA
ENSMUSG00000012350	Ehf	208	23	1022090	128486	-0.130617	0.926194	FALSE	NA
ENSMUSG00000012396	Nanog	401	27	1022090	128486	-0.852129	1	FALSE	NA
ENSMUSG00000012405	Rpl15	2	0	1022090	128486	NA	NA	NA	NA
ENSMUSG00000012422	Tmem167	15	3	1022090	128486	0.991876	0.492861	FALSE	NA
ENSMUSG00000012428	Steap4	9	0	1022090	128486	NA	NA	NA	NA
ENSMUSG00000012429	Mplkip	11	4	1022090	128486	1.72868	0.238689	FALSE	NA
ENSMUSG00000012443	Kif11	56	5	1022090	128486	-0.256168	0.942545	FALSE	NA
ENSMUSG00000012483	Rpa3	50	8	1022090	128486	0.489342	0.552385	FALSE	NA
ENSMUSG00000012519	Mlkl	5	1	1022090	128486	NA	NA	NA	NA
ENSMUSG00000012520	Phox2b	23	0	1022090	128486	NA	NA	NA	NA
ENSMUSG00000012535	Tnpo3	194	19	1022090	128486	-0.293585	0.99185	FALSE	NA
ENSMUSG00000012609	Ttll5	33	1	1022090	128486	NA	NA	NA	NA
ENSMUSG00000012640	Zfp715	202	19	1022090	128486	-0.351617	1	FALSE	NA
ENSMUSG00000012705	Retn	6	0	1022090	128486	NA	NA	NA	NA
ENSMUSG00000012777	Acp4	187	22	1022090	128486	-0.0392159	0.860733	FALSE	NA
ENSMUSG00000012819	Cdh23	14	7	1022090	128486	2.08512	0.0679572	FALSE	NA
ENSMUSG00000012848	Rps5	24	3	1022090	128486	0.347971	0.731721	FALSE	NA
ENSMUSG00000012889	Podnl1	14	3	1022090	128486	1.08496	0.470072	FALSE	NA
ENSMUSG00000013033	Adgrl1	440	46	1022090	128486	-0.238363	1	FALSE	NA
ENSMUSG00000013076	Amotl1	374	39	1022090	128486	-0.237121	1	FALSE	NA
ENSMUSG00000013083	2200002J24Rik	119	15	1022090	128486	0.0849643	0.768592	FALSE	NA
ENSMUSG00000013089	Etv5	270	29	1022090	128486	-0.183511	0.964961	FALSE	NA
ENSMUSG00000013091	Tmem190	13	2	1022090	128486	NA	NA	NA	NA
ENSMUSG00000013150	Gfod2	9	1	1022090	128486	NA	NA	NA	NA
ENSMUSG00000013155	Enkd1	15	2	1022090	128486	NA	NA	NA	NA
ENSMUSG00000013158	4933405L10Rik	3	0	1022090	128486	NA	NA	NA	NA
ENSMUSG00000013160	Atp6v0d1	17	0	1022090	128486	NA	NA	NA	NA
ENSMUSG00000013236	Ptprs	29	5	1022090	128486	0.669905	0.532903	FALSE	NA
ENSMUSG00000013275	Slc41a1	36	4	1022090	128486	0.104333	0.809123	FALSE	NA
ENSMUSG00000013338	Fer1l4	6	2	1022090	128486	NA	NA	NA	NA
ENSMUSG00000013353	4931406B18Rik	3	0	1022090	128486	NA	NA	NA	NA
ENSMUSG00000013367	Iglon5	0	0	1022090	128486	NA	NA	NA	NA
ENSMUSG00000013415	Igf2bp1	219	8	1022090	128486	-1.61982	1	FALSE	NA
ENSMUSG00000013418	B4galnt2	31	7	1022090	128486	0.991898	0.329503	FALSE	NA
ENSMUSG00000013419	Zfp651	4	1	1022090	128486	NA	NA	NA	NA
ENSMUSG00000013465	Nelfb	0	0	1022090	128486	NA	NA	NA	NA
ENSMUSG00000013483	Card14	22	5	1022090	128486	1.05326	0.378635	FALSE	NA
ENSMUSG00000013495	Tmem175	44	4	1022090	128486	-0.178138	0.911657	FALSE	NA
ENSMUSG00000013523	Bcas1	37	5	1022090	128486	0.328867	0.696682	FALSE	NA
ENSMUSG00000013539	Tango2	115	17	1022090	128486	0.303801	0.568489	FALSE	NA
ENSMUSG00000013584	Aldh1a2	58	8	1022090	128486	0.279118	0.681794	FALSE	NA
ENSMUSG00000013593	Ndufs2	59	3	1022090	128486	-0.915109	1	FALSE	NA
ENSMUSG00000013611	Snx31	18	2	1022090	128486	NA	NA	NA	NA
ENSMUSG00000013622	Atraid	48	8	1022090	128486	0.547059	0.522167	FALSE	NA
ENSMUSG00000013629	Cad	7	1	1022090	128486	NA	NA	NA	NA
ENSMUSG00000013643	Lypd8	1	0	1022090	128486	NA	NA	NA	NA
ENSMUSG00000013646	Sh3bp5l	4	0	1022090	128486	NA	NA	NA	NA
ENSMUSG00000013653	1810065E05Rik	0	0	1022090	128486	NA	NA	NA	NA
ENSMUSG00000013662	Atad1	142	25	1022090	128486	0.53247	0.30136	FALSE	NA
ENSMUSG00000013663	Pten	77	23	1022090	128486	1.29148	0.0177723	FALSE	NA
ENSMUSG00000013668	4933402N03Rik	2	0	1022090	128486	NA	NA	NA	NA
ENSMUSG00000013698	Pea15a	0	0	1022090	128486	NA	NA	NA	NA
ENSMUSG00000013701	Timm23	85	17	1022090	128486	0.735553	0.253204	FALSE	NA
ENSMUSG00000013707	Tnfaip8l2	161	9	1022090	128486	-1.02622	1	FALSE	NA
ENSMUSG00000013736	Trnt1	5	1	1022090	128486	NA	NA	NA	NA
ENSMUSG00000013766	Ly6g6e	83	9	1022090	128486	-0.0785815	0.879392	FALSE	NA
ENSMUSG00000013787	Ehmt2	46	3	1022090	128486	-0.56279	0.99185	FALSE	NA
ENSMUSG00000013822	Elof1	7	0	1022090	128486	NA	NA	NA	NA
ENSMUSG00000013833	Med16	4	1	1022090	128486	NA	NA	NA	NA
ENSMUSG00000013846	St3gal1	0	0	1022090	128486	NA	NA	NA	NA
ENSMUSG00000013858	Tmem259	27	0	1022090	128486	NA	NA	NA	NA
ENSMUSG00000013878	Rnf170	357	28	1022090	128486	-0.634194	1	FALSE	NA
ENSMUSG00000013921	Clip3	3	3	1022090	128486	2.9918	0.115023	FALSE	NA
ENSMUSG00000013928	Thap8	39	4	1022090	128486	-0.00818085	0.857118	FALSE	NA
ENSMUSG00000013936	Myl2	74	12	1022090	128486	0.463475	0.497806	FALSE	NA
ENSMUSG00000013973	Dedd	97	7	1022090	128486	-0.622938	1	FALSE	NA
ENSMUSG00000013974	Mcemp1	3	0	1022090	128486	NA	NA	NA	NA
ENSMUSG00000013997	Nit1	8	1	1022090	128486	NA	NA	NA	NA
ENSMUSG00000014030	Pax5	60	9	1022090	128486	0.383033	0.603743	FALSE	NA
ENSMUSG00000014039	Prdm15	7	2	1022090	128486	NA	NA	NA	NA
ENSMUSG00000014074	Rnf168	68	3	1022090	128486	-1.11676	1	FALSE	NA
ENSMUSG00000014075	Tctex1d2	6	1	1022090	128486	NA	NA	NA	NA
ENSMUSG00000014077	Chp1	306	50	1022090	128486	0.402285	0.261396	FALSE	NA
ENSMUSG00000014104	Sval2	0	0	1022090	128486	NA	NA	NA	NA
ENSMUSG00000014158	Trpv4	44	7	1022090	128486	0.499986	0.567207	FALSE	NA
ENSMUSG00000014164	Klhl3	38	6	1022090	128486	0.513789	0.583408	FALSE	NA
ENSMUSG00000014177	Tvp23b	15	0	1022090	128486	NA	NA	NA	NA
ENSMUSG00000014195	Dnajc7	34	2	1022090	128486	NA	NA	NA	NA
ENSMUSG00000014198	Zfp385c	54	11	1022090	128486	0.795475	0.312314	FALSE	NA
ENSMUSG00000014226	Cacybp	150	23	1022090	128486	0.338432	0.492763	FALSE	NA
ENSMUSG00000014232	Cluap1	1	0	1022090	128486	NA	NA	NA	NA
ENSMUSG00000014243	Zswim7	3	0	1022090	128486	NA	NA	NA	NA
ENSMUSG00000014245	Pigl	880	92	1022090	128486	-0.252266	1	FALSE	NA
ENSMUSG00000014294	Ndufa2	10	1	1022090	128486	NA	NA	NA	NA
ENSMUSG00000014301	Pam16	29	6	1022090	128486	0.892289	0.402393	FALSE	NA
ENSMUSG00000014303	Glis2	194	22	1022090	128486	-0.0919731	0.898414	FALSE	NA
ENSMUSG00000014313	Cox6c	104	18	1022090	128486	0.525559	0.375989	FALSE	NA
ENSMUSG00000014329	Bicc1	29	16	1022090	128486	2.17261	0.000797192	TRUE	NA
ENSMUSG00000014349	Ube2z	6	1	1022090	128486	NA	NA	NA	NA
ENSMUSG00000014351	Gip	202	23	1022090	128486	-0.0885777	0.897705	FALSE	NA
ENSMUSG00000014353	Tmem87b	4	2	1022090	128486	NA	NA	NA	NA
ENSMUSG00000014355	Anapc1	45	11	1022090	128486	1.0533	0.208659	FALSE	NA
ENSMUSG00000014361	Mertk	35	3	1022090	128486	-0.178136	0.910513	FALSE	NA
ENSMUSG00000014402	Tsg101	6	2	1022090	128486	NA	NA	NA	NA
ENSMUSG00000014418	Hps5	232	23	1022090	128486	-0.287413	0.997834	FALSE	NA
ENSMUSG00000014426	Map3k4	24	2	1022090	128486	NA	NA	NA	NA
ENSMUSG00000014444	Piezo1	284	43	1022090	128486	0.296524	0.419883	FALSE	NA
ENSMUSG00000014453	Blk	45	8	1022090	128486	0.638209	0.470072	FALSE	NA
ENSMUSG00000014470	Rnf166	4	0	1022090	128486	NA	NA	NA	NA
ENSMUSG00000014496	Ankrd28	66	11	1022090	128486	0.510726	0.487789	FALSE	NA
ENSMUSG00000014498	Ankrd52	37	3	1022090	128486	-0.256164	0.932854	FALSE	NA
ENSMUSG00000014503	Pkd2l2	16	2	1022090	128486	NA	NA	NA	NA
ENSMUSG00000014504	Srp19	10	2	1022090	128486	NA	NA	NA	NA
ENSMUSG00000014529	Tmbim7	18	0	1022090	128486	NA	NA	NA	NA
ENSMUSG00000014542	Clec4f	2	1	1022090	128486	NA	NA	NA	NA
ENSMUSG00000014543	Klra17	2	0	1022090	128486	NA	NA	NA	NA
ENSMUSG00000014547	Wdfy2	50	6	1022090	128486	0.126803	0.782669	FALSE	NA
ENSMUSG00000014550	Rbsn	9	0	1022090	128486	NA	NA	NA	NA
ENSMUSG00000014551	Mrps25	4	0	1022090	128486	NA	NA	NA	NA
ENSMUSG00000014554	Dguok	20	3	1022090	128486	0.599508	0.637711	FALSE	NA
ENSMUSG00000014592	Camta1	316	43	1022090	128486	0.142918	0.630682	FALSE	NA
ENSMUSG00000014599	Csf1	68	16	1022090	128486	0.9709	0.159067	FALSE	NA
ENSMUSG00000014601	Strip1	6	1	1022090	128486	NA	NA	NA	NA
ENSMUSG00000014602	Kif1a	4	1	1022090	128486	NA	NA	NA	NA
ENSMUSG00000014603	Alx3	8	2	1022090	128486	NA	NA	NA	NA
ENSMUSG00000014606	Slc25a11	3	2	1022090	128486	NA	NA	NA	NA
ENSMUSG00000014609	Chrne	7	4	1022090	128486	2.31381	0.141471	FALSE	NA
ENSMUSG00000014633	Cmc2	27	6	1022090	128486	0.991893	0.365413	FALSE	NA
ENSMUSG00000014668	Chfr	64	2	1022090	128486	NA	NA	NA	NA
ENSMUSG00000014686	Ceacam16	15	1	1022090	128486	NA	NA	NA	NA
ENSMUSG00000014704	Hoxa2	1	1	1022090	128486	NA	NA	NA	NA
ENSMUSG00000014725	Adam28	3	1	1022090	128486	NA	NA	NA	NA
ENSMUSG00000014747	Ankrd53	1	0	1022090	128486	NA	NA	NA	NA
ENSMUSG00000014748	Tex261	14	1	1022090	128486	NA	NA	NA	NA
ENSMUSG00000014763	Fam120b	85	26	1022090	128486	1.32072	0.00888378	FALSE	NA
ENSMUSG00000014767	Tbp	15	4	1022090	128486	1.31368	0.336297	FALSE	NA
ENSMUSG00000014769	Psmb1	10	1	1022090	128486	NA	NA	NA	NA
ENSMUSG00000014771	Pdcd2	3	0	1022090	128486	NA	NA	NA	NA
ENSMUSG00000014773	Dll1	14	3	1022090	128486	1.08496	0.470072	FALSE	NA
ENSMUSG00000014776	Nol3	1	1	1022090	128486	NA	NA	NA	NA
ENSMUSG00000014778	Fhod1	32	4	1022090	128486	0.269362	0.743513	FALSE	NA
ENSMUSG00000014782	Plekhg4	10	0	1022090	128486	NA	NA	NA	NA
ENSMUSG00000014786	Slc9a5	32	6	1022090	128486	0.754806	0.470072	FALSE	NA
ENSMUSG00000014791	Elmo3	2	1	1022090	128486	NA	NA	NA	NA
ENSMUSG00000014813	Stc1	2	0	1022090	128486	NA	NA	NA	NA
ENSMUSG00000014837	4931428F04Rik	0	0	1022090	128486	NA	NA	NA	NA
ENSMUSG00000014846	Tppp3	15	1	1022090	128486	NA	NA	NA	NA
ENSMUSG00000014850	Msh3	14	3	1022090	128486	1.08496	0.470072	FALSE	NA
ENSMUSG00000014852	Adamts13	9	3	1022090	128486	1.66986	0.30796	FALSE	NA
ENSMUSG00000014856	Tmem208	5	0	1022090	128486	NA	NA	NA	NA
ENSMUSG00000014859	E2f4	24	1	1022090	128486	NA	NA	NA	NA
ENSMUSG00000014867	Surf4	3	4	1022090	128486	3.31344	0.0509051	FALSE	NA
ENSMUSG00000014873	Surf2	3	0	1022090	128486	NA	NA	NA	NA
ENSMUSG00000014905	Dnajb9	40	8	1022090	128486	0.804231	0.385077	FALSE	NA
ENSMUSG00000014907	Naf1	9	2	1022090	128486	NA	NA	NA	NA
ENSMUSG00000014932	Yes1	68	4	1022090	128486	-0.794817	1	FALSE	NA
ENSMUSG00000014956	Ppp1cb	42	4	1022090	128486	-0.112532	0.890528	FALSE	NA
ENSMUSG00000014959	Gorasp2	18	7	1022090	128486	1.74408	0.115023	FALSE	NA
ENSMUSG00000014980	Tsen15	22	6	1022090	128486	1.27563	0.261635	FALSE	NA
ENSMUSG00000015001	Oc90	81	10	1022090	128486	0.0937364	0.778453	FALSE	NA
ENSMUSG00000015002	Efr3a	23	6	1022090	128486	1.21417	0.281968	FALSE	NA
ENSMUSG00000015013	Trappc2l	13	2	1022090	128486	NA	NA	NA	NA
ENSMUSG00000015016	Acsf3	10	1	1022090	128486	NA	NA	NA	NA
ENSMUSG00000015023	Ddx19a	19	3	1022090	128486	0.669897	0.61621	FALSE	NA
ENSMUSG00000015027	Galns	8	1	1022090	128486	NA	NA	NA	NA
ENSMUSG00000015053	Gata2	98	6	1022090	128486	-0.830242	1	FALSE	NA
ENSMUSG00000015083	C8g	11	2	1022090	128486	NA	NA	NA	NA
ENSMUSG00000015085	Entpd2	7	0	1022090	128486	NA	NA	NA	NA
ENSMUSG00000015087	Rabl6	5	1	1022090	128486	NA	NA	NA	NA
ENSMUSG00000015090	Ptgds	1	0	1022090	128486	NA	NA	NA	NA
ENSMUSG00000015092	Edf1	20	6	1022090	128486	1.4069	0.225955	FALSE	Enriched for reversed integrations
ENSMUSG00000015093	Clic3	0	0	1022090	128486	NA	NA	NA	NA
ENSMUSG00000015094	Npdc1	0	0	1022090	128486	NA	NA	NA	NA
ENSMUSG00000015095	Fbxw5	31	3	1022090	128486	-0.00818078	0.860733	FALSE	NA
ENSMUSG00000015112	Slc25a13	336	44	1022090	128486	0.0871236	0.705141	FALSE	NA
ENSMUSG00000015120	Ube2i	45	1	1022090	128486	NA	NA	NA	NA
ENSMUSG00000015126	Tsr3	0	0	1022090	128486	NA	NA	NA	NA
ENSMUSG00000015127	Unkl	18	2	1022090	128486	NA	NA	NA	NA
ENSMUSG00000015133	Lrrk1	4	1	1022090	128486	NA	NA	NA	NA
ENSMUSG00000015134	Aldh1a3	36	3	1022090	128486	-0.217677	0.921667	FALSE	NA
ENSMUSG00000015143	Actn1	222	25	1022090	128486	-0.108673	0.913266	FALSE	NA
ENSMUSG00000015149	Sirt2	20	2	1022090	128486	NA	NA	NA	NA
ENSMUSG00000015165	Hnrnpl	165	32	1022090	128486	0.661299	0.159067	FALSE	NA
ENSMUSG00000015176	Nolc1	53	2	1022090	128486	NA	NA	NA	NA
ENSMUSG00000015189	Casd1	8	3	1022090	128486	1.82192	0.271034	FALSE	NA
ENSMUSG00000015202	Cnksr3	140	16	1022090	128486	-0.0602804	0.872778	FALSE	NA
ENSMUSG00000015214	Mtmr1	4	4	1022090	128486	2.9918	0.0681563	FALSE	NA
ENSMUSG00000015217	Hmgb3	8	3	1022090	128486	1.82192	0.271034	FALSE	NA
ENSMUSG00000015222	Map2	7	3	1022090	128486	1.99169	0.239598	FALSE	NA
ENSMUSG00000015224	Cyp2j9	2	0	1022090	128486	NA	NA	NA	NA
ENSMUSG00000015242	Nipsnap3a	1	0	1022090	128486	NA	NA	NA	NA
ENSMUSG00000015243	Abca1	596	72	1022090	128486	-0.0399675	0.873511	FALSE	NA
ENSMUSG00000015247	Nipsnap3b	5	1	1022090	128486	NA	NA	NA	NA
ENSMUSG00000015289	Lage3	13	0	1022090	128486	NA	NA	NA	NA
ENSMUSG00000015290	Ubl4a	21	4	1022090	128486	0.854338	0.492861	FALSE	NA
ENSMUSG00000015291	Gdi1	1	1	1022090	128486	NA	NA	NA	NA
ENSMUSG00000015305	Sash1	171	13	1022090	128486	-0.627175	1	FALSE	NA
ENSMUSG00000015312	Gadd45b	21	1	1022090	128486	NA	NA	NA	NA
ENSMUSG00000015314	Slamf6	14	0	1022090	128486	NA	NA	NA	NA
ENSMUSG00000015316	Slamf1	2	0	1022090	128486	NA	NA	NA	NA
ENSMUSG00000015335	Zdhhc12	11	1	1022090	128486	NA	NA	NA	NA
ENSMUSG00000015337	Endog	20	1	1022090	128486	NA	NA	NA	NA
ENSMUSG00000015340	Cybb	55	11	1022090	128486	0.769477	0.332365	FALSE	NA
ENSMUSG00000015341	Golga7	96	13	1022090	128486	0.199268	0.685306	FALSE	NA
ENSMUSG00000015342	Xk	3	0	1022090	128486	NA	NA	NA	NA
ENSMUSG00000015354	Pcolce2	225	20	1022090	128486	-0.436117	1	FALSE	NA
ENSMUSG00000015355	Cd48	11	0	1022090	128486	NA	NA	NA	NA
ENSMUSG00000015357	Clpx	10	0	1022090	128486	NA	NA	NA	NA
ENSMUSG00000015363	Trabd	1	0	1022090	128486	NA	NA	NA	NA
ENSMUSG00000015365	Mov10l1	98	10	1022090	128486	-0.178147	0.927832	FALSE	NA
ENSMUSG00000015377	Dennd6b	5	6	1022090	128486	3.21404	0.0138638	FALSE	NA
ENSMUSG00000015396	Cd83	6	1	1022090	128486	NA	NA	NA	NA
ENSMUSG00000015401	Cltrn	163	11	1022090	128486	-0.780865	1	FALSE	NA
ENSMUSG00000015405	Ace2	0	0	1022090	128486	NA	NA	NA	NA
ENSMUSG00000015437	Gzmb	3	1	1022090	128486	NA	NA	NA	NA
ENSMUSG00000015441	Gzmf	0	0	1022090	128486	NA	NA	NA	NA
ENSMUSG00000015443	Gzmn	2	0	1022090	128486	NA	NA	NA	NA
ENSMUSG00000015452	Ager	1	0	1022090	128486	NA	NA	NA	NA
ENSMUSG00000015461	Atf6b	2	0	1022090	128486	NA	NA	NA	NA
ENSMUSG00000015467	Egfl8	0	0	1022090	128486	NA	NA	NA	NA
ENSMUSG00000015468	Notch4	32	4	1022090	128486	0.269362	0.743513	FALSE	NA
ENSMUSG00000015474	Ppt2	31	4	1022090	128486	0.313757	0.724407	FALSE	NA
ENSMUSG00000015476	Prrt1	13	0	1022090	128486	NA	NA	NA	NA
ENSMUSG00000015478	Rnf5	16	2	1022090	128486	NA	NA	NA	NA
ENSMUSG00000015484	Fam163a	22	4	1022090	128486	0.790204	0.522167	FALSE	NA
ENSMUSG00000015488	Cacfd1	0	1	1022090	128486	NA	NA	NA	NA
ENSMUSG00000015501	Hivep2	31	2	1022090	128486	NA	NA	NA	NA
ENSMUSG00000015519	2310057J18Rik	15	5	1022090	128486	1.57681	0.223448	FALSE	NA
ENSMUSG00000015522	Arnt	53	5	1022090	128486	-0.178139	0.914271	FALSE	NA
ENSMUSG00000015533	Itga2	0	0	1022090	128486	NA	NA	NA	NA
ENSMUSG00000015536	Mocs2	2	0	1022090	128486	NA	NA	NA	NA
ENSMUSG00000015542	Nat9	20	2	1022090	128486	NA	NA	NA	NA
ENSMUSG00000015568	Lpl	8	2	1022090	128486	NA	NA	NA	NA
ENSMUSG00000015575	Atp6v0e	16	0	1022090	128486	NA	NA	NA	NA
ENSMUSG00000015579	Nkx2-5	19	2	1022090	128486	NA	NA	NA	NA
ENSMUSG00000015597	Zfp318	9	6	1022090	128486	2.47731	0.0509051	FALSE	NA
ENSMUSG00000015599	Ttbk1	12	0	1022090	128486	NA	NA	NA	NA
ENSMUSG00000015605	Srf	4	0	1022090	128486	NA	NA	NA	NA
ENSMUSG00000015619	Gata3	91	4	1022090	128486	-1.20989	1	FALSE	NA
ENSMUSG00000015627	Gata5	14	2	1022090	128486	NA	NA	NA	NA
ENSMUSG00000015647	Lama5	256	17	1022090	128486	-0.844039	1	FALSE	NA
ENSMUSG00000015652	Steap1	1	2	1022090	128486	NA	NA	NA	NA
ENSMUSG00000015653	Steap2	136	12	1022090	128486	-0.405803	1	FALSE	NA
ENSMUSG00000015656	Hspa8	245	43	1022090	128486	0.508876	0.19804	FALSE	NA
ENSMUSG00000015659	Serac1	44	5	1022090	128486	0.0849579	0.809123	FALSE	NA
ENSMUSG00000015665	Awat1	0	0	1022090	128486	NA	NA	NA	NA
ENSMUSG00000015668	Pdzd11	68	9	1022090	128486	0.205226	0.714307	FALSE	NA
ENSMUSG00000015671	Psma2	15	1	1022090	128486	NA	NA	NA	NA
ENSMUSG00000015672	Mrpl32	14	3	1022090	128486	1.08496	0.470072	FALSE	NA
ENSMUSG00000015697	Setdb1	25	6	1022090	128486	1.09878	0.318656	FALSE	NA
ENSMUSG00000015702	Anxa9	49	5	1022090	128486	-0.0670813	0.872778	FALSE	NA
ENSMUSG00000015709	Arnt2	18	4	1022090	128486	1.06586	0.421866	FALSE	NA
ENSMUSG00000015711	Prune1	262	14	1022090	128486	-1.14041	1	FALSE	NA
ENSMUSG00000015714	Cers2	56	4	1022090	128486	-0.519166	0.99185	FALSE	NA
ENSMUSG00000015721	Nlrp5	1	0	1022090	128486	NA	NA	NA	NA
ENSMUSG00000015733	Capza2	149	17	1022090	128486	-0.0670878	0.876377	FALSE	NA
ENSMUSG00000015745	Plekho1	22	0	1022090	128486	NA	NA	NA	NA
ENSMUSG00000015747	Vps45	83	5	1022090	128486	-0.815585	1	FALSE	NA
ENSMUSG00000015748	Prpf3	23	3	1022090	128486	0.406864	0.708386	FALSE	NA
ENSMUSG00000015749	Anp32e	31	3	1022090	128486	-0.00818078	0.860733	FALSE	NA
ENSMUSG00000015750	Aph1a	235	35	1022090	128486	0.279171	0.477939	FALSE	NA
ENSMUSG00000015755	Tab2	16	2	1022090	128486	NA	NA	NA	NA
ENSMUSG00000015757	Ppil4	14	2	1022090	128486	NA	NA	NA	NA
ENSMUSG00000015759	Cnih1	4	0	1022090	128486	NA	NA	NA	NA
ENSMUSG00000015766	Eps8	453	47	1022090	128486	-0.249914	1	FALSE	NA
ENSMUSG00000015776	Med22	5	0	1022090	128486	NA	NA	NA	NA
ENSMUSG00000015787	Abo	28	2	1022090	128486	NA	NA	NA	NA
ENSMUSG00000015790	Surf1	5	0	1022090	128486	NA	NA	NA	NA
ENSMUSG00000015804	Med28	37	5	1022090	128486	0.328867	0.696682	FALSE	NA
ENSMUSG00000015806	Qdpr	100	9	1022090	128486	-0.344459	0.979307	FALSE	NA
ENSMUSG00000015812	Gnrh1	1	1	1022090	128486	NA	NA	NA	NA
ENSMUSG00000015829	Tnr	8	4	1022090	128486	2.14395	0.160504	FALSE	NA
ENSMUSG00000015837	Sqstm1	72	6	1022090	128486	-0.390652	0.977923	FALSE	NA
ENSMUSG00000015839	Nfe2l2	269	34	1022090	128486	0.0443067	0.773377	FALSE	NA
ENSMUSG00000015843	Rxrg	40	5	1022090	128486	0.219233	0.750961	FALSE	NA
ENSMUSG00000015846	Rxra	253	22	1022090	128486	-0.473403	1	FALSE	NA
ENSMUSG00000015850	Adamtsl4	169	26	1022090	128486	0.337378	0.470072	FALSE	NA
ENSMUSG00000015852	Fcrls	24	4	1022090	128486	0.669901	0.568596	FALSE	NA
ENSMUSG00000015854	Cd5l	275	34	1022090	128486	0.0125822	0.809123	FALSE	NA
ENSMUSG00000015869	Prpsap1	22	2	1022090	128486	NA	NA	NA	NA
ENSMUSG00000015879	Fam184b	16	1	1022090	128486	NA	NA	NA	NA
ENSMUSG00000015880	Ncapg	22	2	1022090	128486	NA	NA	NA	NA
ENSMUSG00000015882	Lcorl	9	2	1022090	128486	NA	NA	NA	NA
ENSMUSG00000015889	Lta4h	325	22	1022090	128486	-0.833547	1	FALSE	NA
ENSMUSG00000015890	Amdhd1	15	3	1022090	128486	0.991876	0.492861	FALSE	NA
ENSMUSG00000015932	Dstn	36	1	1022090	128486	NA	NA	NA	NA
ENSMUSG00000015937	Macroh2a1	91	13	1022090	128486	0.275639	0.633783	FALSE	NA
ENSMUSG00000015942	Gtf2ird2	68	9	1022090	128486	0.205226	0.714307	FALSE	NA
ENSMUSG00000015943	Bola1	127	14	1022090	128486	-0.101311	0.895529	FALSE	NA
ENSMUSG00000015944	Castor2	8	1	1022090	128486	NA	NA	NA	NA
ENSMUSG00000015947	Fcgr1	164	19	1022090	128486	-0.0525854	0.870811	FALSE	NA
ENSMUSG00000015950	Ncf1	19	2	1022090	128486	NA	NA	NA	NA
ENSMUSG00000015957	Wnt11	65	7	1022090	128486	-0.0525804	0.870533	FALSE	NA
ENSMUSG00000015961	Adss	25	5	1022090	128486	0.876367	0.445642	FALSE	NA
ENSMUSG00000015962	1700016C15Rik	71	9	1022090	128486	0.143793	0.753598	FALSE	NA
ENSMUSG00000015966	Il17rb	0	0	1022090	128486	NA	NA	NA	NA
ENSMUSG00000015968	Cacna1d	136	22	1022090	128486	0.41741	0.4238	FALSE	NA
ENSMUSG00000015970	Chdh	1	1	1022090	128486	NA	NA	NA	NA
ENSMUSG00000015971	Actr8	15	3	1022090	128486	0.991876	0.492861	FALSE	NA
ENSMUSG00000015980	Lrrc27	23	1	1022090	128486	NA	NA	NA	NA
ENSMUSG00000015981	Stk32c	56	10	1022090	128486	0.618395	0.439177	FALSE	NA
ENSMUSG00000015994	Fnta	5	1	1022090	128486	NA	NA	NA	NA
ENSMUSG00000016018	Mtrex	20	3	1022090	128486	0.599508	0.637711	FALSE	NA
ENSMUSG00000016024	Lbp	7	1	1022090	128486	NA	NA	NA	NA
ENSMUSG00000016028	Celsr1	129	20	1022090	128486	0.36182	0.492861	FALSE	Enriched for reversed integrations
ENSMUSG00000016087	Fli1	10	4	1022090	128486	1.85435	0.208659	FALSE	NA
ENSMUSG00000016128	Stard13	10	1	1022090	128486	NA	NA	NA	NA
ENSMUSG00000016150	Tenm1	14	5	1022090	128486	1.66987	0.204057	FALSE	NA
ENSMUSG00000016179	Camk1g	180	28	1022090	128486	0.350023	0.443995	FALSE	NA
ENSMUSG00000016181	Utp25	15	5	1022090	128486	1.57681	0.223448	FALSE	NA
ENSMUSG00000016194	Hsd11b1	2	2	1022090	128486	NA	NA	NA	NA
ENSMUSG00000016200	Syt14	9	0	1022090	128486	NA	NA	NA	NA
ENSMUSG00000016206	H2-M3	3	1	1022090	128486	NA	NA	NA	NA
ENSMUSG00000016239	Lonrf3	7	0	1022090	128486	NA	NA	NA	NA
ENSMUSG00000016252	Atp5e	12	0	1022090	128486	NA	NA	NA	NA
ENSMUSG00000016253	Nelfcd	5	2	1022090	128486	NA	NA	NA	NA
ENSMUSG00000016255	Tubb1	3	1	1022090	128486	NA	NA	NA	NA
ENSMUSG00000016256	Ctsz	6	3	1022090	128486	2.18457	0.208659	FALSE	NA
ENSMUSG00000016257	Prelid3b	9	6	1022090	128486	2.47731	0.0509051	FALSE	NA
ENSMUSG00000016262	Sertad4	0	0	1022090	128486	NA	NA	NA	NA
ENSMUSG00000016283	H2-M2	8	0	1022090	128486	NA	NA	NA	NA
ENSMUSG00000016308	Ube2a	197	20	1022090	128486	-0.245307	0.976733	FALSE	NA
ENSMUSG00000016319	Slc25a5	47	11	1022090	128486	0.991921	0.230455	FALSE	NA
ENSMUSG00000016327	Atp1b4	4	0	1022090	128486	NA	NA	NA	NA
ENSMUSG00000016344	Ppdpf	18	2	1022090	128486	NA	NA	NA	NA
ENSMUSG00000016346	Kcnq2	17	2	1022090	128486	NA	NA	NA	NA
ENSMUSG00000016349	Eef1a2	12	2	1022090	128486	NA	NA	NA	NA
ENSMUSG00000016356	Col20a1	2	1	1022090	128486	NA	NA	NA	NA
ENSMUSG00000016382	Pls3	32	5	1022090	128486	0.532401	0.602692	FALSE	NA
ENSMUSG00000016386	Mpped2	106	11	1022090	128486	-0.164723	0.922545	FALSE	NA
ENSMUSG00000016409	Nkap	153	16	1022090	128486	-0.187558	0.947745	FALSE	NA
ENSMUSG00000016427	Ndufa1	23	4	1022090	128486	0.728799	0.546752	FALSE	NA
ENSMUSG00000016458	Wt1	12	2	1022090	128486	NA	NA	NA	NA
ENSMUSG00000016477	E2f3	65	9	1022090	128486	0.269371	0.677889	FALSE	NA
ENSMUSG00000016481	Cr1l	7	1	1022090	128486	NA	NA	NA	NA
ENSMUSG00000016487	Ppfibp1	6	4	1022090	128486	2.50644	0.11442	FALSE	NA
ENSMUSG00000016493	Cd46	0	0	1022090	128486	NA	NA	NA	NA
ENSMUSG00000016494	Cd34	3	2	1022090	128486	NA	NA	NA	NA
ENSMUSG00000016495	Plgrkt	17	4	1022090	128486	1.14385	0.398275	FALSE	NA
ENSMUSG00000016496	Cd274	4	0	1022090	128486	NA	NA	NA	NA
ENSMUSG00000016498	Pdcd1lg2	2	0	1022090	128486	NA	NA	NA	NA
ENSMUSG00000016503	Gtf3a	86	13	1022090	128486	0.356264	0.567207	FALSE	NA
ENSMUSG00000016510	Mtif3	65	4	1022090	128486	-0.730682	1	FALSE	NA
ENSMUSG00000016520	Lnx2	60	17	1022090	128486	1.23112	0.0658376	FALSE	NA
ENSMUSG00000016524	Il19	1	0	1022090	128486	NA	NA	NA	NA
ENSMUSG00000016526	Dyrk3	259	22	1022090	128486	-0.507094	1	FALSE	NA
ENSMUSG00000016528	Mapkapk2	11	1	1022090	128486	NA	NA	NA	NA
ENSMUSG00000016529	Il10	0	0	1022090	128486	NA	NA	NA	NA
ENSMUSG00000016534	Lamp2	137	12	1022090	128486	-0.416299	1	FALSE	NA
ENSMUSG00000016541	Atxn10	56	14	1022090	128486	1.06591	0.151005	FALSE	NA
ENSMUSG00000016552	Foxred2	3	1	1022090	128486	NA	NA	NA	NA
ENSMUSG00000016554	Eif3d	12	2	1022090	128486	NA	NA	NA	NA
ENSMUSG00000016559	H3f3b	25	4	1022090	128486	0.613318	0.597431	FALSE	NA
ENSMUSG00000016619	Nup50	16	3	1022090	128486	0.904329	0.522167	FALSE	NA
ENSMUSG00000016624	Phf21b	6	2	1022090	128486	NA	NA	NA	NA
ENSMUSG00000016626	Nlrp14	1	1	1022090	128486	NA	NA	NA	NA
ENSMUSG00000016637	Ift27	7	0	1022090	128486	NA	NA	NA	NA
ENSMUSG00000016664	Pacsin2	14	5	1022090	128486	1.66987	0.204057	FALSE	NA
ENSMUSG00000016756	Cmah	25	5	1022090	128486	0.876367	0.445642	FALSE	NA
ENSMUSG00000016757	Ttll12	4	2	1022090	128486	NA	NA	NA	NA
ENSMUSG00000016758	Bik	63	5	1022090	128486	-0.423228	0.979732	FALSE	NA
ENSMUSG00000016763	Scube1	5	4	1022090	128486	2.72875	0.0855251	FALSE	NA
ENSMUSG00000016831	Tox4	59	9	1022090	128486	0.406881	0.583408	FALSE	NA
ENSMUSG00000016833	Mrps18c	44	4	1022090	128486	-0.178138	0.911657	FALSE	NA
ENSMUSG00000016918	Sulf1	77	12	1022090	128486	0.406889	0.540383	FALSE	NA
ENSMUSG00000016921	Srsf6	47	3	1022090	128486	-0.593165	0.996775	FALSE	NA
ENSMUSG00000016933	Plcg1	15	2	1022090	128486	NA	NA	NA	NA
ENSMUSG00000016940	Kctd2	21	4	1022090	128486	0.854338	0.492861	FALSE	NA
ENSMUSG00000016942	Tmprss6	23	5	1022090	128486	0.991887	0.402393	FALSE	NA
ENSMUSG00000016946	Kctd5	7	0	1022090	128486	NA	NA	NA	NA
ENSMUSG00000016982	Pom121l2	62	4	1022090	128486	-0.663564	1	FALSE	NA
ENSMUSG00000016984	Etaa1	72	11	1022090	128486	0.386986	0.568489	FALSE	NA
ENSMUSG00000016995	Matn4	3	0	1022090	128486	NA	NA	NA	NA
ENSMUSG00000016998	Svs4	1	0	1022090	128486	NA	NA	NA	NA
ENSMUSG00000017000	Svs6	0	0	1022090	128486	NA	NA	NA	NA
ENSMUSG00000017002	Slpi	2	0	1022090	128486	NA	NA	NA	NA
ENSMUSG00000017003	Svs3a	9	1	1022090	128486	NA	NA	NA	NA
ENSMUSG00000017004	Svs5	1	1	1022090	128486	NA	NA	NA	NA
ENSMUSG00000017007	Rbpjl	0	0	1022090	128486	NA	NA	NA	NA
ENSMUSG00000017009	Sdc4	51	0	1022090	128486	NA	NA	NA	NA
ENSMUSG00000017049	Ccdc70	0	0	1022090	128486	NA	NA	NA	NA
ENSMUSG00000017057	Il13ra1	10	0	1022090	128486	NA	NA	NA	NA
ENSMUSG00000017064	Prl5a1	0	0	1022090	128486	NA	NA	NA	NA
ENSMUSG00000017119	Nbr1	58	11	1022090	128486	0.694181	0.372038	FALSE	NA
ENSMUSG00000017132	Cyth1	5	4	1022090	128486	2.72875	0.0855251	FALSE	NA
ENSMUSG00000017144	Rnd3	70	9	1022090	128486	0.163982	0.741974	FALSE	NA
ENSMUSG00000017146	Brca1	25	6	1022090	128486	1.09878	0.318656	FALSE	NA
ENSMUSG00000017165	Gast	3	0	1022090	128486	NA	NA	NA	NA
ENSMUSG00000017167	Cntnap1	2	5	1022090	128486	3.99188	0.0096371	FALSE	NA
ENSMUSG00000017176	Nt5c3b	10	6	1022090	128486	2.33982	0.0623575	FALSE	NA
ENSMUSG00000017188	Coa3	5	1	1022090	128486	NA	NA	NA	NA
ENSMUSG00000017195	Zpbp2	21	6	1022090	128486	1.33982	0.239598	FALSE	NA
ENSMUSG00000017204	Gsdma	3	0	1022090	128486	NA	NA	NA	NA
ENSMUSG00000017210	Med24	73	8	1022090	128486	-0.0477143	0.866329	FALSE	NA
ENSMUSG00000017211	Gsdma2	1	0	1022090	128486	NA	NA	NA	NA
ENSMUSG00000017221	Psmd3	69	2	1022090	128486	NA	NA	NA	NA
ENSMUSG00000017264	Exosc10	5	0	1022090	128486	NA	NA	NA	NA
ENSMUSG00000017286	Glod4	42	3	1022090	128486	-0.434452	0.969773	FALSE	NA
ENSMUSG00000017288	Vps53	102	13	1022090	128486	0.112725	0.753598	FALSE	NA
ENSMUSG00000017291	Taok1	216	18	1022090	128486	-0.521896	1	FALSE	NA
ENSMUSG00000017299	Dnttip1	9	0	1022090	128486	NA	NA	NA	NA
ENSMUSG00000017300	Tnnc2	12	0	1022090	128486	NA	NA	NA	NA
ENSMUSG00000017307	Acot8	49	6	1022090	128486	0.155292	0.771845	FALSE	NA
ENSMUSG00000017309	Cd300lg	4	3	1022090	128486	2.66991	0.151005	FALSE	NA
ENSMUSG00000017310	Spint4	2	3	1022090	128486	3.40689	0.0831335	FALSE	NA
ENSMUSG00000017311	Pyy	13	0	1022090	128486	NA	NA	NA	NA
ENSMUSG00000017314	Mpp2	3	0	1022090	128486	NA	NA	NA	NA
ENSMUSG00000017316	Ppy	1	0	1022090	128486	NA	NA	NA	NA
ENSMUSG00000017344	Vtn	27	0	1022090	128486	NA	NA	NA	NA
ENSMUSG00000017376	Nlk	105	19	1022090	128486	0.585893	0.315942	FALSE	NA
ENSMUSG00000017386	Traf4	14	0	1022090	128486	NA	NA	NA	NA
ENSMUSG00000017390	Aldoc	3	0	1022090	128486	NA	NA	NA	NA
ENSMUSG00000017400	Stac2	73	8	1022090	128486	-0.0477143	0.866329	FALSE	NA
ENSMUSG00000017404	Rpl19	244	19	1022090	128486	-0.623011	1	FALSE	NA
ENSMUSG00000017405	Nek8	17	3	1022090	128486	0.82191	0.552385	FALSE	NA
ENSMUSG00000017412	Cacnb4	6	2	1022090	128486	NA	NA	NA	NA
ENSMUSG00000017417	Plxdc1	125	17	1022090	128486	0.184468	0.679573	FALSE	NA
ENSMUSG00000017418	Arl5b	37	4	1022090	128486	0.0658388	0.827414	FALSE	NA
ENSMUSG00000017421	Zfp207	44	1	1022090	128486	NA	NA	NA	NA
ENSMUSG00000017428	Psmd11	13	1	1022090	128486	NA	NA	NA	NA
ENSMUSG00000017446	C1qtnf1	122	15	1022090	128486	0.0493207	0.794508	FALSE	NA
ENSMUSG00000017453	Pipox	451	67	1022090	128486	0.259228	0.37692	FALSE	NA
ENSMUSG00000017466	Timp2	63	3	1022090	128486	-1.00822	1	FALSE	NA
ENSMUSG00000017478	Zc3h18	17	0	1022090	128486	NA	NA	NA	NA
ENSMUSG00000017485	Top2b	89	13	1022090	128486	0.30735	0.607733	FALSE	NA
ENSMUSG00000017491	Rarb	13	4	1022090	128486	1.50643	0.284949	FALSE	NA
ENSMUSG00000017493	Igfbp4	78	9	1022090	128486	0.00996809	0.834495	FALSE	NA
ENSMUSG00000017499	Cdc6	21	0	1022090	128486	NA	NA	NA	NA
ENSMUSG00000017548	Suz12	294	39	1022090	128486	0.109247	0.685087	FALSE	NA
ENSMUSG00000017550	Atad5	86	10	1022090	128486	0.00830867	0.833586	FALSE	NA
ENSMUSG00000017561	Crlf3	98	21	1022090	128486	0.821998	0.160504	FALSE	NA
ENSMUSG00000017588	Krt27	0	1	1022090	128486	NA	NA	NA	NA
ENSMUSG00000017607	Tns4	139	19	1022090	128486	0.184471	0.66492	FALSE	NA
ENSMUSG00000017615	Tnfaip1	1	0	1022090	128486	NA	NA	NA	NA
ENSMUSG00000017631	Abr	260	38	1022090	128486	0.249384	0.494256	FALSE	NA
ENSMUSG00000017639	Rab11fip4	262	30	1022090	128486	-0.0929337	0.906235	FALSE	NA
ENSMUSG00000017652	Cd40	9	2	1022090	128486	NA	NA	NA	Enriched for reversed integrations
ENSMUSG00000017664	Slc35c2	4	1	1022090	128486	NA	NA	NA	NA
ENSMUSG00000017667	Zfp334	9	0	1022090	128486	NA	NA	NA	NA
ENSMUSG00000017670	Elmo2	7	1	1022090	128486	NA	NA	NA	NA
ENSMUSG00000017677	Wsb1	113	6	1022090	128486	-1.0338	1	FALSE	NA
ENSMUSG00000017679	Ttpal	20	5	1022090	128486	1.18448	0.332365	FALSE	NA
ENSMUSG00000017686	Rhot1	5	4	1022090	128486	2.72875	0.0855251	FALSE	NA
ENSMUSG00000017688	Hnf4g	6	1	1022090	128486	NA	NA	NA	NA
ENSMUSG00000017692	Rhbdl3	11	0	1022090	128486	NA	NA	NA	NA
ENSMUSG00000017697	Ada	12	0	1022090	128486	NA	NA	NA	NA
ENSMUSG00000017707	Serinc3	45	2	1022090	128486	NA	NA	NA	NA
ENSMUSG00000017713	Tha1	388	58	1022090	128486	0.270948	0.39548	FALSE	NA
ENSMUSG00000017715	Pgs1	579	58	1022090	128486	-0.305557	1	FALSE	NA
ENSMUSG00000017716	Birc5	35	2	1022090	128486	NA	NA	NA	NA
ENSMUSG00000017718	Afmid	19	5	1022090	128486	1.25488	0.30796	FALSE	NA
ENSMUSG00000017720	Trp53tg5	106	5	1022090	128486	-1.16477	1	FALSE	NA
ENSMUSG00000017721	Pigt	5	0	1022090	128486	NA	NA	NA	NA
ENSMUSG00000017723	Wfdc2	108	7	1022090	128486	-0.776427	1	FALSE	NA
ENSMUSG00000017724	Etv4	48	3	1022090	128486	-0.622914	1	FALSE	NA
ENSMUSG00000017733	Eppin	0	0	1022090	128486	NA	NA	NA	NA
ENSMUSG00000017734	Dbndd2	0	0	1022090	128486	NA	NA	NA	NA
ENSMUSG00000017737	Mmp9	35	5	1022090	128486	0.406869	0.663879	FALSE	NA
ENSMUSG00000017740	Slc12a5	4	0	1022090	128486	NA	NA	NA	NA
ENSMUSG00000017747	Ghdc	22	4	1022090	128486	0.790204	0.522167	FALSE	NA
ENSMUSG00000017754	Pltp	98	11	1022090	128486	-0.0525821	0.869895	FALSE	NA
ENSMUSG00000017756	Slc12a7	74	14	1022090	128486	0.669943	0.332365	FALSE	NA
ENSMUSG00000017760	Ctsa	40	1	1022090	128486	NA	NA	NA	NA
ENSMUSG00000017764	Zswim1	23	1	1022090	128486	NA	NA	NA	NA
ENSMUSG00000017765	Slc12a4	35	4	1022090	128486	0.143788	0.794508	FALSE	NA
ENSMUSG00000017767	Spata25	9	0	1022090	128486	NA	NA	NA	NA
ENSMUSG00000017774	Myo1c	38	2	1022090	128486	NA	NA	NA	NA
ENSMUSG00000017776	Crk	6	0	1022090	128486	NA	NA	NA	NA
ENSMUSG00000017778	Cox7c	56	4	1022090	128486	-0.519166	0.99185	FALSE	NA
ENSMUSG00000017781	Pitpna	107	7	1022090	128486	-0.763129	1	FALSE	NA
ENSMUSG00000017801	Mlx	7	3	1022090	128486	1.99169	0.239598	FALSE	NA
ENSMUSG00000017802	Retreg3	32	5	1022090	128486	0.532401	0.602692	FALSE	NA
ENSMUSG00000017817	Jph2	36	8	1022090	128486	0.952404	0.310339	FALSE	NA
ENSMUSG00000017830	Dhx58	1	1	1022090	128486	NA	NA	NA	NA
ENSMUSG00000017831	Rab5a	115	8	1022090	128486	-0.696298	1	FALSE	NA
ENSMUSG00000017837	Nkiras2	47	3	1022090	128486	-0.593165	0.996775	FALSE	NA
ENSMUSG00000017843	Ppp2r5c	589	79	1022090	128486	0.10928	0.619109	FALSE	NA
ENSMUSG00000017858	Ift52	396	42	1022090	128486	-0.215023	0.995229	FALSE	NA
ENSMUSG00000017861	Mybl2	200	18	1022090	128486	-0.411359	1	FALSE	NA
ENSMUSG00000017868	Sgk2	16	0	1022090	128486	NA	NA	NA	NA
ENSMUSG00000017897	Eya2	31	4	1022090	128486	0.313757	0.724407	FALSE	NA
ENSMUSG00000017922	Prl3c1	1	0	1022090	128486	NA	NA	NA	NA
ENSMUSG00000017929	B4galt5	215	36	1022090	128486	0.446491	0.287568	FALSE	NA
ENSMUSG00000017943	Gdap1l1	58	1	1022090	128486	NA	NA	NA	NA
ENSMUSG00000017950	Hnf4a	134	22	1022090	128486	0.438629	0.402393	FALSE	NA
ENSMUSG00000017969	Ptgis	115	19	1022090	128486	0.455822	0.421866	FALSE	NA
ENSMUSG00000017978	Cadps2	66	10	1022090	128486	0.385187	0.583408	FALSE	NA
ENSMUSG00000017999	Ddx27	30	6	1022090	128486	0.84501	0.4238	FALSE	NA
ENSMUSG00000018001	Cyth3	5	0	1022090	128486	NA	NA	NA	NA
ENSMUSG00000018008	Cyth4	70	22	1022090	128486	1.36579	0.0145686	FALSE	NA
ENSMUSG00000018012	Rac3	2	0	1022090	128486	NA	NA	NA	NA
ENSMUSG00000018040	Rrp7a	1	0	1022090	128486	NA	NA	NA	NA
ENSMUSG00000018042	Cyb5r3	170	20	1022090	128486	-0.0337222	0.857118	FALSE	NA
ENSMUSG00000018068	Ints2	27	3	1022090	128486	0.184449	0.793302	FALSE	NA
ENSMUSG00000018076	Med13l	670	94	1022090	128486	0.171599	0.470072	FALSE	NA
ENSMUSG00000018102	H2bc4	340	43	1022090	128486	0.0376418	0.773377	FALSE	NA
ENSMUSG00000018126	Baiap2l2	9	3	1022090	128486	1.66986	0.30796	FALSE	NA
ENSMUSG00000018143	Mafk	16	1	1022090	128486	NA	NA	NA	NA
ENSMUSG00000018160	Med1	139	11	1022090	128486	-0.552563	1	FALSE	NA
ENSMUSG00000018166	Erbb3	127	12	1022090	128486	-0.30773	0.979218	FALSE	NA
ENSMUSG00000018167	Stard3	12	2	1022090	128486	NA	NA	NA	NA
ENSMUSG00000018168	Ikzf3	19	2	1022090	128486	NA	NA	NA	NA
ENSMUSG00000018169	Mfng	23	2	1022090	128486	NA	NA	NA	NA
ENSMUSG00000018171	Vmp1	35	3	1022090	128486	-0.178136	0.910513	FALSE	NA
ENSMUSG00000018189	Uchl5	9	2	1022090	128486	NA	NA	NA	NA
ENSMUSG00000018196	Glrx2	69	9	1022090	128486	0.184457	0.729252	FALSE	NA
ENSMUSG00000018199	Ro60	11	1	1022090	128486	NA	NA	NA	NA
ENSMUSG00000018209	Stk4	33	6	1022090	128486	0.711733	0.487789	FALSE	NA
ENSMUSG00000018211	Wfdc15b	3	0	1022090	128486	NA	NA	NA	NA
ENSMUSG00000018217	Pmp22	1	1	1022090	128486	NA	NA	NA	NA
ENSMUSG00000018238	Gdf9	25	2	1022090	128486	NA	NA	NA	NA
ENSMUSG00000018239	Zcchc10	424	45	1022090	128486	-0.216056	0.998935	FALSE	NA
ENSMUSG00000018259	Prl8a2	1	0	1022090	128486	NA	NA	NA	NA
ENSMUSG00000018263	Tbx5	221	36	1022090	128486	0.406955	0.329329	FALSE	NA
ENSMUSG00000018286	Psmb6	6	1	1022090	128486	NA	NA	NA	NA
ENSMUSG00000018287	Spag7	23	3	1022090	128486	0.406864	0.708386	FALSE	NA
ENSMUSG00000018293	Pfn1	55	2	1022090	128486	NA	NA	NA	NA
ENSMUSG00000018322	Tomm34	21	3	1022090	128486	0.532394	0.663879	FALSE	NA
ENSMUSG00000018326	Ywhab	8	2	1022090	128486	NA	NA	NA	NA
ENSMUSG00000018334	Ksr1	141	14	1022090	128486	-0.251114	0.967739	FALSE	NA
ENSMUSG00000018339	Gpx3	6	3	1022090	128486	2.18457	0.208659	FALSE	NA
ENSMUSG00000018340	Anxa6	48	8	1022090	128486	0.547059	0.522167	FALSE	NA
ENSMUSG00000018341	Il12rb2	4	0	1022090	128486	NA	NA	NA	NA
ENSMUSG00000018347	Zkscan6	5	2	1022090	128486	NA	NA	NA	NA
ENSMUSG00000018362	Kpna2	99	8	1022090	128486	-0.482151	1	FALSE	NA
ENSMUSG00000018363	Smurf2	15	1	1022090	128486	NA	NA	NA	NA
ENSMUSG00000018372	Cep95	10	0	1022090	128486	NA	NA	NA	NA
ENSMUSG00000018377	Vezf1	5	1	1022090	128486	NA	NA	NA	NA
ENSMUSG00000018378	Cuedc1	173	31	1022090	128486	0.548982	0.239598	FALSE	NA
ENSMUSG00000018379	Srsf1	95	13	1022090	128486	0.214225	0.680835	FALSE	NA
ENSMUSG00000018381	Abi3	7	2	1022090	128486	NA	NA	NA	NA
ENSMUSG00000018387	Shroom1	24	2	1022090	128486	NA	NA	NA	NA
ENSMUSG00000018395	Kif3a	27	7	1022090	128486	1.18449	0.261396	FALSE	NA
ENSMUSG00000018398	Septin8	27	4	1022090	128486	0.506402	0.637711	FALSE	NA
ENSMUSG00000018401	Mtmr4	13	3	1022090	128486	1.18447	0.439177	FALSE	NA
ENSMUSG00000018405	Mrm1	3	2	1022090	128486	NA	NA	NA	NA
ENSMUSG00000018411	Mapt	413	32	1022090	128486	-0.657486	1	FALSE	NA
ENSMUSG00000018412	Kansl1	46	1	1022090	128486	NA	NA	NA	NA
ENSMUSG00000018415	Gid4	19	1	1022090	128486	NA	NA	NA	NA
ENSMUSG00000018417	Myo1b	77	10	1022090	128486	0.165833	0.731721	FALSE	NA
ENSMUSG00000018425	Dhx40	54	6	1022090	128486	0.0178171	0.840153	FALSE	NA
ENSMUSG00000018427	Ypel2	145	16	1022090	128486	-0.110568	0.902439	FALSE	NA
ENSMUSG00000018428	Akap1	71	15	1022090	128486	0.821969	0.238689	FALSE	NA
ENSMUSG00000018433	Nol11	19	2	1022090	128486	NA	NA	NA	NA
ENSMUSG00000018442	Derl2	7	2	1022090	128486	NA	NA	NA	NA
ENSMUSG00000018446	C1qbp	20	0	1022090	128486	NA	NA	NA	NA
ENSMUSG00000018449	Rpain	13	1	1022090	128486	NA	NA	NA	NA
ENSMUSG00000018459	Slc13a3	7	4	1022090	128486	2.31381	0.141471	FALSE	NA
ENSMUSG00000018470	Kcnab3	9	0	1022090	128486	NA	NA	NA	NA
ENSMUSG00000018474	Chd3	39	5	1022090	128486	0.254864	0.731721	FALSE	NA
ENSMUSG00000018476	Kdm6b	20	1	1022090	128486	NA	NA	NA	NA
ENSMUSG00000018479	1700125H20Rik	22	4	1022090	128486	0.790204	0.522167	FALSE	NA
ENSMUSG00000018481	Appbp2	138	17	1022090	128486	0.0428168	0.794936	FALSE	NA
ENSMUSG00000018486	Wnt9b	14	0	1022090	128486	NA	NA	NA	NA
ENSMUSG00000018500	Adora2b	9	0	1022090	128486	NA	NA	NA	NA
ENSMUSG00000018501	Ncor1	998	116	1022090	128486	-0.102262	0.969773	FALSE	NA
ENSMUSG00000018507	Trpv2	8	1	1022090	128486	NA	NA	NA	NA
ENSMUSG00000018509	Cenpv	92	10	1022090	128486	-0.0879221	0.886869	FALSE	NA
ENSMUSG00000018537	Pcgf2	25	5	1022090	128486	0.876367	0.445642	FALSE	NA
ENSMUSG00000018541	Cwc25	4	0	1022090	128486	NA	NA	NA	NA
ENSMUSG00000018543	1700001P01Rik	6	0	1022090	128486	NA	NA	NA	NA
ENSMUSG00000018547	Pip4k2b	11	0	1022090	128486	NA	NA	NA	NA
ENSMUSG00000018548	Trim37	12	0	1022090	128486	NA	NA	NA	NA
ENSMUSG00000018554	Ybx2	20	1	1022090	128486	NA	NA	NA	NA
ENSMUSG00000018559	Ctdnep1	5	2	1022090	128486	NA	NA	NA	NA
ENSMUSG00000018565	Elp5	12	1	1022090	128486	NA	NA	NA	NA
ENSMUSG00000018566	Slc2a4	6	0	1022090	128486	NA	NA	NA	NA
ENSMUSG00000018567	Gabarap	4	2	1022090	128486	NA	NA	NA	NA
ENSMUSG00000018569	Cldn7	6	3	1022090	128486	2.18457	0.208659	FALSE	NA
ENSMUSG00000018570	2810408A11Rik	11	0	1022090	128486	NA	NA	NA	NA
ENSMUSG00000018572	Phf23	6	0	1022090	128486	NA	NA	NA	NA
ENSMUSG00000018574	Acadvl	13	3	1022090	128486	1.18447	0.439177	FALSE	NA
ENSMUSG00000018581	Dnah11	0	1	1022090	128486	NA	NA	NA	NA
ENSMUSG00000018583	G3bp1	471	42	1022090	128486	-0.464742	1	FALSE	NA
ENSMUSG00000018585	Atox1	56	10	1022090	128486	0.618395	0.439177	FALSE	NA
ENSMUSG00000018589	Glra2	16	3	1022090	128486	0.904329	0.522167	FALSE	NA
ENSMUSG00000018593	Sparc	277	30	1022090	128486	-0.172993	0.961545	FALSE	NA
ENSMUSG00000018595	Glra4	77	3	1022090	128486	-1.29365	1	FALSE	NA
ENSMUSG00000018599	Mief2	10	3	1022090	128486	1.53242	0.336297	FALSE	NA
ENSMUSG00000018604	Tbx3	491	51	1022090	128486	-0.250411	1	FALSE	NA
ENSMUSG00000018620	Mmp20	29	2	1022090	128486	NA	NA	NA	NA
ENSMUSG00000018623	Mmp7	0	0	1022090	128486	NA	NA	NA	NA
ENSMUSG00000018634	Crhr1	48	8	1022090	128486	0.547059	0.522167	FALSE	NA
ENSMUSG00000018648	Dusp14	26	0	1022090	128486	NA	NA	NA	NA
ENSMUSG00000018651	Tada2a	31	2	1022090	128486	NA	NA	NA	NA
ENSMUSG00000018654	Ikzf1	13	5	1022090	128486	1.76955	0.178005	FALSE	NA
ENSMUSG00000018656	Tcaf3	1	0	1022090	128486	NA	NA	NA	NA
ENSMUSG00000018659	Pnpo	2	1	1022090	128486	NA	NA	NA	NA
ENSMUSG00000018661	Cog1	13	5	1022090	128486	1.76955	0.178005	FALSE	NA
ENSMUSG00000018666	Cbx1	134	2	1022090	128486	NA	NA	NA	NA
ENSMUSG00000018669	Cdk5rap3	33	8	1022090	128486	1.07434	0.263874	FALSE	NA
ENSMUSG00000018672	Copz2	25	4	1022090	128486	0.613318	0.597431	FALSE	NA
ENSMUSG00000018677	Slc25a39	39	7	1022090	128486	0.669913	0.477939	FALSE	NA
ENSMUSG00000018678	Sp2	68	5	1022090	128486	-0.531772	1	FALSE	NA
ENSMUSG00000018697	Aatf	4	0	1022090	128486	NA	NA	NA	NA
ENSMUSG00000018698	Lhx1	33	9	1022090	128486	1.22635	0.189331	FALSE	NA
ENSMUSG00000018707	Dync1h1	11	2	1022090	128486	NA	NA	NA	NA
ENSMUSG00000018727	Cpsf4l	66	10	1022090	128486	0.385187	0.583408	FALSE	NA
ENSMUSG00000018733	Pex12	29	6	1022090	128486	0.892289	0.402393	FALSE	NA
ENSMUSG00000018736	Ndel1	33	4	1022090	128486	0.226289	0.761004	FALSE	NA
ENSMUSG00000018740	Slc25a35	45	5	1022090	128486	0.0532336	0.827414	FALSE	NA
ENSMUSG00000018750	Zbtb4	499	58	1022090	128486	-0.0913722	0.928535	FALSE	NA
ENSMUSG00000018752	Tnfsfm13	414	46	1022090	128486	-0.150636	0.965374	FALSE	NA
ENSMUSG00000018761	Mpdu1	30	5	1022090	128486	0.6226	0.552385	FALSE	NA
ENSMUSG00000018765	Fxr2	34	1	1022090	128486	NA	NA	NA	NA
ENSMUSG00000018770	Atp5g3	33	8	1022090	128486	1.07434	0.263874	FALSE	NA
ENSMUSG00000018774	Cd68	3	2	1022090	128486	NA	NA	NA	NA
ENSMUSG00000018776	Slc35g3	16	5	1022090	128486	1.48936	0.239598	FALSE	NA
ENSMUSG00000018796	Acsl1	85	10	1022090	128486	0.0249912	0.825571	FALSE	NA
ENSMUSG00000018800	Abca5	100	8	1022090	128486	-0.496508	1	FALSE	NA
ENSMUSG00000018809	Smyd4	59	10	1022090	128486	0.544391	0.483517	FALSE	NA
ENSMUSG00000018819	Lsp1	1	3	1022090	128486	3.99186	0.0552925	FALSE	NA
ENSMUSG00000018820	Zfyve27	3	2	1022090	128486	NA	NA	NA	NA
ENSMUSG00000018821	Avpi1	329	37	1022090	128486	-0.126628	0.942545	FALSE	NA
ENSMUSG00000018822	Sfrp5	18	4	1022090	128486	1.06586	0.421866	FALSE	NA
ENSMUSG00000018830	Myh11	7	1	1022090	128486	NA	NA	NA	NA
ENSMUSG00000018841	Rad51d	12	5	1022090	128486	1.87639	0.160504	FALSE	NA
ENSMUSG00000018844	Fndc8	64	12	1022090	128486	0.669934	0.36672	FALSE	NA
ENSMUSG00000018845	Unc45b	46	8	1022090	128486	0.607181	0.487789	FALSE	NA
ENSMUSG00000018846	Pank3	18	2	1022090	128486	NA	NA	NA	NA
ENSMUSG00000018848	Rars	14	3	1022090	128486	1.08496	0.470072	FALSE	NA
ENSMUSG00000018849	Wwc1	82	9	1022090	128486	-0.0613	0.872778	FALSE	NA
ENSMUSG00000018858	Mrpl58	21	4	1022090	128486	0.854338	0.492861	FALSE	NA
ENSMUSG00000018861	Fdxr	3	2	1022090	128486	NA	NA	NA	NA
ENSMUSG00000018862	Otop3	2	0	1022090	128486	NA	NA	NA	NA
[truncated: 18,410 more rows]
